# Supplementary material for: The Extracellular Matrix Environment of Clear Cell Renal Cell Carcinoma Determines Cancer Associated Fibroblast Growth
Source: Cancers (Basel). 2021 Nov 23;13(23):5873. doi: 10.3390/cancers13235873 (PMC8657052; doi:10.3390/cancers13235873)
Supplement: Supplementary file 1 [file cancers-13-05873-s001.zip]

Archive with 7 entries (7 files):
- cancers-1428187-Supplementary Methods and Figures.pdf
- Table S1.xlsx
- Table S2.xlsx
- Table S3.xlsx
- Table S4.xlsx
- Table S5.xlsx
- Table S6.xlsx
