# Supplementary material for: The Extracellular Matrix Environment of Clear Cell Renal Cell Carcinoma Determines Cancer Associated Fibroblast Growth
Source: Cancers (Basel). 2021 Nov 23;13(23):5873. doi: 10.3390/cancers13235873 (PMC8657052; doi:10.3390/cancers13235873)
Supplement: Supplementary file 1 [file cancers-13-05873-s001.zip › Table S1.xlsx]

## Sheet: SWATH Analysis
This document summarizes the processed Mass Spectrometry and utilization to determine combination of proteins for use in in vitro assays. SWATH and DDA datasets containing grouped tumor and normal samples were annotated as Core ECM (Glycoproteins, Collagens, Proteoglycans) or ECM Related using the Matrisome database as reference. Additional annotation for proteins involved in coagulation using ge…
Matrisome Components Color Coated	Glycoproteins	Collagens	Proteoglycans	ECM Related	Coagulation
Row	Index	Peak Name	Group	t-value	p-value	Mean 1	Mean 2	Median 1	Median 2	Sigma 1	Sigma 2	Delta	Fold Change	Log (Fold Change)
2098	4494	ZPI_HUMAN	Protein Z-dependent protease inhibitor OS=Homo sapiens OX=9606 GN=SERPINA10 PE=1 SV=1	1.82784	0.07504	43969.8	19253.8	19582.6	15075.3	60459.6	13577.1	24716	2.28369	0.358638
3593	3317	ZFP91_HUMAN	E3 ubiquitin-protein ligase ZFP91 OS=Homo sapiens OX=9606 GN=ZFP91 PE=1 SV=1	-0.740897	0.46308	6937.73	8514.24	5329.32	4818.02	6436.71	7324.68	-1576.51	0.814838	-0.0889287
2721	4423	VEGFA_HUMAN	Vascular endothelial growth factor A OS=Homo sapiens OX=9606 GN=VEGFA PE=1 SV=2	1.34592	0.18591	33644.6	19113.6	17331.6	12900.8	44823.3	20943.9	14531.1	1.76025	0.245574
3914	3818	TRY1_HUMAN	Trypsin-1 OS=Homo sapiens OX=9606 GN=PRSS1 PE=1 SV=1	0.511362	0.61191	636328	542013	346346	649288	793928	289918	94315.1	1.17401	0.0696714
3487	2054	TIMP3_HUMAN	Metalloproteinase inhibitor 3 OS=Homo sapiens OX=9606 GN=TIMP3 PE=1 SV=2	0.811348	0.42197	57941.6	41285	13663	13435.8	77695.6	53047.6	16656.6	1.40345	0.147198
1479	3309	TIMP1_HUMAN	Metalloproteinase inhibitor 1 OS=Homo sapiens OX=9606 GN=TIMP1 PE=1 SV=1	2.38914	0.02169	107277	56896.1	67624.2	45415.9	76575.1	58944.4	50380.5	1.88548	0.275423
377	239	THRB_HUMAN	Prothrombin OS=Homo sapiens OX=9606 GN=F2 PE=1 SV=2	4.12335	0.00018	1.15611e+06	198008	933087	153233	1.05896e+06	111479	958104	5.83872	0.766318
3779	4189	THBG_HUMAN	Thyroxine-binding globulin OS=Homo sapiens OX=9606 GN=SERPINA7 PE=1 SV=2	-0.60266	0.55014	23768.8	30709.3	11356.8	15219.7	31685.7	42203.8	-6940.44	0.773995	-0.111262
180	97	TGM2_HUMAN	Protein-glutamine gamma-glutamyltransferase 2 OS=Homo sapiens OX=9606 GN=TGM2 PE=1 SV=2	5.00412	1.1685e-05	9.88173e+06	2.48185e+06	7.63817e+06	2.26826e+06	6.63382e+06	1.38329e+06	7.39988e+06	3.9816	0.600058
1338	2646	TGFB1_HUMAN	Transforming growth factor beta-1 proprotein OS=Homo sapiens OX=9606 GN=TGFB1 PE=1 SV=2	2.52473	0.01565	171674	101179	161197	70462.5	70347.7	106880	70495.3	1.69674	0.229615
3245	1743	TETN_HUMAN	Tetranectin OS=Homo sapiens OX=9606 GN=CLEC3B PE=1 SV=3	-0.973952	0.33593	149117	190459	98056.1	111336	126831	147490	-41342.8	0.782931	-0.106277
3975	4233	ST14_HUMAN	Suppressor of tumorigenicity 14 protein OS=Homo sapiens OX=9606 GN=ST14 PE=1 SV=2	-0.474454	0.63776	31975.6	34920.2	22252.4	33845	24418.6	14581.3	-2944.61	0.915676	-0.0382581
2371	1203	SPB9_HUMAN	Serpin B9 OS=Homo sapiens OX=9606 GN=SERPINB9 PE=1 SV=1	1.60389	0.11661	359181	280565	349960	269707	168123	148958	78616.2	1.28021	0.10728
1116	438	SPB6_HUMAN	Serpin B6 OS=Homo sapiens OX=9606 GN=SERPINB6 PE=1 SV=3	2.80901	0.00765	863302	521346	678632	507637	462738	311583	341956	1.65591	0.219037
2173	2843	SPB4_HUMAN	Serpin B4 OS=Homo sapiens OX=9606 GN=SERPINB4 PE=1 SV=2	1.76913	0.0845	161459	27518.7	23010.7	17657.9	346386	19664.2	133940	5.86723	0.768433
1942	1108	SPB3_HUMAN	Serpin B3 OS=Homo sapiens OX=9606 GN=SERPINB3 PE=1 SV=2	1.95655	0.05741	238145	113592	138459	92619.5	285610	59414.9	124553	2.0965	0.321495
1186	4341	SLPI_HUMAN	Antileukoproteinase OS=Homo sapiens OX=9606 GN=SLPI PE=1 SV=2	-2.71891	0.00964	59501.8	139052	24540.1	129658	62610.2	118561	-79549.9	0.427911	-0.368646
168	2234	SFRP1_HUMAN	Secreted frizzled-related protein 1 OS=Homo sapiens OX=9606 GN=SFRP1 PE=1 SV=1	-5.05943	9.7955e-06	52386.6	417742	45687.6	358423	27968.7	329737	-365356	0.125404	-0.901688
169	246	SERPH_HUMAN	Serpin H1 OS=Homo sapiens OX=9606 GN=SERPINH1 PE=1 SV=2	5.05725	9.8639e-06	1.0061e+06	297323	1.06009e+06	207027	588560	257061	708774	3.38385	0.529412
2634	4457	SDF1_HUMAN	Stromal cell-derived factor 1 OS=Homo sapiens OX=9606 GN=CXCL12 PE=1 SV=1	-1.41391	0.16512	11787.2	20045.4	6318.4	10980.7	13226.9	23268.7	-8258.18	0.588026	-0.230603
75	2892	SDC4_HUMAN	Syndecan-4 OS=Homo sapiens OX=9606 GN=SDC4 PE=1 SV=2	-5.90109	6.5103e-07	97657.6	293318	94568.9	290480	34796.8	147905	-195660	0.332941	-0.477632
4409	3225	SDC2_HUMAN	Syndecan-2 OS=Homo sapiens OX=9606 GN=SDC2 PE=1 SV=2	-0.14719	0.88372	9146.76	9455.06	8669.36	7082.05	5797.54	7649.78	-308.298	0.967393	-0.0143969
214	4334	SDC1_HUMAN	Syndecan-1 OS=Homo sapiens OX=9606 GN=SDC1 PE=1 SV=3	-4.79775	2.2504e-05	98805.1	484429	87841	372239	60158.9	363382	-385624	0.203962	-0.690451
4590	4080	SCUB1_HUMAN	Signal peptide, CUB and EGF-like domain-containing protein 1 OS=Homo sapiens OX=9606 GN=SCUBE1 PE=1 SV=3	-0.0100392	0.99204	5305	5322.47	3252.11	2872.54	4504.84	6577.69	-17.4654	0.996719	-0.00142746
4155	3918	S10AG_HUMAN	Protein S100-A16 OS=Homo sapiens OX=9606 GN=S100A16 PE=1 SV=1	0.338034	0.73711	57261.1	53511.3	48197.2	52945.5	44985.2	23674.5	3749.81	1.07008	0.0294143
3333	2885	S10AD_HUMAN	Protein S100-A13 OS=Homo sapiens OX=9606 GN=S100A13 PE=1 SV=1	0.917163	0.36455	150958	122113	91646.3	104337	105424	98273.3	28845.2	1.23622	0.0920948
1243	1698	S10AB_HUMAN	Protein S100-A11 OS=Homo sapiens OX=9606 GN=S100A11 PE=1 SV=2	-2.63349	0.01196	98109.6	181414	74695.5	146567	67748.3	128153	-83304.2	0.540805	-0.266959
1183	2651	S10AA_HUMAN	Protein S100-A10 OS=Homo sapiens OX=9606 GN=S100A10 PE=1 SV=2	2.72257	0.00955	2.24903e+06	1.39848e+06	1.41183e+06	1.31159e+06	1.29812e+06	603703	850551	1.6082	0.206339
1595	1721	S10A9_HUMAN	Protein S100-A9 OS=Homo sapiens OX=9606 GN=S100A9 PE=1 SV=1	2.26128	0.02925	487416	84871.7	110405	70986.9	814282	49278.5	402545	5.74298	0.759137
1976	1916	S10A8_HUMAN	Protein S100-A8 OS=Homo sapiens OX=9606 GN=S100A8 PE=1 SV=1	1.93125	0.06056	2.07884e+06	178655	183038	167374	4.50846e+06	61098.8	1.90019e+06	11.6361	1.06581
1787	3911	S10A7_HUMAN	Protein S100-A7 OS=Homo sapiens OX=9606 GN=S100A7 PE=1 SV=4	2.08301	0.04369	47579.2	24511.4	25304.5	18591.4	47287.7	18420.2	23067.8	1.9411	0.288049
2793	1275	S10A6_HUMAN	Protein S100-A6 OS=Homo sapiens OX=9606 GN=S100A6 PE=1 SV=1	-1.28027	0.20783	268505	327921	234120	272992	169091	128988	-59415.9	0.81881	-0.0868167
552	2356	S10A4_HUMAN	Protein S100-A4 OS=Homo sapiens OX=9606 GN=S100A4 PE=1 SV=1	3.72537	0.0006	544113	188961	503735	164950	424104	104849	355152	2.8795	0.459318
1422	2471	S10A2_HUMAN	Protein S100-A2 OS=Homo sapiens OX=9606 GN=S100A2 PE=1 SV=3	-2.43902	0.01926	32695.3	94767.2	28952.8	51300.1	15825.2	115546	-62072	0.345006	-0.462173
1053	3070	S100P_HUMAN	Protein S100-P OS=Homo sapiens OX=9606 GN=S100P PE=1 SV=2	-2.87606	0.00643	18061.1	45205.5	15808.6	27830.7	11920.3	41575.4	-27144.4	0.399533	-0.398447
2472	4193	PZP_HUMAN	Pregnancy zone protein OS=Homo sapiens OX=9606 GN=PZP PE=1 SV=4	-1.52203	0.13587	18774.3	25033.9	17499.6	22410	8805.54	16663.2	-6259.63	0.749954	-0.124965
1423	2214	PPGB_HUMAN	Lysosomal protective protein OS=Homo sapiens OX=9606 GN=CTSA PE=1 SV=2	-2.43654	0.01937	245270	371870	244020	354326	100543	215837	-126600	0.659558	-0.180747
3310	3846	PLXD1_HUMAN	Plexin-D1 OS=Homo sapiens OX=9606 GN=PLXND1 PE=1 SV=3	-0.932585	0.35663	18334.9	31509.9	18132.9	15414.2	12195.6	63580.9	-13175	0.581876	-0.235169
2722	4045	PLXC1_HUMAN	Plexin-C1 OS=Homo sapiens OX=9606 GN=PLXNC1 PE=1 SV=1	-1.34544	0.18606	12578.1	18002.5	12937.4	10932	8906.29	16187.3	-5424.43	0.698685	-0.155719
3922	342	PLXB2_HUMAN	Plexin-B2 OS=Homo sapiens OX=9606 GN=PLXNB2 PE=1 SV=3	-0.50569	0.61585	275267	359215	167159	215586	313094	693327	-83948.4	0.7663	-0.115601
311	3880	PLXB1_HUMAN	Plexin-B1 OS=Homo sapiens OX=9606 GN=PLXNB1 PE=1 SV=3	-4.33481	9.5738e-05	8016.26	29805.7	5137.08	30706.3	7849.99	21656	-21789.5	0.26895	-0.570328
1558	530	PLOD3_HUMAN	Multifunctional procollagen lysine hydroxylase and glycosyltransferase LH3 OS=Homo sapiens OX=9606 GN=PLOD3 PE=1 SV=1	2.30797	0.02625	875031	171433	375495	140888	1.39461e+06	82000.5	703598	5.10421	0.707928
460	829	PLOD2_HUMAN	Procollagen-lysine,2-oxoglutarate 5-dioxygenase 2 OS=Homo sapiens OX=9606 GN=PLOD2 PE=1 SV=2	3.91909	0.00034	465719	119439	430321	91444.7	401239	54360.6	346280	3.89922	0.590978
627	863	PLOD1_HUMAN	Procollagen-lysine,2-oxoglutarate 5-dioxygenase 1 OS=Homo sapiens OX=9606 GN=PLOD1 PE=1 SV=2	3.56654	0.00096	357293	137075	273804	115111	276360	60732.1	220218	2.60656	0.416067
1761	117	PLMN_HUMAN	Plasminogen OS=Homo sapiens OX=9606 GN=PLG PE=1 SV=2	2.10331	0.04178	1.04544e+06	237762	503761	207878	1.75386e+06	143549	807681	4.39702	0.643158
3219	2921	PLF4_HUMAN	Platelet factor 4 OS=Homo sapiens OX=9606 GN=PF4 PE=1 SV=2	0.996537	0.32498	213139	169227	161665	131638	158218	125467	43911.6	1.25948	0.100192
523	780	PEDF_HUMAN	Pigment epithelium-derived factor OS=Homo sapiens OX=9606 GN=SERPINF1 PE=1 SV=4	3.7835	0.00051	1.82016e+06	279490	618995	269985	1.85553e+06	197926	1.54067e+06	6.51242	0.813743
2932	3794	PAMR1_HUMAN	Inactive serine protease PAMR1 OS=Homo sapiens OX=9606 GN=PAMR1 PE=1 SV=1	1.19498	0.23913	308826	70918	70616.9	66569.6	910870	51763.9	237908	4.35469	0.638958
628	3793	PAI1_HUMAN	Plasminogen activator inhibitor 1 OS=Homo sapiens OX=9606 GN=SERPINE1 PE=1 SV=1	3.56394	0.00096	84305.1	23244.9	63432	19895	76469.6	17792.1	61060.2	3.62683	0.559527
1218	1191	P4HA2_HUMAN	Prolyl 4-hydroxylase subunit alpha-2 OS=Homo sapiens OX=9606 GN=P4HA2 PE=1 SV=1	2.66519	0.01104	471997	137599	267584	134926	568686	84758.3	334397	3.43022	0.535322
2	721	P4HA1_HUMAN	Prolyl 4-hydroxylase subunit alpha-1 OS=Homo sapiens OX=9606 GN=P4HA1 PE=1 SV=2	12.9776	6.3756e-16	587798	136599	541063	129586	148547	57603	451199	4.30309	0.63378
2939	1588	P3H1_HUMAN	Prolyl 3-hydroxylase 1 OS=Homo sapiens OX=9606 GN=P3H1 PE=1 SV=2	1.19262	0.24004	13277.8	10065.2	14206.5	6042.15	7524.34	9785.93	3212.61	1.31918	0.120304
2917	4431	MUCEN_HUMAN	Endomucin OS=Homo sapiens OX=9606 GN=EMCN PE=1 SV=2	-1.20594	0.23493	42915.2	96650.7	6599.65	14876.1	74971.4	189935	-53735.6	0.444023	-0.352594
1184	2939	MUC1_HUMAN	Mucin-1 OS=Homo sapiens OX=9606 GN=MUC1 PE=1 SV=3	-2.72057	0.0096	17472.3	67987.6	15432.8	11640.8	12009.4	84236.9	-50515.2	0.256993	-0.590078
2095	670	MMP9_HUMAN	Matrix metalloproteinase-9 OS=Homo sapiens OX=9606 GN=MMP9 PE=1 SV=3	1.82895	0.07487	704574	128180	125906	108377	1.44313e+06	55695.4	576393	5.49674	0.740105
2182	2031	MMP8_HUMAN	Neutrophil collagenase OS=Homo sapiens OX=9606 GN=MMP8 PE=1 SV=1	1.76259	0.08561	319363	73640.9	64381.9	70193.4	637964	33708.3	245722	4.33676	0.637165
2288	3598	MMP7_HUMAN	Matrilysin OS=Homo sapiens OX=9606 GN=MMP7 PE=1 SV=1	-1.66444	0.10384	22626.1	71075	14263.1	19768.4	22526.6	131474	-48448.9	0.318341	-0.497107
4385	3830	MMP2_HUMAN	72 kDa type IV collagenase OS=Homo sapiens OX=9606 GN=MMP2 PE=1 SV=2	0.164794	0.86994	24915.4	24161.6	20261.5	20970.6	16012.5	13527	753.794	1.0312	0.0133421
151	4576	MMP14_HUMAN	Matrix metalloproteinase-14 OS=Homo sapiens OX=9606 GN=MMP14 PE=1 SV=3	5.16632	6.9592e-06	55288.3	19576.1	60328.9	18387.4	30383.2	8961.22	35712.3	2.82428	0.450908
849	4241	MEGF6_HUMAN	Multiple epidermal growth factor-like domains protein 6 OS=Homo sapiens OX=9606 GN=MEGF6 PE=1 SV=4	3.18323	0.00282	12905.5	5023.82	8390.22	4026.44	10547.3	4182.82	7881.69	2.56887	0.409741
4309	3617	MASP2_HUMAN	Mannan-binding lectin serine protease 2 OS=Homo sapiens OX=9606 GN=MASP2 PE=1 SV=4	-0.223749	0.82409	69163.7	73081	57885	47937.5	56798.7	56662.5	-3917.28	0.946398	-0.0239262
2024	2133	LYOX_HUMAN	Protein-lysine 6-oxidase OS=Homo sapiens OX=9606 GN=LOX PE=1 SV=2	1.88971	0.06606	94839.9	55453.2	61650	43457.9	88231.2	36579.7	39386.7	1.71027	0.233064
756	2695	LOXL2_HUMAN	Lysyl oxidase homolog 2 OS=Homo sapiens OX=9606 GN=LOXL2 PE=1 SV=1	3.33772	0.00183	103401	56190.9	80684.1	50976.7	57525.5	29870	47210.4	1.84018	0.26486
2531	3886	LOXL1_HUMAN	Lysyl oxidase homolog 1 OS=Homo sapiens OX=9606 GN=LOXL1 PE=1 SV=2	1.48172	0.14625	84866.2	55617.8	40758.9	46283.7	84451.6	32410.9	29248.4	1.52588	0.183521
3583	695	LMAN1_HUMAN	Protein ERGIC-53 OS=Homo sapiens OX=9606 GN=LMAN1 PE=1 SV=2	0.748815	0.45835	702920	612763	537000	677890	505965	220039	90157	1.14713	0.0596134
101	2600	LEG9_HUMAN	Galectin-9 OS=Homo sapiens OX=9606 GN=LGALS9 PE=1 SV=2	5.69268	1.2777e-06	316854	125672	271411	107433	135369	73216.5	191182	2.52127	0.40162
1298	3176	LEG8_HUMAN	Galectin-8 OS=Homo sapiens OX=9606 GN=LGALS8 PE=1 SV=4	2.56853	0.01405	136497	74088.5	147968	52331.2	90781.8	64469.4	62408.6	1.84235	0.265373
2091	1233	LEG7_HUMAN	Galectin-7 OS=Homo sapiens OX=9606 GN=LGALS7 PE=1 SV=2	1.83155	0.07447	207502	32137.8	23874.4	28764.8	438546	13840.8	175364	6.45662	0.810005
1404	1327	LEG4_HUMAN	Galectin-4 OS=Homo sapiens OX=9606 GN=LGALS4 PE=1 SV=1	2.45713	0.01844	1.0864e+06	119581	171241	94622.1	1.80199e+06	63801	966814	9.08499	0.958325
257	1075	LEG3_HUMAN	Galectin-3 OS=Homo sapiens OX=9606 GN=LGALS3 PE=1 SV=5	4.55089	4.892e-05	1.02486e+06	348957	777700	309528	614319	292982	675901	2.93692	0.467892
2694	3001	LEG2_HUMAN	Galectin-2 OS=Homo sapiens OX=9606 GN=LGALS2 PE=1 SV=3	-1.36165	0.18093	96892.6	137193	79623.6	66281.1	48926.9	126499	-40300.8	0.706248	-0.151043
845	1178	LEG1_HUMAN	Galectin-1 OS=Homo sapiens OX=9606 GN=LGALS1 PE=1 SV=2	3.18602	0.0028	1.26702e+07	4.5011e+06	9.61804e+06	3.02509e+06	1.14124e+07	2.79583e+06	8.16908e+06	2.81491	0.449464
772	473	KNG1_HUMAN	Kininogen-1 OS=Homo sapiens OX=9606 GN=KNG1 PE=1 SV=2	3.30492	0.00201	1.81517e+06	265379	509925	181372	2.13918e+06	204470	1.54979e+06	6.83991	0.835051
640	3350	KAIN_HUMAN	Kallistatin OS=Homo sapiens OX=9606 GN=SERPINA4 PE=1 SV=3	3.54053	0.00103	107289	28826.1	89236.4	16681.6	98079.5	26344.7	78462.8	3.72194	0.570769
1411	3010	ITIH5_HUMAN	Inter-alpha-trypsin inhibitor heavy chain H5 OS=Homo sapiens OX=9606 GN=ITIH5 PE=2 SV=2	2.45269	0.01864	123646	79064.1	122682	71805.8	67899.5	48248.4	44581.8	1.56387	0.1942
2689	386	ITIH4_HUMAN	Inter-alpha-trypsin inhibitor heavy chain H4 OS=Homo sapiens OX=9606 GN=ITIH4 PE=1 SV=4	1.36536	0.17977	280959	168583	140221	133539	356429	123351	112376	1.66659	0.22183
41	1020	ITIH3_HUMAN	Inter-alpha-trypsin inhibitor heavy chain H3 OS=Homo sapiens OX=9606 GN=ITIH3 PE=1 SV=2	6.47291	1.0234e-07	408760	89436.1	373909	66008.8	218529	57902.1	319324	4.57042	0.659956
283	420	ITIH2_HUMAN	Inter-alpha-trypsin inhibitor heavy chain H2 OS=Homo sapiens OX=9606 GN=ITIH2 PE=1 SV=2	4.46146	6.4658e-05	766072	155320	769019	153479	619909	96227.5	610752	4.93222	0.693042
133	356	ITIH1_HUMAN	Inter-alpha-trypsin inhibitor heavy chain H1 OS=Homo sapiens OX=9606 GN=ITIH1 PE=1 SV=3	5.35169	3.8382e-06	1.07934e+06	154636	921198	140922	789890	55066.5	924700	6.97986	0.843847
395	3251	IPSP_HUMAN	Plasma serine protease inhibitor OS=Homo sapiens OX=9606 GN=SERPINA5 PE=1 SV=3	-4.09953	0.0002	42494.3	130838	38835.1	152250	26755.2	95059.6	-88343.5	0.324786	-0.488403
4074	2561	INHBE_HUMAN	Inhibin beta E chain OS=Homo sapiens OX=9606 GN=INHBE PE=1 SV=1	0.403237	0.68892	106614	97079.8	79450.6	108297	99571.1	42727.9	9534.24	1.09821	0.0406856
1759	723	ILEU_HUMAN	Leukocyte elastase inhibitor OS=Homo sapiens OX=9606 GN=SERPINB1 PE=1 SV=1	2.10391	0.04172	445437	306358	404157	214667	195832	231123	139080	1.45398	0.162558
2006	2663	IL18_HUMAN	Interleukin-18 OS=Homo sapiens OX=9606 GN=IL18 PE=1 SV=1	-1.90731	0.06368	28216.8	42300.3	20830.6	34422.1	16251.3	29679.5	-14083.5	0.66706	-0.175835
898	2999	IL16_HUMAN	Pro-interleukin-16 OS=Homo sapiens OX=9606 GN=IL16 PE=1 SV=4	3.11319	0.00341	45654.3	20571.7	53689.7	11766.6	33218.6	16115.4	25082.7	2.21928	0.346212
3371	1448	IC1_HUMAN	Plasma protease C1 inhibitor OS=Homo sapiens OX=9606 GN=SERPING1 PE=1 SV=2	0.893261	0.37706	680067	573660	661601	579696	501279	216121	106407	1.18549	0.0738969
1505	1653	HTRA1_HUMAN	Serine protease HTRA1 OS=Homo sapiens OX=9606 GN=HTRA1 PE=1 SV=1	2.36278	0.02309	101932	60866.4	110795	41500.6	70000.7	37993.3	41066	1.67469	0.223935
230	559	HRG_HUMAN	Histidine-rich glycoprotein OS=Homo sapiens OX=9606 GN=HRG PE=1 SV=1	4.71781	2.8966e-05	940513	284605	1.09619e+06	208455	600696	212294	655908	3.30462	0.519122
2351	3653	HGFL_HUMAN	Hepatocyte growth factor-like protein OS=Homo sapiens OX=9606 GN=MST1 PE=1 SV=2	1.61943	0.11321	79311.9	50537.5	53376.1	37083.7	70719.4	40356.5	28774.4	1.56937	0.195724
2218	1352	HEP2_HUMAN	Heparin cofactor 2 OS=Homo sapiens OX=9606 GN=SERPIND1 PE=1 SV=3	1.7359	0.09028	163558	84930.3	110903	63150.1	198860	59489.3	78627.4	1.92579	0.284608
1167	247	HEMO_HUMAN	Hemopexin OS=Homo sapiens OX=9606 GN=HPX PE=1 SV=2	2.75224	0.00885	1.03672e+06	361599	297676	242075	1.06838e+06	349506	675120	2.86704	0.457433
167	1247	HCFC1_HUMAN	Host cell factor 1 OS=Homo sapiens OX=9606 GN=HCFC1 PE=1 SV=2	5.0775	9.2461e-06	235550	134313	245575	137929	47588.4	77997.8	101237	1.75374	0.243965
2163	3136	HABP2_HUMAN	Hyaluronan-binding protein 2 OS=Homo sapiens OX=9606 GN=HABP2 PE=1 SV=1	1.77446	0.0836	39319.1	13020.4	13554.6	13673.1	67443.4	8007.83	26298.7	3.01981	0.47998
2009	3739	GPC6_HUMAN	Glypican-6 OS=Homo sapiens OX=9606 GN=GPC6 PE=1 SV=1	1.90534	0.06394	83696.5	40992.6	45330.1	24716.1	96702.4	34606.7	42704	2.04175	0.310002
4363	4013	GPC1_HUMAN	Glypican-1 OS=Homo sapiens OX=9606 GN=GPC1 PE=1 SV=2	-0.189209	0.85089	13970.8	14563.8	11744.4	10653.7	10097.6	10214.5	-593.035	0.95928	-0.0180545
2629	1832	GDN_HUMAN	Glia-derived nexin OS=Homo sapiens OX=9606 GN=SERPINE2 PE=1 SV=1	1.41919	0.16359	167071	121670	131211	91710.7	105328	101968	45400.8	1.37315	0.137717
930	4121	FSTL1_HUMAN	Follistatin-related protein 1 OS=Homo sapiens OX=9606 GN=FSTL1 PE=1 SV=1	-3.06735	0.00386	6333.53	11826.2	5140.26	9821.04	3382.27	7476.45	-5492.64	0.535552	-0.271198
1465	757	FREM2_HUMAN	FRAS1-related extracellular matrix protein 2 OS=Homo sapiens OX=9606 GN=FREM2 PE=1 SV=2	-2.40304	0.02099	195685	347556	138525	301306	148643	248563	-151871	0.563031	-0.249468
2354	3990	FCN3_HUMAN	Ficolin-3 OS=Homo sapiens OX=9606 GN=FCN3 PE=1 SV=2	1.61841	0.11343	89724.8	51359.6	50607	46656.1	106560	21116.7	38365.1	1.74699	0.24229
2168	3155	FCN1_HUMAN	Ficolin-1 OS=Homo sapiens OX=9606 GN=FCN1 PE=1 SV=2	1.77063	0.08424	146917	52007	48036.6	46833.7	244602	22522.9	94910.3	2.82495	0.451011
1515	591	FA9_HUMAN	Coagulation factor IX OS=Homo sapiens OX=9606 GN=F9 PE=1 SV=2	-2.35214	0.02368	486289	1.03968e+06	477342	215290	390743	1.00485e+06	-553393	0.467729	-0.330006
4492	3856	FA12_HUMAN	Coagulation factor XII OS=Homo sapiens OX=9606 GN=F12 PE=1 SV=3	-0.0824616	0.93469	73000.8	74591.8	58726.6	46252.9	54267.4	69797.1	-1590.93	0.978672	-0.00936305
3231	1558	FA10_HUMAN	Coagulation factor X OS=Homo sapiens OX=9606 GN=F10 PE=1 SV=2	0.98839	0.3289	93306.7	67642.2	47629.1	67294.5	112922	37516	25664.5	1.37942	0.139695
3286	2275	F13B_HUMAN	Coagulation factor XIII B chain OS=Homo sapiens OX=9606 GN=F13B PE=1 SV=3	0.946228	0.34971	33759.2	26550.9	25720.2	18879.1	30104.5	17675	7208.28	1.27149	0.104313
2395	319	F13A_HUMAN	Coagulation factor XIII A chain OS=Homo sapiens OX=9606 GN=F13A1 PE=1 SV=4	1.58263	0.12138	500766	238029	285565	255449	740758	173327	262737	2.1038	0.323005
2165	1177	ELNE_HUMAN	Neutrophil elastase OS=Homo sapiens OX=9606 GN=ELANE PE=1 SV=1	1.77253	0.08392	641443	95564.9	70537.8	96886.1	1.4107e+06	40368.4	545878	6.71212	0.82686
3386	3281	EGLN1_HUMAN	Egl nine homolog 1 OS=Homo sapiens OX=9606 GN=EGLN1 PE=1 SV=1	0.881021	0.38357	45980.1	36301.9	27442.1	28488.8	46287.6	19789.7	9678.21	1.2666	0.102641
4256	3674	EGFL7_HUMAN	Epidermal growth factor-like protein 7 OS=Homo sapiens OX=9606 GN=EGFL7 PE=1 SV=3	0.256312	0.79902	34035.1	31519.3	21356.9	22723.9	39526	21470.1	2515.85	1.07982	0.0333512
2761	2323	CYTC_HUMAN	Cystatin-C OS=Homo sapiens OX=9606 GN=CST3 PE=1 SV=1	-1.30532	0.19924	147978	305920	102201	93131.6	189753	521006	-157942	0.483714	-0.315412
1920	1953	CYTB_HUMAN	Cystatin-B OS=Homo sapiens OX=9606 GN=CSTB PE=1 SV=2	-1.97552	0.05514	402147	643363	315857	534713	196946	523738	-241216	0.625071	-0.204071
893	2178	CXCL7_HUMAN	Platelet basic protein OS=Homo sapiens OX=9606 GN=PPBP PE=1 SV=3	3.11769	0.00337	108865	28856	48670.1	29991.3	116656	14885.9	80008.9	3.7727	0.576652
314	260	CSPG4_HUMAN	Chondroitin sulfate proteoglycan 4 OS=Homo sapiens OX=9606 GN=CSPG4 PE=1 SV=2	4.32373	9.9071e-05	327713	147096	333880	104626	180972	62404.6	180617	2.22788	0.347892
1591	4128	CRLF3_HUMAN	Cytokine receptor-like factor 3 OS=Homo sapiens OX=9606 GN=CRLF3 PE=1 SV=2	2.26417	0.02906	35223.1	19051.5	21335.9	18473.3	30258.6	12478.3	16171.6	1.84884	0.266899
2443	3267	CPN2_HUMAN	Carboxypeptidase N subunit 2 OS=Homo sapiens OX=9606 GN=CPN2 PE=1 SV=3	1.54289	0.13073	25930.3	16707.8	16275.7	13330.1	23565.8	13963.4	9222.53	1.55199	0.190889
1460	2840	CLC11_HUMAN	C-type lectin domain family 11 member A OS=Homo sapiens OX=9606 GN=CLEC11A PE=1 SV=1	2.40573	0.02085	113043	64415.7	82583.7	57172.5	80517.7	45793	48627.7	1.7549	0.244253
2514	3170	CL18C_HUMAN	C-type lectin domain family 18 member C OS=Homo sapiens OX=9606 GN=CLEC18C PE=2 SV=2	-1.49445	0.1429	40475.8	77680.3	23294.7	28023.3	32686.1	109301	-37204.5	0.521056	-0.283116
3255	2190	CD109_HUMAN	CD109 antigen OS=Homo sapiens OX=9606 GN=CD109 PE=1 SV=2	-0.966965	0.33937	85886.2	124788	59168.1	90655.5	73532.3	169063	-38902.1	0.688255	-0.16225
1864	2639	CBG_HUMAN	Corticosteroid-binding globulin OS=Homo sapiens OX=9606 GN=SERPINA6 PE=1 SV=1	2.03181	0.04885	303989	120059	156206	116900	411780	50274.3	183930	2.53199	0.403463
3252	1550	CATZ_HUMAN	Cathepsin Z OS=Homo sapiens OX=9606 GN=CTSZ PE=1 SV=1	0.969756	0.338	857242	658634	725344	425820	679553	647325	198608	1.30155	0.114459
1109	2158	CATS_HUMAN	Cathepsin S OS=Homo sapiens OX=9606 GN=CTSS PE=1 SV=3	2.82056	0.00743	256687	134684	196678	115968	187271	64962.2	122003	1.90584	0.280087
3221	2465	CATL1_HUMAN	Cathepsin L1 OS=Homo sapiens OX=9606 GN=CTSL PE=1 SV=2	-0.994608	0.32591	169943	209659	166461	181283	70200.6	168987	-39716	0.810568	-0.0912104
207	1692	CATH_HUMAN	Pro-cathepsin H OS=Homo sapiens OX=9606 GN=CTSH PE=1 SV=4	-4.84193	1.9567e-05	142725	346926	109917	404569	80670.6	175621	-204200	0.4114	-0.385735
2124	711	CATG_HUMAN	Cathepsin G OS=Homo sapiens OX=9606 GN=CTSG PE=1 SV=2	1.80528	0.07856	1.46814e+06	166596	202336	129274	3.30266e+06	89559.4	1.30154e+06	8.81256	0.945102
2670	193	CATD_HUMAN	Cathepsin D OS=Homo sapiens OX=9606 GN=CTSD PE=1 SV=1	1.37998	0.17526	4.05948e+06	3.13189e+06	4.12222e+06	1.73955e+06	1.8273e+06	2.47977e+06	927590	1.29618	0.112664
136	826	CATC_HUMAN	Dipeptidyl peptidase 1 OS=Homo sapiens OX=9606 GN=CTSC PE=1 SV=2	-5.32164	4.2277e-06	230329	528123	231181	513385	141708	213726	-297794	0.436127	-0.360387
1606	449	CATB_HUMAN	Cathepsin B OS=Homo sapiens OX=9606 GN=CTSB PE=1 SV=3	-2.24928	0.03007	888674	1.85683e+06	485003	1.82142e+06	1.0455e+06	1.67259e+06	-968156	0.478597	-0.32003
1281	3386	C1QT5_HUMAN	Complement C1q tumor necrosis factor-related protein 5 OS=Homo sapiens OX=9606 GN=C1QTNF5 PE=1 SV=1	2.58764	0.0134	158034	31581.1	61613.9	16108.2	220912	36708.2	126453	5.00406	0.699323
782	2392	C1QC_HUMAN	Complement C1q subcomponent subunit C OS=Homo sapiens OX=9606 GN=C1QC PE=1 SV=3	3.29568	0.00206	484248	115031	206389	56177.3	497248	127721	369217	4.20972	0.624254
286	1871	C1QB_HUMAN	Complement C1q subcomponent subunit B OS=Homo sapiens OX=9606 GN=C1QB PE=1 SV=3	4.45832	6.5293e-05	732405	143914	564964	120547	591932	124543	588491	5.08917	0.706647
950	2470	C1QA_HUMAN	Complement C1q subcomponent subunit A OS=Homo sapiens OX=9606 GN=C1QA PE=1 SV=2	3.02735	0.0043	256627	74126	183239	46890	264403	80051.5	182501	3.46204	0.539332
1680	3596	ANXA9_HUMAN	Annexin A9 OS=Homo sapiens OX=9606 GN=ANXA9 PE=1 SV=3	-2.17255	0.0358	46115.5	77959.5	26398.9	77067.4	45884.7	49053.2	-31844	0.591532	-0.228022
2716	664	ANXA7_HUMAN	Annexin A7 OS=Homo sapiens OX=9606 GN=ANXA7 PE=1 SV=3	-1.35028	0.18452	582014	663185	628506	725349	95952.1	258231	-81171.8	0.877603	-0.0567018
2889	85	ANXA6_HUMAN	Annexin A6 OS=Homo sapiens OX=9606 GN=ANXA6 PE=1 SV=3	-1.21939	0.22984	398743	649500	156549	585406	505991	795000	-250757	0.613922	-0.211886
123	155	ANXA5_HUMAN	Annexin A5 OS=Homo sapiens OX=9606 GN=ANXA5 PE=1 SV=2	5.46577	2.6582e-06	1.34438e+07	4.21896e+06	1.30278e+07	2.05997e+06	6.78092e+06	3.71984e+06	9.22481e+06	3.18651	0.503316
5	173	ANXA4_HUMAN	Annexin A4 OS=Homo sapiens OX=9606 GN=ANXA4 PE=1 SV=4	9.92902	2.3708e-12	2.00705e+06	371827	2.03407e+06	362517	711145	252701	1.63522e+06	5.39779	0.732216
2913	524	ANXA3_HUMAN	Annexin A3 OS=Homo sapiens OX=9606 GN=ANXA3 PE=1 SV=3	1.20725	0.23443	612852	297603	123456	244797	1.18283e+06	181325	315248	2.05929	0.313717
370	125	ANXA2_HUMAN	Annexin A2 OS=Homo sapiens OX=9606 GN=ANXA2 PE=1 SV=2	4.15301	0.00017	8.42369e+06	2.42999e+06	6.7867e+06	2.05832e+06	6.43228e+06	1.53823e+06	5.9937e+06	3.46655	0.539898
385	278	ANXA1_HUMAN	Annexin A1 OS=Homo sapiens OX=9606 GN=ANXA1 PE=1 SV=2	4.11354	0.00019	1.50299e+06	379977	822121	260149	1.20057e+06	351825	1.12301e+06	3.95548	0.597199
3269	2652	ANX13_HUMAN	Annexin A13 OS=Homo sapiens OX=9606 GN=ANXA13 PE=1 SV=3	-0.953043	0.34629	78222	99640.2	45853.5	66522.6	70857.2	74736	-21418.2	0.785045	-0.105106
3994	557	ANX11_HUMAN	Annexin A11 OS=Homo sapiens OX=9606 GN=ANXA11 PE=1 SV=1	0.459298	0.64851	561061	502433	368410	587626	524112	259751	58627.6	1.11669	0.0479316
2184	491	ANT3_HUMAN	Antithrombin-III OS=Homo sapiens OX=9606 GN=SERPINC1 PE=1 SV=1	-1.76231	0.08566	708399	1.0156e+06	624585	809895	396341	693550	-307197	0.69752	-0.156443
1339	1980	ANGT_HUMAN	Angiotensinogen OS=Homo sapiens OX=9606 GN=AGT PE=1 SV=1	2.52086	0.0158	575526	174413	270616	131743	723421	91377.2	401113	3.29978	0.518485
3799	3785	ANGP2_HUMAN	Angiopoietin-2 OS=Homo sapiens OX=9606 GN=ANGPT2 PE=1 SV=1	-0.586441	0.56087	24960.8	29177.7	22176.3	20466.3	15453.3	29103.5	-4216.9	0.855475	-0.0677926
1453	3370	ANGL4_HUMAN	Angiopoietin-related protein 4 OS=Homo sapiens OX=9606 GN=ANGPTL4 PE=1 SV=2	2.4118	0.02055	143606	18959.1	62618.1	17915.5	236705	7924.01	124647	7.57453	0.879356
513	875	ANGL2_HUMAN	Angiopoietin-related protein 2 OS=Homo sapiens OX=9606 GN=ANGPTL2 PE=1 SV=1	3.80237	0.00048	280850	67338.1	158109	62875.9	255631	29457.8	213512	4.17075	0.620214
1213	589	AMBP_HUMAN	Protein AMBP OS=Homo sapiens OX=9606 GN=AMBP PE=1 SV=1	-2.67058	0.01089	573205	895361	583435	883999	342055	434270	-322156	0.640194	-0.193688
3226	4380	ADAM9_HUMAN	Disintegrin and metalloproteinase domain-containing protein 9 OS=Homo sapiens OX=9606 GN=ADAM9 PE=1 SV=1	0.991878	0.32722	8726.16	6030.87	1854.29	2934.13	10212.4	7125.37	2695.29	1.44692	0.160443
1496	1414	ADA10_HUMAN	Disintegrin and metalloproteinase domain-containing protein 10 OS=Homo sapiens OX=9606 GN=ADAM10 PE=1 SV=1	-2.36885	0.02276	107037	147686	113651	144097	42795.8	65971.5	-40649.3	0.724759	-0.139807
2328	269	AACT_HUMAN	Alpha-1-antichymotrypsin OS=Homo sapiens OX=9606 GN=SERPINA3 PE=1 SV=2	1.63704	0.10947	982340	646137	1.01698e+06	312938	702672	626088	336203	1.52033	0.181937
3135	66	A2MG_HUMAN	Alpha-2-macroglobulin OS=Homo sapiens OX=9606 GN=A2M PE=1 SV=3	1.05364	0.29837	665139	525998	503695	472068	405122	449552	139141	1.26453	0.101928
1791	1645	A2AP_HUMAN	Alpha-2-antiplasmin OS=Homo sapiens OX=9606 GN=SERPINF2 PE=1 SV=3	2.07952	0.04402	573897	109053	118713	81083.1	1.02212e+06	67658.7	464843	5.26253	0.721195
3254	105	A1AT_HUMAN	Alpha-1-antitrypsin OS=Homo sapiens OX=9606 GN=SERPINA1 PE=1 SV=3	0.968797	0.33847	1.73213e+06	1.21517e+06	782519	455081	1.78673e+06	1.66948e+06	516962	1.42543	0.153945
1277	2138	COLA1_HUMAN	Collagen alpha-1(XXI) chain OS=Homo sapiens OX=9606 GN=COL21A1 PE=2 SV=1	2.59329	0.01322	437588	160309	233006	85345.8	469432	140391	277278	2.72964	0.436106
3532	242	COIA1_HUMAN	Collagen alpha-1(XVIII) chain OS=Homo sapiens OX=9606 GN=COL18A1 PE=1 SV=5	-0.783952	0.43769	2.16918e+06	2.60977e+06	1.77568e+06	3.44444e+06	1.60509e+06	2.0141e+06	-440588	0.831178	-0.0803062
2191	850	COFA1_HUMAN	Collagen alpha-1(XV) chain OS=Homo sapiens OX=9606 GN=COL15A1 PE=1 SV=2	1.75804	0.08639	822677	548548	713427	584121	609298	373294	274129	1.49974	0.176015
2688	56	COEA1_HUMAN	Collagen alpha-1(XIV) chain OS=Homo sapiens OX=9606 GN=COL14A1 PE=1 SV=3	-1.36668	0.17936	307003	524982	135081	147734	301572	665782	-217979	0.584787	-0.233002
572	24	COCA1_HUMAN	Collagen alpha-1(XII) chain OS=Homo sapiens OX=9606 GN=COL12A1 PE=1 SV=2	3.65941	0.00073	1.42694e+06	340664	1.13246e+06	216903	1.3301e+06	285117	1.08628e+06	4.18871	0.62208
3105	2839	CO8A1_HUMAN	Collagen alpha-1(VIII) chain OS=Homo sapiens OX=9606 GN=COL8A1 PE=1 SV=2	1.07648	0.28816	128131	85770	76285.8	69525.1	146626	104975	42360.7	1.49389	0.174318
477	5	CO6A3_HUMAN	Collagen alpha-3(VI) chain OS=Homo sapiens OX=9606 GN=COL6A3 PE=1 SV=5	3.89444	0.00036	8.81843e+06	2.63101e+06	6.76007e+06	2.57368e+06	6.93744e+06	2.20922e+06	6.18742e+06	3.35172	0.525268
1445	91	CO6A2_HUMAN	Collagen alpha-2(VI) chain OS=Homo sapiens OX=9606 GN=COL6A2 PE=1 SV=4	2.4164	0.02033	2.29556e+06	1.01498e+06	1.28487e+06	718532	2.3056e+06	762981	1.28058e+06	2.26168	0.354432
291	75	CO6A1_HUMAN	Collagen alpha-1(VI) chain OS=Homo sapiens OX=9606 GN=COL6A1 PE=1 SV=3	4.42171	7.3158e-05	5.7616e+06	1.22911e+06	4.99051e+06	1.02587e+06	4.62074e+06	845059	4.53248e+06	4.6876	0.670951
1934	1457	CO5A3_HUMAN	Collagen alpha-3(V) chain OS=Homo sapiens OX=9606 GN=COL5A3 PE=1 SV=3	1.96528	0.05635	378683	209721	320968	162014	357907	164693	168962	1.80565	0.256634
2137	626	CO5A2_HUMAN	Collagen alpha-2(V) chain OS=Homo sapiens OX=9606 GN=COL5A2 PE=1 SV=3	1.79681	0.07992	2.02418e+06	1.14385e+06	930158	775339	1.8638e+06	1.25184e+06	880328	1.76962	0.247879
2484	1037	CO5A1_HUMAN	Collagen alpha-1(V) chain OS=Homo sapiens OX=9606 GN=COL5A1 PE=1 SV=3	-1.51526	0.13757	372377	447177	333950	453737	152698	166907	-74800.6	0.832727	-0.0794972
2216	4253	CO4A6_HUMAN	Collagen alpha-6(IV) chain OS=Homo sapiens OX=9606 GN=COL4A6 PE=1 SV=3	-1.73868	0.08978	21536	31118.6	16382.6	26651.7	19051	16581.5	-9582.58	0.692062	-0.159855
833	1460	CO4A4_HUMAN	Collagen alpha-4(IV) chain OS=Homo sapiens OX=9606 GN=COL4A4 PE=1 SV=3	-3.20408	0.00266	62502.2	270250	44813.5	161917	65189.5	289889	-207748	0.231275	-0.635871
416	2570	CO4A3_HUMAN	Collagen alpha-3(IV) chain OS=Homo sapiens OX=9606 GN=COL4A3 PE=1 SV=3	-4.02056	0.00025	136543	677862	138283	539464	44545.9	615377	-541319	0.201432	-0.695872
1994	115	CO4A2_HUMAN	Collagen alpha-2(IV) chain OS=Homo sapiens OX=9606 GN=COL4A2 PE=1 SV=4	-1.91775	0.0623	4.86531e+06	9.18136e+06	3.47422e+06	3.95043e+06	3.83198e+06	9.57515e+06	-4.31605e+06	0.529912	-0.275796
2007	264	CO4A1_HUMAN	Collagen alpha-1(IV) chain OS=Homo sapiens OX=9606 GN=COL4A1 PE=1 SV=4	-1.90683	0.06374	533632	1.62523e+06	151488	554479	929940	2.45303e+06	-1.0916e+06	0.328341	-0.483674
2477	36	CO3A1_HUMAN	Collagen alpha-1(III) chain OS=Homo sapiens OX=9606 GN=COL3A1 PE=1 SV=4	-1.52006	0.13636	7.23626e+06	1.46659e+07	2.95001e+06	1.38841e+06	8.44153e+06	2.07465e+07	-7.4296e+06	0.493409	-0.306793
4288	2820	CO2A1_HUMAN	Collagen alpha-1(II) chain OS=Homo sapiens OX=9606 GN=COL2A1 PE=1 SV=3	-0.236751	0.81406	5.03179e+06	5.47162e+06	2.85218e+06	2.3453e+06	5.69639e+06	6.32694e+06	-439833	0.919615	-0.0363937
3726	29	CO1A2_HUMAN	Collagen alpha-2(I) chain OS=Homo sapiens OX=9606 GN=COL1A2 PE=1 SV=7	-0.643072	0.52385	9.04603e+06	1.08488e+07	1.03464e+07	6.43864e+06	6.90565e+06	1.08324e+07	-1.80272e+06	0.833831	-0.0789218
1709	28	CO1A1_HUMAN	Collagen alpha-1(I) chain OS=Homo sapiens OX=9606 GN=COL1A1 PE=1 SV=5	2.1496	0.03769	2.61174e+07	1.31035e+07	2.84097e+07	1.01037e+07	2.4529e+07	1.29624e+07	1.30139e+07	1.99317	0.299543
2988	4169	PRG4_HUMAN	Proteoglycan 4 OS=Homo sapiens OX=9606 GN=PRG4 PE=1 SV=3	1.15688	0.25419	28463	19191.9	13122.1	11523.1	33230.6	15633.5	9271.1	1.48307	0.171163
3792	3566	PRG3_HUMAN	Proteoglycan 3 OS=Homo sapiens OX=9606 GN=PRG3 PE=1 SV=2	-0.590507	0.55817	35037.5	40466	22450.5	37595	30549.1	29007.1	-5428.41	0.865852	-0.0625562
4030	2792	PRG2_HUMAN	Bone marrow proteoglycan OS=Homo sapiens OX=9606 GN=PRG2 PE=1 SV=2	-0.432506	0.6677	96909.1	112706	62290.6	76513.3	98009	135675	-15796.7	0.859841	-0.0655817
1798	318	PRELP_HUMAN	Prolargin OS=Homo sapiens OX=9606 GN=PRELP PE=1 SV=1	-2.07314	0.04464	367586	1.35855e+06	152171	496407	794181	2.04144e+06	-990963	0.270573	-0.567716
1867	3304	PODN_HUMAN	Podocan OS=Homo sapiens OX=9606 GN=PODN PE=1 SV=2	2.02842	0.04921	47229.1	25049	23774.7	17979.5	46261.6	19255.6	22180.1	1.88547	0.275419
4517	1138	PGS2_HUMAN	Decorin OS=Homo sapiens OX=9606 GN=DCN PE=1 SV=1	0.0586939	0.95349	741680	729547	206583	593255	794760	515421	12132.6	1.01663	0.00716303
3911	397	PGS1_HUMAN	Biglycan OS=Homo sapiens OX=9606 GN=BGN PE=1 SV=2	0.513508	0.61042	497370	429612	367352	283109	468533	382240	67757.7	1.15772	0.0636029
108	799	PGCA_HUMAN	Aggrecan core protein OS=Homo sapiens OX=9606 GN=ACAN PE=1 SV=3	5.62109	1.6103e-06	494040	66603.5	477361	68437.1	347517	25704.8	427437	7.41763	0.870265
4102	3	PGBM_HUMAN	Basement membrane-specific heparan sulfate proteoglycan core protein OS=Homo sapiens OX=9606 GN=HSPG2 PE=1 SV=4	-0.384854	0.70238	2.1765e+06	2.41273e+06	2.15833e+06	2.76149e+06	1.7246e+06	2.22215e+06	-236230	0.90209	-0.04475
2664	504	MIME_HUMAN	Mimecan OS=Homo sapiens OX=9606 GN=OGN PE=1 SV=1	-1.38524	0.17365	669213	1.30599e+06	468418	399848	658125	2.00112e+06	-636781	0.512416	-0.290377
2754	352	LUM_HUMAN	Lumican OS=Homo sapiens OX=9606 GN=LUM PE=1 SV=2	1.31148	0.19717	813606	580630	460567	312420	660072	476446	232975	1.40125	0.146514
1457	2770	HPLN3_HUMAN	Hyaluronan and proteoglycan link protein 3 OS=Homo sapiens OX=9606 GN=HAPLN3 PE=2 SV=1	2.40883	0.0207	92805.5	34004.5	46335.8	22537	106140	35322.7	58801	2.72921	0.436037
433	1617	HPLN1_HUMAN	Hyaluronan and proteoglycan link protein 1 OS=Homo sapiens OX=9606 GN=HAPLN1 PE=2 SV=2	3.97514	0.00029	207296	109336	172447	92775.1	95575.2	60153.8	97960.5	1.89596	0.277829
948	2525	FMOD_HUMAN	Fibromodulin OS=Homo sapiens OX=9606 GN=FMOD PE=1 SV=2	3.02983	0.00427	278173	107630	199578	88024.8	248490	69197.2	170543	2.58453	0.412382
3247	4471	ESM1_HUMAN	Endothelial cell-specific molecule 1 OS=Homo sapiens OX=9606 GN=ESM1 PE=1 SV=2	0.972065	0.33686	9407.21	5239.23	1672.02	2977.93	18655.7	6168.31	4167.97	1.79553	0.254193
490	231	CSPG2_HUMAN	Versican core protein OS=Homo sapiens OX=9606 GN=VCAN PE=1 SV=3	3.86182	0.0004	1.37618e+06	220654	949714	211830	1.3679e+06	94791.9	1.15552e+06	6.2368	0.794962
2285	603	ASPN_HUMAN	Asporin OS=Homo sapiens OX=9606 GN=ASPN PE=1 SV=2	1.66567	0.10359	958502	583425	515252	461585	937681	430796	375077	1.64289	0.215608
417	50	VWF_HUMAN	von Willebrand factor OS=Homo sapiens OX=9606 GN=VWF PE=1 SV=4	4.00444	0.00026	595656	172148	379160	153691	470490	116303	423508	3.46015	0.539094
1781	1042	VWA1_HUMAN	von Willebrand factor A domain-containing protein 1 OS=Homo sapiens OX=9606 GN=VWA1 PE=1 SV=1	2.0871	0.0433	1.06244e+06	752528	1.03606e+06	753509	623099	273467	309914	1.41183	0.149783
1820	459	VTNC_HUMAN	Vitronectin OS=Homo sapiens OX=9606 GN=VTN PE=1 SV=1	2.05767	0.04618	5.67003e+06	2.58294e+06	3.0981e+06	2.93729e+06	6.76103e+06	1.24752e+06	3.08708e+06	2.19518	0.34147
3662	3414	VMA5A_HUMAN	von Willebrand factor A domain-containing protein 5A OS=Homo sapiens OX=9606 GN=VWA5A PE=2 SV=2	0.685332	0.49709	13728.3	11318.1	8690.03	8307.35	10274.9	12416.3	2410.24	1.21295	0.0838446
846	3497	TSP3_HUMAN	Thrombospondin-3 OS=Homo sapiens OX=9606 GN=THBS3 PE=1 SV=1	3.18582	0.0028	39668.7	18781.6	28057.6	13010.9	26901.2	13379.3	20887.1	2.11211	0.324716
309	486	TSP2_HUMAN	Thrombospondin-2 OS=Homo sapiens OX=9606 GN=THBS2 PE=1 SV=2	4.34199	9.364e-05	384210	95109.2	246789	87987.8	301693	45595	289100	4.03967	0.606346
162	72	TSP1_HUMAN	Thrombospondin-1 OS=Homo sapiens OX=9606 GN=THBS1 PE=1 SV=2	5.12553	7.9299e-06	3.90656e+06	591822	2.75866e+06	608364	2.92607e+06	470208	3.31474e+06	6.60091	0.819604
2585	156	TINAL_HUMAN	Tubulointerstitial nephritis antigen-like OS=Homo sapiens OX=9606 GN=TINAGL1 PE=1 SV=1	-1.44818	0.15536	499682	854781	289509	345342	521437	995354	-355098	0.584574	-0.233161
1251	640	TINAG_HUMAN	Tubulointerstitial nephritis antigen OS=Homo sapiens OX=9606 GN=TINAG PE=2 SV=3	-2.6241	0.01224	62167	478514	62148.4	140976	25099	726649	-416347	0.129917	-0.886335
3770	1415	THSD4_HUMAN	Thrombospondin type-1 domain-containing protein 4 OS=Homo sapiens OX=9606 GN=THSD4 PE=2 SV=2	-0.610899	0.54472	174546	194548	153433	166849	125534	82180.9	-20001.9	0.897187	-0.0471169
4063	33	TENX_HUMAN	Tenascin-X OS=Homo sapiens OX=9606 GN=TNXB PE=1 SV=5	-0.409517	0.68435	228590	256785	190414	124865	170577	265427	-28195.4	0.890199	-0.0505131
821	31	TENA_HUMAN	Tenascin OS=Homo sapiens OX=9606 GN=TNC PE=1 SV=3	3.23696	0.00243	6.85929e+06	1.46059e+06	2.5608e+06	1.4669e+06	7.55408e+06	1.16228e+06	5.3987e+06	4.69625	0.671751
2321	3614	SRPX2_HUMAN	Sushi repeat-containing protein SRPX2 OS=Homo sapiens OX=9606 GN=SRPX2 PE=1 SV=1	-1.64174	0.10848	23367.8	36162.1	16102.7	24265	16662.3	31587.3	-12794.3	0.646195	-0.189636
3328	3952	SRPX_HUMAN	Sushi repeat-containing protein SRPX OS=Homo sapiens OX=9606 GN=SRPX PE=1 SV=1	0.918065	0.36409	51073.7	39561.7	22766.9	28974.5	49613.4	28991.3	11512	1.29099	0.110922
3464	2239	SPRL1_HUMAN	SPARC-like protein 1 OS=Homo sapiens OX=9606 GN=SPARCL1 PE=1 SV=2	-0.827426	0.41291	33450.3	43288.9	25148.5	24607.3	23682.8	49074	-9838.61	0.772722	-0.111977
752	1764	SPRC_HUMAN	SPARC OS=Homo sapiens OX=9606 GN=SPARC PE=1 SV=1	3.34047	0.00182	196474	77617.3	212306	43835.9	132697	94748.7	118857	2.53132	0.403347
2063	1531	SPON1_HUMAN	Spondin-1 OS=Homo sapiens OX=9606 GN=SPON1 PE=1 SV=2	-1.85715	0.07066	129100	172538	93479.7	167249	77793.1	73735.7	-43438.2	0.748239	-0.12596
1019	2431	SBSPO_HUMAN	Somatomedin-B and thrombospondin type-1 domain-containing protein OS=Homo sapiens OX=9606 GN=SBSPON PE=1 SV=2	-2.91889	0.00574	167160	308650	116408	375806	129428	180533	-141490	0.541585	-0.266334
798	364	PXDN_HUMAN	Peroxidasin homolog OS=Homo sapiens OX=9606 GN=PXDN PE=1 SV=2	3.27236	0.0022	440766	115412	277430	109796	453893	39647.9	325354	3.81905	0.581956
30	1450	PPN_HUMAN	Papilin OS=Homo sapiens OX=9606 GN=PAPLN PE=2 SV=4	-6.71175	4.7357e-08	57858.3	165571	57002.7	151583	25450.1	68998.5	-107712	0.349448	-0.456617
534	78	POSTN_HUMAN	Periostin OS=Homo sapiens OX=9606 GN=POSTN PE=1 SV=2	3.75841	0.00055	4.52343e+06	630808	2.38983e+06	177837	4.68541e+06	757279	3.89262e+06	7.17084	0.85557
2654	4371	PCOC2_HUMAN	Procollagen C-endopeptidase enhancer 2 OS=Homo sapiens OX=9606 GN=PCOLCE2 PE=1 SV=1	1.39876	0.16959	58662.8	27071.5	27467.4	15395.6	98815.5	30782.3	31591.4	2.16696	0.335851
450	665	PCOC1_HUMAN	Procollagen C-endopeptidase enhancer 1 OS=Homo sapiens OX=9606 GN=PCOLCE PE=1 SV=2	3.93774	0.00032	1.60061e+06	189316	794093	205810	1.64098e+06	68276.3	1.41129e+06	8.4547	0.927098
243	2396	OSTP_HUMAN	Osteopontin OS=Homo sapiens OX=9606 GN=SPP1 PE=1 SV=1	-4.63007	3.8174e-05	39716.4	93034.3	36247.3	100047	18642.5	49368.4	-53317.9	0.426901	-0.369673
69	1406	NPNT_HUMAN	Nephronectin OS=Homo sapiens OX=9606 GN=NPNT PE=2 SV=3	-5.96325	5.3237e-07	119577	466173	111377	521628	41312.1	263125	-346596	0.256508	-0.590899
824	103	NID2_HUMAN	Nidogen-2 OS=Homo sapiens OX=9606 GN=NID2 PE=1 SV=3	3.22841	0.00249	1.65461e+06	622587	987370	641864	1.41248e+06	388410	1.03202e+06	2.65764	0.424496
3711	74	NID1_HUMAN	Nidogen-1 OS=Homo sapiens OX=9606 GN=NID1 PE=1 SV=3	0.655056	0.51618	628799	472139	215669	143819	985493	479477	156660	1.33181	0.124442
1180	2756	NET4_HUMAN	Netrin-4 OS=Homo sapiens OX=9606 GN=NTN4 PE=1 SV=2	-2.72466	0.0095	4482.36	21779.6	2640.45	12372.1	5324.14	28600.7	-17297.2	0.205805	-0.686543
2172	2545	MXRA5_HUMAN	Matrix-remodeling-associated protein 5 OS=Homo sapiens OX=9606 GN=MXRA5 PE=1 SV=3	1.7691	0.0845	119695	75582.8	70516	68955.6	108307	36420.3	44112.3	1.58363	0.199654
235	639	MMRN2_HUMAN	Multimerin-2 OS=Homo sapiens OX=9606 GN=MMRN2 PE=1 SV=2	4.68033	3.2595e-05	850371	232982	522337	206927	595754	102417	617389	3.64995	0.562287
836	4086	MMRN1_HUMAN	Multimerin-1 OS=Homo sapiens OX=9606 GN=MMRN1 PE=1 SV=3	3.19952	0.00269	40644.9	12164	17596	7545.75	38640.2	13074.6	28480.9	3.34141	0.52393
3184	1188	MFGM_HUMAN	Lactadherin OS=Homo sapiens OX=9606 GN=MFGE8 PE=1 SV=3	1.02086	0.31346	213591	149689	79222.6	92762.5	262428	115828	63902.1	1.4269	0.154393
2333	2837	MFAP5_HUMAN	Microfibrillar-associated protein 5 OS=Homo sapiens OX=9606 GN=MFAP5 PE=1 SV=1	1.63211	0.11051	61501.5	27329.8	17418	24286.3	93873.3	19835.5	34171.6	2.25034	0.352248
2348	2046	MFAP4_HUMAN	Microfibril-associated glycoprotein 4 OS=Homo sapiens OX=9606 GN=MFAP4 PE=1 SV=2	1.62199	0.11266	319095	143828	119674	121785	488873	78771.6	175267	2.21859	0.346076
3394	2584	MFAP2_HUMAN	Microfibrillar-associated protein 2 OS=Homo sapiens OX=9606 GN=MFAP2 PE=2 SV=1	0.875798	0.38637	131982	96746	53190.2	61831.3	138684	121484	35235.5	1.36421	0.13488
4583	2516	MFAP1_HUMAN	Microfibrillar-associated protein 1 OS=Homo sapiens OX=9606 GN=MFAP1 PE=1 SV=2	-0.0172131	0.98635	36337.3	36432.3	40798.2	38759.5	19925.1	15566.9	-94.9761	0.997393	-0.00113365
4000	827	MATN2_HUMAN	Matrilin-2 OS=Homo sapiens OX=9606 GN=MATN2 PE=1 SV=4	0.457663	0.64967	213746	188794	182165	124144	215729	126035	24952.3	1.13217	0.0539105
4235	292	LTBP4_HUMAN	Latent-transforming growth factor beta-binding protein 4 OS=Homo sapiens OX=9606 GN=LTBP4 PE=1 SV=2	0.275944	0.78401	141303	134103	111341	108142	101551	63118.7	7199.91	1.05369	0.0227126
2378	4185	LTBP3_HUMAN	Latent-transforming growth factor beta-binding protein 3 OS=Homo sapiens OX=9606 GN=LTBP3 PE=1 SV=4	1.59886	0.11772	34184.6	18570.5	23898.4	12655.7	39710.3	20636.5	15614.1	1.84081	0.265008
823	790	LTBP2_HUMAN	Latent-transforming growth factor beta-binding protein 2 OS=Homo sapiens OX=9606 GN=LTBP2 PE=1 SV=3	3.2291	0.00248	478073	211744	375612	145217	337548	170046	266329	2.25779	0.353684
1340	444	LTBP1_HUMAN	Latent-transforming growth factor beta-binding protein 1 OS=Homo sapiens OX=9606 GN=LTBP1 PE=1 SV=4	2.51979	0.01584	199903	96521.1	141065	69533.9	177605	61687.5	103382	2.07108	0.316196
1367	3925	LAMC2_HUMAN	Laminin subunit gamma-2 OS=Homo sapiens OX=9606 GN=LAMC2 PE=1 SV=2	-2.4883	0.0171	6075.15	18948.1	4834.11	16489.5	5876.22	22967.7	-12873	0.320621	-0.494009
2384	34	LAMC1_HUMAN	Laminin subunit gamma-1 OS=Homo sapiens OX=9606 GN=LAMC1 PE=1 SV=3	1.59589	0.11838	928102	591550	645173	452653	785076	563548	336552	1.56893	0.195604
3817	2977	LAMB3_HUMAN	Laminin subunit beta-3 OS=Homo sapiens OX=9606 GN=LAMB3 PE=1 SV=1	-0.574349	0.56895	50214.2	61901.1	37514.5	41730.5	40612.3	83938.3	-11687	0.8112	-0.0908722
2584	63	LAMB2_HUMAN	Laminin subunit beta-2 OS=Homo sapiens OX=9606 GN=LAMB2 PE=1 SV=2	1.44849	0.15527	683214	485591	553762	320996	482298	397850	197623	1.40697	0.148286
915	65	LAMB1_HUMAN	Laminin subunit beta-1 OS=Homo sapiens OX=9606 GN=LAMB1 PE=1 SV=2	3.0811	0.00372	876219	540172	774348	496620	366034	340336	336048	1.62211	0.210081
1649	21	LAMA5_HUMAN	Laminin subunit alpha-5 OS=Homo sapiens OX=9606 GN=LAMA5 PE=1 SV=8	-2.20325	0.0334	372670	636643	384527	494381	210772	506972	-263973	0.585368	-0.232571
567	129	LAMA4_HUMAN	Laminin subunit alpha-4 OS=Homo sapiens OX=9606 GN=LAMA4 PE=1 SV=4	3.6681	0.00071	628790	219187	630789	197738	497019	121776	409603	2.86874	0.457691
1817	3085	LAMA3_HUMAN	Laminin subunit alpha-3 OS=Homo sapiens OX=9606 GN=LAMA3 PE=1 SV=2	2.06019	0.04593	61873.9	44293.9	53519.6	41548.3	33749.8	19750.7	17580.1	1.3969	0.145164
3188	2146	LAMA2_HUMAN	Laminin subunit alpha-2 OS=Homo sapiens OX=9606 GN=LAMA2 PE=1 SV=4	-1.01706	0.31524	42814.5	55572.7	31082.3	45627	37013.2	43982.8	-12758.2	0.770424	-0.11327
4331	2224	LAMA1_HUMAN	Laminin subunit alpha-1 OS=Homo sapiens OX=9606 GN=LAMA1 PE=1 SV=2	0.209197	0.83536	172334	167022	173143	134064	56381.4	101802	5312.45	1.03181	0.0135984
2047	4026	KCP_HUMAN	Kielin/chordin-like protein OS=Homo sapiens OX=9606 GN=KCP PE=2 SV=3	-1.86817	0.06908	60778.4	120001	20671.4	64803.5	98095.6	107149	-59222.4	0.506483	-0.295435
2707	961	IBP7_HUMAN	Insulin-like growth factor-binding protein 7 OS=Homo sapiens OX=9606 GN=IGFBP7 PE=1 SV=1	1.3561	0.18267	620155	417301	607694	304393	563603	390193	202854	1.48611	0.172051
4187	4585	IBP6_HUMAN	Insulin-like growth factor-binding protein 6 OS=Homo sapiens OX=9606 GN=IGFBP6 PE=1 SV=1	-0.313029	0.75588	12470.9	13158.8	12728.5	13406.4	6679.34	7536.48	-687.892	0.947724	-0.0233182
1978	3299	IBP5_HUMAN	Insulin-like growth factor-binding protein 5 OS=Homo sapiens OX=9606 GN=IGFBP5 PE=1 SV=1	1.92968	0.06076	57814.1	17737	15982.8	10818.9	93316.4	18715.3	40077.1	3.25952	0.513154
382	2110	IBP3_HUMAN	Insulin-like growth factor-binding protein 3 OS=Homo sapiens OX=9606 GN=IGFBP3 PE=1 SV=2	4.12632	0.00018	267274	75753.4	189773	66201.9	208648	41304.3	191520	3.52821	0.547554
4350	3592	GAS6_HUMAN	Growth arrest-specific protein 6 OS=Homo sapiens OX=9606 GN=GAS6 PE=1 SV=3	0.1951	0.8463	64225.2	58332.1	44853.4	9673.76	52603.3	128035	5893.13	1.10103	0.041798
455	1120	FRAS1_HUMAN	Extracellular matrix protein FRAS1 OS=Homo sapiens OX=9606 GN=FRAS1 PE=1 SV=2	-3.92959	0.00033	58047.7	206359	47032	172515	38734.7	168563	-148311	0.281295	-0.550838
452	15	FINC_HUMAN	Fibronectin OS=Homo sapiens OX=9606 GN=FN1 PE=1 SV=4	3.92578	0.00033	5.00591e+06	874292	4.03326e+06	484150	4.76542e+06	742007	4.13161e+06	5.72567	0.757826
775	77	FIBG_HUMAN	Fibrinogen gamma chain OS=Homo sapiens OX=9606 GN=FGG PE=1 SV=3	3.30245	0.00202	1.67783e+07	561903	6.60233e+06	181605	2.2483e+07	933402	1.62164e+07	29.8598	1.47509
1077	37	FIBB_HUMAN	Fibrinogen beta chain OS=Homo sapiens OX=9606 GN=FGB PE=1 SV=2	2.84742	0.00693	2.14093e+07	1.6331e+06	7.67361e+06	803988	3.17565e+07	2.1228e+06	1.97762e+07	13.1096	1.11759
594	48	FIBA_HUMAN	Fibrinogen alpha chain OS=Homo sapiens OX=9606 GN=FGA PE=1 SV=2	3.61808	0.00082	8.33502e+06	1.27991e+06	6.50623e+06	670703	8.74523e+06	1.83586e+06	7.05511e+06	6.51219	0.813727
841	2118	FGL2_HUMAN	Fibroleukin OS=Homo sapiens OX=9606 GN=FGL2 PE=1 SV=1	3.19397	0.00274	385291	107643	198595	100384	395447	48072.1	277648	3.57934	0.553803
1365	27	FBN1_HUMAN	Fibrillin-1 OS=Homo sapiens OX=9606 GN=FBN1 PE=1 SV=3	2.49131	0.01697	779975	305545	222586	321425	864847	116639	474430	2.55273	0.407005
672	952	FBLN5_HUMAN	Fibulin-5 OS=Homo sapiens OX=9606 GN=FBLN5 PE=1 SV=1	3.48283	0.00122	940487	289765	776469	178565	827828	218565	650722	3.24569	0.511306
2202	966	FBLN4_HUMAN	EGF-containing fibulin-like extracellular matrix protein 2 OS=Homo sapiens OX=9606 GN=EFEMP2 PE=1 SV=3	1.75118	0.08758	475218	288213	311812	292050	440378	213414	187005	1.64884	0.21718
431	743	FBLN3_HUMAN	EGF-containing fibulin-like extracellular matrix protein 1 OS=Homo sapiens OX=9606 GN=EFEMP1 PE=1 SV=2	3.96988	0.00029	753106	194423	732183	135699	620579	175461	558683	3.87354	0.588108
549	724	FBLN2_HUMAN	Fibulin-2 OS=Homo sapiens OX=9606 GN=FBLN2 PE=1 SV=2	3.73317	0.00059	481347	93662.9	292083	91551	474497	36421.3	387684	5.13914	0.710891
1609	454	FBLN1_HUMAN	Fibulin-1 OS=Homo sapiens OX=9606 GN=FBLN1 PE=1 SV=4	2.24373	0.03045	582511	382717	603882	370535	344236	219118	199794	1.52204	0.182427
818	773	EMIL2_HUMAN	EMILIN-2 OS=Homo sapiens OX=9606 GN=EMILIN2 PE=1 SV=3	3.24574	0.00237	376913	95064.2	193786	84809.9	396207	37044.3	281849	3.96483	0.598225
3725	112	EMIL1_HUMAN	EMILIN-1 OS=Homo sapiens OX=9606 GN=EMILIN1 PE=1 SV=3	0.644165	0.52315	575861	462447	390409	387802	731425	340566	113414	1.24525	0.0952559
3913	2793	ELN_HUMAN	Elastin OS=Homo sapiens OX=9606 GN=ELN PE=1 SV=4	0.513025	0.61076	113482	96861.3	43085.6	91315.3	131999	67955.6	16620.8	1.17159	0.0687769
1520	4366	ECM2_HUMAN	Extracellular matrix protein 2 OS=Homo sapiens OX=9606 GN=ECM2 PE=2 SV=1	2.34359	0.02416	31375.6	10075.2	14667.2	6383.07	39518.3	13154.2	21300.4	3.11413	0.493337
1024	770	ECM1_HUMAN	Extracellular matrix protein 1 OS=Homo sapiens OX=9606 GN=ECM1 PE=1 SV=2	2.91313	0.00583	357887	161886	284327	120378	281999	124662	196001	2.21073	0.344536
1259	1939	DERM_HUMAN	Dermatopontin OS=Homo sapiens OX=9606 GN=DPT PE=1 SV=2	2.61764	0.01244	1.45342e+06	598295	865425	253203	1.31411e+06	717073	855122	2.42926	0.385475
4537	4537	CTGF_HUMAN	Connective tissue growth factor OS=Homo sapiens OX=9606 GN=CTGF PE=1 SV=2	0.046738	0.96295	50657.3	50136.4	41449.8	32911.2	37160.4	35045.3	520.959	1.01039	0.0044894
3268	4326	CRIM1_HUMAN	Cysteine-rich motor neuron 1 protein OS=Homo sapiens OX=9606 GN=CRIM1 PE=1 SV=1	-0.953402	0.34611	17977.4	21482.1	16882.5	22077.7	13086.6	10607.3	-3504.71	0.836855	-0.0773499
4158	4480	CREL2_HUMAN	Cysteine-rich with EGF-like domain protein 2 OS=Homo sapiens OX=9606 GN=CRELD2 PE=1 SV=1	0.337382	0.73759	19882.5	16450.3	10312.7	7289.93	41503.9	21229.9	3432.18	1.20864	0.0822968
1414	3575	CREL1_HUMAN	Cysteine-rich with EGF-like domain protein 1 OS=Homo sapiens OX=9606 GN=CRELD1 PE=1 SV=3	2.44674	0.01891	68757	37251.8	39304.8	35200.8	56704.7	16322	31505.1	1.84573	0.266169
2851	2858	COMP_HUMAN	Cartilage oligomeric matrix protein OS=Homo sapiens OX=9606 GN=COMP PE=1 SV=2	-1.24813	0.21924	16116	21703.3	13033	13718.4	10596.5	17565.2	-5587.27	0.742561	-0.129268
485	109	BGH3_HUMAN	Transforming growth factor-beta-induced protein ig-h3 OS=Homo sapiens OX=9606 GN=TGFBI PE=1 SV=1	3.86902	0.00039	1.21873e+07	2.35821e+06	8.06502e+06	2.56145e+06	1.15596e+07	1.38122e+06	9.82909e+06	5.16804	0.713326
1909	1738	ALS_HUMAN	Insulin-like growth factor-binding protein complex acid labile subunit OS=Homo sapiens OX=9606 GN=IGFALS PE=1 SV=1	1.98886	0.05359	254875	86154.6	111483	90825.4	387867	26230.1	168721	2.95835	0.47105
2879	47	AGRIN_HUMAN	Agrin OS=Homo sapiens OX=9606 GN=AGRN PE=1 SV=6	1.22748	0.22682	1.0733e+06	759590	586813	515088	950450	684314	313707	1.413	0.150141
1324	291	AEBP1_HUMAN	Adipocyte enhancer-binding protein 1 OS=Homo sapiens OX=9606 GN=AEBP1 PE=1 SV=1	2.53568	0.01523	825564	394398	720953	388811	756916	185095	431166	2.09322	0.320816
95	3624	ADIPO_HUMAN	Adiponectin OS=Homo sapiens OX=9606 GN=ADIPOQ PE=1 SV=1	5.7241	1.1543e-06	210530	48421.2	254684	52347	128210	20128.9	162109	4.34789	0.638278
3130	2880	A2GL_HUMAN	Leucine-rich alpha-2-glycoprotein OS=Homo sapiens OX=9606 GN=LRG1 PE=1 SV=2	1.05859	0.29614	2.37373e+06	1.58894e+06	2.60737e+06	319870	1.8891e+06	2.82364e+06	784790	1.49391	0.174324
1279	3366	ZZEF1_HUMAN	Zinc finger ZZ-type and EF-hand domain-containing protein 1 OS=Homo sapiens OX=9606 GN=ZZEF1 PE=1 SV=6	-2.58844	0.01338	6200.32	14290	5970.21	8405.94	3696.29	13836.8	-8089.71	0.433892	-0.362619
3485	580	ZYX_HUMAN	Zyxin OS=Homo sapiens OX=9606 GN=ZYX PE=1 SV=1	0.813348	0.42083	492344	421176	431652	312875	292679	274085	71168.4	1.16898	0.0678054
3597	4112	ZW10_HUMAN	Centromere/kinetochore protein zw10 homolog OS=Homo sapiens OX=9606 GN=ZW10 PE=1 SV=3	-0.737141	0.46534	21656.7	24862.7	18462.6	21202.5	14614.1	13552.3	-3206.02	0.871051	-0.0599563
3185	3216	ZRAB2_HUMAN	Zinc finger Ran-binding domain-containing protein 2 OS=Homo sapiens OX=9606 GN=ZRANB2 PE=1 SV=2	-1.01932	0.31418	39470	46905.1	38457.4	44724.4	19839.4	26901.5	-7435.08	0.841487	-0.0749527
1274	708	ZO2_HUMAN	Tight junction protein ZO-2 OS=Homo sapiens OX=9606 GN=TJP2 PE=1 SV=2	-2.59707	0.01309	104675	207446	97428.2	166939	49640.8	174414	-102771	0.504589	-0.297062
1582	299	ZO1_HUMAN	Tight junction protein ZO-1 OS=Homo sapiens OX=9606 GN=TJP1 PE=1 SV=3	-2.27469	0.02836	43917.4	85754.1	32943.1	75260.5	37281.5	75590.3	-41836.8	0.512131	-0.290619
3909	2363	ZNT9_HUMAN	Zinc transporter 9 OS=Homo sapiens OX=9606 GN=SLC30A9 PE=1 SV=1	0.51391	0.61014	62257.1	55136.7	42090.1	42206	51676.8	36891	7120.45	1.12914	0.0527485
440	3499	ZNT7_HUMAN	Zinc transporter 7 OS=Homo sapiens OX=9606 GN=SLC30A7 PE=2 SV=1	3.95587	0.0003	196852	49575	176481	34322.8	167916	30199.1	147277	3.9708	0.598878
2720	3780	ZNT1_HUMAN	Zinc transporter 1 OS=Homo sapiens OX=9606 GN=SLC30A1 PE=1 SV=3	-1.34612	0.18584	33678.8	49657.5	31444.8	39617.4	24680.2	48475.2	-15978.8	0.678221	-0.168629
796	4299	ZNRF2_HUMAN	E3 ubiquitin-protein ligase ZNRF2 OS=Homo sapiens OX=9606 GN=ZNRF2 PE=1 SV=1	-3.27437	0.00219	13008.1	30155.3	9676.59	25926.5	7895.34	22662	-17147.2	0.431371	-0.365149
2914	1968	ZN638_HUMAN	Zinc finger protein 638 OS=Homo sapiens OX=9606 GN=ZNF638 PE=1 SV=2	-1.20678	0.2346	86114.6	95790.4	86764	89295.8	23692.5	28082.9	-9675.73	0.898991	-0.0462449
2169	4582	ZN592_HUMAN	Zinc finger protein 592 OS=Homo sapiens OX=9606 GN=ZNF592 PE=1 SV=2	-1.76991	0.08437	13862.3	48210.5	12576.3	15546.4	8753.59	88501.1	-34348.2	0.287538	-0.541305
2061	2388	ZN512_HUMAN	Zinc finger protein 512 OS=Homo sapiens OX=9606 GN=ZNF512 PE=1 SV=2	-1.85804	0.07053	18952.8	46498.2	8634.59	22900.5	17073.6	65756	-27545.4	0.407604	-0.389762
3968	3222	ZN326_HUMAN	DBIRD complex subunit ZNF326 OS=Homo sapiens OX=9606 GN=ZNF326 PE=1 SV=2	0.478505	0.6349	55538.6	50055.3	41320.9	44258.5	46623	24165.4	5483.37	1.10955	0.0451455
2666	2879	ZN207_HUMAN	BUB3-interacting and GLEBS motif-containing protein ZNF207 OS=Homo sapiens OX=9606 GN=ZNF207 PE=1 SV=1	-1.38428	0.17395	68449.8	88025.7	66391.4	77456	29853.6	57518.9	-19575.9	0.777612	-0.109237
3086	3683	ZN185_HUMAN	Zinc finger protein 185 OS=Homo sapiens OX=9606 GN=ZNF185 PE=1 SV=3	-1.08676	0.28365	54088.8	69751.5	40767	51635.3	41715.2	51203.6	-15662.7	0.77545	-0.110446
2058	4236	ZHX3_HUMAN	Zinc fingers and homeoboxes protein 3 OS=Homo sapiens OX=9606 GN=ZHX3 PE=1 SV=3	-1.86167	0.07001	17352.9	32655.4	12255.6	20982.4	15822.5	34183.5	-15302.6	0.531394	-0.274584
4509	4223	ZHX2_HUMAN	Zinc fingers and homeoboxes protein 2 OS=Homo sapiens OX=9606 GN=ZHX2 PE=1 SV=1	0.0668398	0.94704	12632.7	12399.3	6765.91	12112	14948.6	5722.59	233.466	1.01883	0.0081013
2726	1896	ZFR_HUMAN	Zinc finger RNA-binding protein OS=Homo sapiens OX=9606 GN=ZFR PE=1 SV=2	1.34408	0.1865	82873.1	70858.4	91825	67262.7	29376.8	28548.2	12014.6	1.16956	0.0680219
1594	3620	ZFPL1_HUMAN	Zinc finger protein-like 1 OS=Homo sapiens OX=9606 GN=ZFPL1 PE=1 SV=2	-2.26238	0.02918	44609.5	69239.2	38154.4	61158	27406.6	41686.4	-24629.7	0.644282	-0.190924
1047	3933	ZDHC5_HUMAN	Palmitoyltransferase ZDHHC5 OS=Homo sapiens OX=9606 GN=ZDHHC5 PE=1 SV=2	-2.88733	0.00624	18553.5	42134.5	14013.4	28847.5	13830.8	34777	-23581	0.440339	-0.356213
1719	3298	ZCHC8_HUMAN	Zinc finger CCHC domain-containing protein 8 OS=Homo sapiens OX=9606 GN=ZCCHC8 PE=1 SV=2	2.13945	0.03855	554647	13397.1	19953.8	11917.1	1.15929e+06	9146.66	541249	41.4004	1.617
2597	3884	ZCH18_HUMAN	Zinc finger CCCH domain-containing protein 18 OS=Homo sapiens OX=9606 GN=ZC3H18 PE=1 SV=2	-1.44123	0.1573	14178.3	19888.5	10461.8	13174.8	10905.4	14516.2	-5710.15	0.712891	-0.146977
2338	1858	ZCCHV_HUMAN	Zinc finger CCCH-type antiviral protein 1 OS=Homo sapiens OX=9606 GN=ZC3HAV1 PE=1 SV=3	1.6291	0.11114	218392	190445	218334	187876	51384.1	59497.8	27947.5	1.14675	0.0594683
1734	3694	ZCCHL_HUMAN	Zinc finger CCCH-type antiviral protein 1-like OS=Homo sapiens OX=9606 GN=ZC3HAV1L PE=1 SV=2	2.12382	0.03992	63372.6	47078.4	69172.8	44831.4	25827.2	23854.7	16294.2	1.34611	0.12908
426	3406	ZC3HF_HUMAN	Zinc finger CCCH domain-containing protein 15 OS=Homo sapiens OX=9606 GN=ZC3H15 PE=1 SV=1	-3.993	0.00027	100978	204693	85480	153739	55371.3	105365	-103715	0.493315	-0.306876
2330	3107	ZC3H4_HUMAN	Zinc finger CCCH domain-containing protein 4 OS=Homo sapiens OX=9606 GN=ZC3H4 PE=1 SV=3	-1.63472	0.10995	3834.77	9509.29	1821.8	4215.44	5719.26	14843.5	-5674.52	0.403266	-0.394408
2404	3852	ZC11A_HUMAN	Zinc finger CCCH domain-containing protein 11A OS=Homo sapiens OX=9606 GN=ZC3H11A PE=1 SV=3	-1.57617	0.12286	13893.6	26073.5	11137.8	12399.5	12480.3	33140.1	-12180	0.532861	-0.273386
3166	3583	ZBT7A_HUMAN	Zinc finger and BTB domain-containing protein 7A OS=Homo sapiens OX=9606 GN=ZBTB7A PE=1 SV=1	-1.03426	0.30723	27533.2	34971.1	22391.7	29807.6	19495	26570.9	-7437.85	0.787314	-0.103852
565	2894	ZBT20_HUMAN	Zinc finger and BTB domain-containing protein 20 OS=Homo sapiens OX=9606 GN=ZBTB20 PE=1 SV=3	-3.67635	0.00069	18724.9	37821.2	14383.8	33383.2	11022.1	21097.9	-19096.3	0.49509	-0.305315
2782	907	ZA2G_HUMAN	Zinc-alpha-2-glycoprotein OS=Homo sapiens OX=9606 GN=AZGP1 PE=1 SV=2	-1.29104	0.2041	216975	381939	120021	133977	194829	552180	-164964	0.568087	-0.245585
4105	4521	YTHD3_HUMAN	YTH domain-containing family protein 3 OS=Homo sapiens OX=9606 GN=YTHDF3 PE=1 SV=1	0.38293	0.7038	81826.4	74483.9	58307.4	52226.8	58128.6	65892.7	7342.45	1.09858	0.0408308
3928	4587	YTHD2_HUMAN	YTH domain-containing family protein 2 OS=Homo sapiens OX=9606 GN=YTHDF2 PE=1 SV=2	-0.500662	0.61935	27618.2	31328.1	33946.9	21556.6	12765.3	31465.4	-3709.84	0.881581	-0.0547377
3045	3318	YTDC2_HUMAN	3'-5' RNA helicase YTHDC2 OS=Homo sapiens OX=9606 GN=YTHDC2 PE=1 SV=2	1.11462	0.27167	60084.6	26105.9	26230	23597.2	139184	11963.9	33978.6	2.30157	0.362024
3816	4074	YMEL1_HUMAN	ATP-dependent zinc metalloprotease YME1L1 OS=Homo sapiens OX=9606 GN=YME1L1 PE=1 SV=2	0.575496	0.56818	21536.1	18751	16079.7	13934.6	17818.6	13203.2	2785.09	1.14853	0.0601424
3083	3346	YLPM1_HUMAN	YLP motif-containing protein 1 OS=Homo sapiens OX=9606 GN=YLPM1 PE=1 SV=4	-1.08887	0.28273	17421	21425.1	13581.7	20270.8	13333.5	10304.7	-4004.09	0.813112	-0.0898496
913	2934	YLAT1_HUMAN	Y+L amino acid transporter 1 OS=Homo sapiens OX=9606 GN=SLC7A7 PE=1 SV=2	-3.08362	0.0037	77770.9	173054	75620.6	120240	30624.5	138249	-95283.2	0.449402	-0.347365
3563	2824	YKT6_HUMAN	Synaptobrevin homolog YKT6 OS=Homo sapiens OX=9606 GN=YKT6 PE=1 SV=1	-0.759999	0.45171	86047.2	97616.9	90300.9	87434.5	35082.1	60299	-11569.7	0.881479	-0.0547882
644	3832	YJ005_HUMAN	Uncharacterized protein FLJ45252 OS=Homo sapiens OX=9606 PE=2 SV=2	-3.52928	0.00106	5936.72	11859.9	5296.8	9979.76	3919.06	6617.51	-5923.19	0.50057	-0.300535
2501	4216	YIPF6_HUMAN	Protein YIPF6 OS=Homo sapiens OX=9606 GN=YIPF6 PE=1 SV=2	-1.50467	0.14026	26505.7	38871.9	24108.8	28395.2	18676.5	32704.8	-12366.1	0.681874	-0.166296
2949	4218	YIPF4_HUMAN	Protein YIPF4 OS=Homo sapiens OX=9606 GN=YIPF4 PE=1 SV=1	1.18689	0.24227	13915.2	9949.06	12079.9	6309.21	11597.3	9999.87	3966.13	1.39864	0.145707
3820	3940	YIPF3_HUMAN	Protein YIPF3 OS=Homo sapiens OX=9606 GN=YIPF3 PE=1 SV=1	-0.570989	0.5712	39407	43718.9	35939.1	47356.9	23820.7	25102.9	-4311.91	0.901372	-0.045096
3634	3862	YES_HUMAN	Tyrosine-protein kinase Yes OS=Homo sapiens OX=9606 GN=YES1 PE=1 SV=3	0.710438	0.48155	31458	25487.2	24246.3	14844.9	28452.9	25957.3	5970.88	1.23427	0.0914102
3470	2126	YBOX3_HUMAN	Y-box-binding protein 3 OS=Homo sapiens OX=9606 GN=YBX3 PE=1 SV=4	0.824435	0.41458	135512	122999	128475	123772	59165.2	36567.9	12513.2	1.10173	0.0420768
1634	946	YBOX1_HUMAN	Nuclease-sensitive element-binding protein 1 OS=Homo sapiens OX=9606 GN=YBX1 PE=1 SV=3	-2.21968	0.03217	67577.9	104977	68626	82030.5	30577.8	70898	-37399	0.643741	-0.191289
2823	2372	YAP1_HUMAN	Transcriptional coactivator YAP1 OS=Homo sapiens OX=9606 GN=YAP1 PE=1 SV=2	-1.26373	0.21364	113963	133045	139184	125136	59138.7	35924.9	-19081.9	0.856576	-0.0672343
1093	2613	XYLB_HUMAN	Xylulose kinase OS=Homo sapiens OX=9606 GN=XYLB PE=1 SV=3	-2.83522	0.00715	48698.6	202385	39741.6	80855.6	30708.6	246498	-153686	0.240624	-0.618661
1175	3294	XRP2_HUMAN	Protein XRP2 OS=Homo sapiens OX=9606 GN=RP2 PE=1 SV=4	2.73386	0.00928	138999	51021.3	88678.4	51057.2	144621	28846.9	87977.3	2.72433	0.435259
4545	2577	XRN2_HUMAN	5'-3' exoribonuclease 2 OS=Homo sapiens OX=9606 GN=XRN2 PE=1 SV=1	0.0410436	0.96747	93087.4	92398.3	65209.4	91957.6	66443.8	38789.4	689.087	1.00746	0.00322686
418	295	XRCC6_HUMAN	X-ray repair cross-complementing protein 6 OS=Homo sapiens OX=9606 GN=XRCC6 PE=1 SV=2	4.00613	0.00026	1.08135e+06	652241	1.09486e+06	687347	403462	279554	429105	1.65789	0.219557
3860	304	XRCC5_HUMAN	X-ray repair cross-complementing protein 5 OS=Homo sapiens OX=9606 GN=XRCC5 PE=1 SV=3	0.544863	0.58887	217981	182819	82163.2	76778	227602	188812	35161.2	1.19233	0.0763955
271	3227	XPP3_HUMAN	Xaa-Pro aminopeptidase 3 OS=Homo sapiens OX=9606 GN=XPNPEP3 PE=1 SV=1	-4.50586	5.6306e-05	59329.4	171708	54262.6	129741	22603.8	112035	-112379	0.345524	-0.461522
1066	1425	XPP2_HUMAN	Xaa-Pro aminopeptidase 2 OS=Homo sapiens OX=9606 GN=XPNPEP2 PE=1 SV=3	-2.85898	0.00672	114673	308578	106578	190803	39337.4	308305	-193905	0.371616	-0.429905
1230	1556	XPP1_HUMAN	Xaa-Pro aminopeptidase 1 OS=Homo sapiens OX=9606 GN=XPNPEP1 PE=1 SV=3	2.64737	0.01155	172202	71924.5	129254	55292.2	159859	67636.5	100277	2.3942	0.37916
3285	1808	XPO7_HUMAN	Exportin-7 OS=Homo sapiens OX=9606 GN=XPO7 PE=1 SV=3	0.946326	0.34966	80600.2	71703.3	76808.7	76310.3	30858.4	30065.6	8896.96	1.12408	0.0507973
3541	3395	XPO5_HUMAN	Exportin-5 OS=Homo sapiens OX=9606 GN=XPO5 PE=1 SV=1	0.779011	0.44056	19587.2	16261.4	23704.5	10092.7	11770.4	15627.1	3325.75	1.20452	0.0808132
1078	3501	XPO4_HUMAN	Exportin-4 OS=Homo sapiens OX=9606 GN=XPO4 PE=1 SV=2	-2.84646	0.00694	31851.5	57040.8	33895.5	44713.5	17862.1	36407.1	-25189.3	0.558398	-0.253056
4124	468	XPO2_HUMAN	Exportin-2 OS=Homo sapiens OX=9606 GN=CSE1L PE=1 SV=3	0.366672	0.7158	249055	228531	188067	190098	193967	167857	20524.8	1.08981	0.0373516
963	753	XPO1_HUMAN	Exportin-1 OS=Homo sapiens OX=9606 GN=XPO1 PE=1 SV=1	2.99774	0.00466	437494	315258	434335	321159	159671	97064.3	122236	1.38773	0.142306
538	3291	XPC_HUMAN	DNA repair protein complementing XP-C cells OS=Homo sapiens OX=9606 GN=XPC PE=1 SV=4	-3.75556	0.00055	43566.9	85508.7	35611.3	77914.6	28483.9	42518.7	-41941.8	0.509502	-0.292854
2924	4276	XIAP_HUMAN	E3 ubiquitin-protein ligase XIAP OS=Homo sapiens OX=9606 GN=XIAP PE=1 SV=2	-1.202	0.23643	23813.3	32015.9	20133.8	25189.4	15203.4	27327.5	-8202.55	0.743798	-0.128545
2784	4136	WWP1_HUMAN	NEDD4-like E3 ubiquitin-protein ligase WWP1 OS=Homo sapiens OX=9606 GN=WWP1 PE=1 SV=1	-1.28764	0.20527	17173.5	34145.7	16008.5	21026.4	10740.8	59440	-16972.3	0.502946	-0.298479
2324	2480	WNK1_HUMAN	Serine/threonine-protein kinase WNK1 OS=Homo sapiens OX=9606 GN=WNK1 PE=1 SV=2	1.63965	0.10892	110517	76888	99310.3	73477.5	84706	40725.3	33628.8	1.43737	0.15757
3389	4519	WLS_HUMAN	Protein wntless homolog OS=Homo sapiens OX=9606 GN=WLS PE=1 SV=2	-0.880108	0.38406	24996.2	32113.4	20178.3	21206.4	19440.6	31549.5	-7117.23	0.778372	-0.108813
616	3704	WIPF1_HUMAN	WAS/WASL-interacting protein family member 1 OS=Homo sapiens OX=9606 GN=WIPF1 PE=1 SV=3	3.58551	0.00091	89817.5	43483.3	114632	39579.8	51279	29619.9	46334.2	2.06556	0.315039
1490	4338	WFDC2_HUMAN	WAP four-disulfide core domain protein 2 OS=Homo sapiens OX=9606 GN=WFDC2 PE=1 SV=2	-2.37843	0.02225	6190.47	27651.4	2863.02	10451.4	7851.46	40597	-21460.9	0.223876	-0.649993
2417	991	WDR91_HUMAN	WD repeat-containing protein 91 OS=Homo sapiens OX=9606 GN=WDR91 PE=1 SV=2	1.56732	0.12492	127430	90697.6	127633	81004.2	88986.9	60132.2	36732.2	1.405	0.147675
3108	3954	WDR82_HUMAN	WD repeat-containing protein 82 OS=Homo sapiens OX=9606 GN=WDR82 PE=1 SV=1	1.07522	0.28872	53223.9	43309.1	40440.5	30086.3	30094.6	29664	9914.83	1.22893	0.0895278
2815	2114	WDR81_HUMAN	WD repeat-containing protein 81 OS=Homo sapiens OX=9606 GN=WDR81 PE=1 SV=2	1.26622	0.21276	53956.7	47301.3	52206.4	46170.3	15295.2	18607.3	6655.47	1.1407	0.0571729
1716	1441	WDR61_HUMAN	WD repeat-containing protein 61 OS=Homo sapiens OX=9606 GN=WDR61 PE=1 SV=1	-2.14268	0.03828	166453	238182	168746	149739	53985.2	143594	-71728.6	0.698849	-0.155617
3996	4548	WDR59_HUMAN	GATOR complex protein WDR59 OS=Homo sapiens OX=9606 GN=WDR59 PE=1 SV=2	-0.459006	0.64871	24470.8	27592.4	19631.6	17080.5	13418.1	28128.2	-3121.57	0.886869	-0.0521407
2253	3313	WDR5_HUMAN	WD repeat-containing protein 5 OS=Homo sapiens OX=9606 GN=WDR5 PE=1 SV=1	-1.70074	0.09675	18984.5	25094.2	18047.5	26894.1	10136.7	12971.5	-6109.73	0.756529	-0.121175
3905	3310	WDR48_HUMAN	WD repeat-containing protein 48 OS=Homo sapiens OX=9606 GN=WDR48 PE=1 SV=1	-0.515838	0.60881	39556.2	42938.4	36973.4	35585.3	20062.1	22368.4	-3382.26	0.92123	-0.0356319
4114	2352	WDR44_HUMAN	WD repeat-containing protein 44 OS=Homo sapiens OX=9606 GN=WDR44 PE=1 SV=1	-0.373048	0.71108	115322	127882	111877	99857.9	51413.5	145476	-12560.4	0.901781	-0.0448987
942	3926	WDR36_HUMAN	WD repeat-containing protein 36 OS=Homo sapiens OX=9606 GN=WDR36 PE=1 SV=1	3.04934	0.00406	23266.4	12231.3	17803.9	12652.7	14655	7761.63	11035	1.90219	0.279254
1431	3452	WDR3_HUMAN	WD repeat-containing protein 3 OS=Homo sapiens OX=9606 GN=WDR3 PE=1 SV=1	2.42964	0.0197	21081.4	12540.3	21934.8	9381.48	11794.8	10972.4	8541.04	1.68109	0.22559
737	3161	WDR26_HUMAN	WD repeat-containing protein 26 OS=Homo sapiens OX=9606 GN=WDR26 PE=1 SV=3	3.36149	0.00172	60782.1	32818.1	59428.1	25101.9	28221.3	25629.1	27964	1.85209	0.267662
2518	2704	WDR13_HUMAN	WD repeat-containing protein 13 OS=Homo sapiens OX=9606 GN=WDR13 PE=1 SV=2	-1.49106	0.14379	13220.9	18863.6	16874.8	14215.7	10373.5	13897.6	-5642.74	0.700866	-0.154365
1326	3032	WDR11_HUMAN	WD repeat-containing protein 11 OS=Homo sapiens OX=9606 GN=WDR11 PE=1 SV=1	2.53512	0.01525	181155	129908	170160	124361	80316.9	46157.9	51246.8	1.39448	0.144414
797	189	WDR1_HUMAN	WD repeat-containing protein 1 OS=Homo sapiens OX=9606 GN=WDR1 PE=1 SV=4	3.2735	0.0022	956164	481415	891648	529083	609713	264472	474749	1.98615	0.298013
336	2150	WDFY1_HUMAN	WD repeat and FYVE domain-containing protein 1 OS=Homo sapiens OX=9606 GN=WDFY1 PE=1 SV=1	4.27399	0.00012	275598	192326	280880	191383	46036.4	76501.2	83272.5	1.43298	0.156239
3533	3977	WBP2_HUMAN	WW domain-binding protein 2 OS=Homo sapiens OX=9606 GN=WBP2 PE=1 SV=1	-0.782714	0.4384	43977.3	62669.1	6473.24	20824.6	57249.8	93266.4	-18691.9	0.701737	-0.153825
4564	4179	WBP11_HUMAN	WW domain-binding protein 11 OS=Homo sapiens OX=9606 GN=WBP11 PE=1 SV=1	0.0258529	0.9795	11661.4	11573.5	10201.8	11065.9	10687.7	11332.9	87.8821	1.00759	0.0032853
4421	3929	WASP_HUMAN	Wiskott-Aldrich syndrome protein OS=Homo sapiens OX=9606 GN=WAS PE=1 SV=4	-0.138918	0.89021	35674.4	36777.1	39951	29011.1	22072.2	28912.9	-1102.69	0.970017	-0.0132207
2615	3732	WASL_HUMAN	Neural Wiskott-Aldrich syndrome protein OS=Homo sapiens OX=9606 GN=WASL PE=1 SV=2	-1.42741	0.16122	12703.9	19525.6	10188	13048.6	8757.71	20073.4	-6821.76	0.650626	-0.186669
944	2544	WASH6_HUMAN	WAS protein family homolog 6 OS=Homo sapiens OX=9606 GN=WASH6P PE=1 SV=3	-3.03465	0.00422	15459.1	49345.5	11173.3	37458.5	9226.14	50332.6	-33886.3	0.313283	-0.504062
3803	2261	WASF2_HUMAN	Wiskott-Aldrich syndrome protein family member 2 OS=Homo sapiens OX=9606 GN=WASF2 PE=1 SV=3	0.584595	0.5621	62904.3	57230.3	48204.2	55290.6	38534.8	22211.3	5674	1.09914	0.0410543
1425	1599	WASC5_HUMAN	WASH complex subunit 5 OS=Homo sapiens OX=9606 GN=WASHC5 PE=1 SV=1	2.43615	0.01939	166621	111214	149195	102777	89837.2	52838.2	55406.6	1.4982	0.175569
3139	1909	WASC4_HUMAN	WASH complex subunit 4 OS=Homo sapiens OX=9606 GN=WASHC4 PE=1 SV=2	1.05192	0.29915	99987.1	85877.9	100203	82333.3	38446	47956.5	14109.2	1.16429	0.0660624
1048	4351	WAC2C_HUMAN	WASH complex subunit 2C OS=Homo sapiens OX=9606 GN=WASHC2C PE=1 SV=4	-2.88714	0.00624	22898.4	45183.1	19973.8	42177.6	16341.2	31370.1	-22284.8	0.50679	-0.295172
1678	1411	WAC2A_HUMAN	WASH complex subunit 2A OS=Homo sapiens OX=9606 GN=WASHC2A PE=1 SV=3	-2.17584	0.03553	38424.8	64768.4	36711.6	48296.7	19404.5	51978.9	-26343.6	0.593264	-0.226752
1267	411	VWA8_HUMAN	von Willebrand factor A domain-containing protein 8 OS=Homo sapiens OX=9606 GN=VWA8 PE=1 SV=2	-2.60387	0.01287	180809	287263	130233	261620	106865	153882	-106454	0.62942	-0.20106
2339	2001	VTI1B_HUMAN	Vesicle transport through interaction with t-SNAREs homolog 1B OS=Homo sapiens OX=9606 GN=VTI1B PE=1 SV=3	-1.62782	0.11142	95988.2	148324	90750.8	124777	55436.6	136505	-52335.3	0.647154	-0.188992
1650	3760	VTI1A_HUMAN	Vesicle transport through interaction with t-SNAREs homolog 1A OS=Homo sapiens OX=9606 GN=VTI1A PE=1 SV=2	-2.20309	0.03341	5552.61	11448.8	3413.08	9690.32	4548.2	11390	-5896.18	0.484995	-0.314263
1837	393	VTDB_HUMAN	Vitamin D-binding protein OS=Homo sapiens OX=9606 GN=GC PE=1 SV=2	2.04524	0.04745	1.04004e+06	703705	1.09981e+06	656908	687086	309542	336335	1.47795	0.16966
1778	3380	VTA1_HUMAN	Vacuolar protein sorting-associated protein VTA1 homolog OS=Homo sapiens OX=9606 GN=VTA1 PE=1 SV=1	2.09006	0.04301	80491.9	53623.1	89831.9	41018.1	42390.6	40909.4	26868.7	1.50107	0.1764
2458	3634	VRK1_HUMAN	Serine/threonine-protein kinase VRK1 OS=Homo sapiens OX=9606 GN=VRK1 PE=1 SV=1	-1.53041	0.13379	39564.8	73891.6	28720.2	30695.4	33897.3	97035.6	-34326.8	0.535444	-0.271286
1557	3358	VPS8_HUMAN	Vacuolar protein sorting-associated protein 8 homolog OS=Homo sapiens OX=9606 GN=VPS8 PE=1 SV=3	-2.30832	0.02623	6266.67	9316.89	5002.81	8151.43	3814.47	4702.98	-3050.22	0.672614	-0.172234
4281	2846	VPS53_HUMAN	Vacuolar protein sorting-associated protein 53 homolog OS=Homo sapiens OX=9606 GN=VPS53 PE=1 SV=1	0.239706	0.81178	56606.8	53498.6	38013.8	57023.4	53920	24971.6	3108.24	1.0581	0.0245265
1567	1836	VPS52_HUMAN	Vacuolar protein sorting-associated protein 52 homolog OS=Homo sapiens OX=9606 GN=VPS52 PE=1 SV=1	-2.29314	0.02717	73089.8	87706.1	72469.5	89832.7	14961.1	25086.6	-14616.3	0.833349	-0.0791733
406	2635	VPS51_HUMAN	Vacuolar protein sorting-associated protein 51 homolog OS=Homo sapiens OX=9606 GN=VPS51 PE=1 SV=2	-4.05415	0.00023	7840.87	18577.9	6946.01	13976.2	5017.28	11050.8	-10737	0.422054	-0.374632
3322	3963	VPS50_HUMAN	Syndetin OS=Homo sapiens OX=9606 GN=VPS50 PE=1 SV=3	-0.922526	0.36179	46955.1	54556.6	41840.2	46290.8	24115.7	29055.7	-7601.48	0.860668	-0.0651643
1929	1389	VPS4B_HUMAN	Vacuolar protein sorting-associated protein 4B OS=Homo sapiens OX=9606 GN=VPS4B PE=1 SV=2	-1.96974	0.05582	81163	102752	81569.4	107251	31248.9	39322.8	-21589.3	0.789889	-0.102434
4404	1745	VPS4A_HUMAN	Vacuolar protein sorting-associated protein 4A OS=Homo sapiens OX=9606 GN=VPS4A PE=1 SV=1	0.148543	0.88266	776488	752004	597985	463055	446934	608923	24484.2	1.03256	0.0139147
2482	3826	VPS45_HUMAN	Vacuolar protein sorting-associated protein 45 OS=Homo sapiens OX=9606 GN=VPS45 PE=1 SV=1	-1.51741	0.13703	9815.41	16251.9	7272.26	12660.2	5722.87	18576.7	-6436.49	0.603955	-0.218996
3288	3796	VPS39_HUMAN	Vam6/Vps39-like protein OS=Homo sapiens OX=9606 GN=VPS39 PE=1 SV=2	-0.944572	0.35055	28618.8	34907.2	25859	31710.6	16265.4	25810.3	-6288.38	0.819854	-0.0862633
4206	1337	VPS36_HUMAN	Vacuolar protein-sorting-associated protein 36 OS=Homo sapiens OX=9606 GN=VPS36 PE=1 SV=1	0.301971	0.76424	123261	117891	107895	112827	54384.5	60690.9	5370	1.04555	0.019345
3318	324	VPS35_HUMAN	Vacuolar protein sorting-associated protein 35 OS=Homo sapiens OX=9606 GN=VPS35 PE=1 SV=2	0.923393	0.36134	459957	408305	445012	432323	157181	202490	51651.9	1.1265	0.0517324
2635	2188	VPS29_HUMAN	Vacuolar protein sorting-associated protein 29 OS=Homo sapiens OX=9606 GN=VPS29 PE=1 SV=1	-1.41277	0.16546	108446	135943	117936	154881	57443.6	68231	-27497.1	0.797731	-0.0981437
2416	2902	VPS28_HUMAN	Vacuolar protein sorting-associated protein 28 homolog OS=Homo sapiens OX=9606 GN=VPS28 PE=1 SV=1	1.56806	0.12475	72112.3	49515.4	64438.1	31896	38735.4	53484.9	22596.9	1.45636	0.163269
938	2806	VPS25_HUMAN	Vacuolar protein-sorting-associated protein 25 OS=Homo sapiens OX=9606 GN=VPS25 PE=1 SV=1	-3.05645	0.00398	38702.7	93972.5	30700.2	64405.6	22907.9	79637.4	-55269.8	0.411851	-0.38526
3643	3231	VPS18_HUMAN	Vacuolar protein sorting-associated protein 18 homolog OS=Homo sapiens OX=9606 GN=VPS18 PE=1 SV=2	0.699575	0.48824	148071	128462	133120	98972	63747.6	111515	19609.1	1.15264	0.0616955
1857	4077	VPS16_HUMAN	Vacuolar protein sorting-associated protein 16 homolog OS=Homo sapiens OX=9606 GN=VPS16 PE=1 SV=2	2.03714	0.04829	34078.8	16906.8	20684.1	5462.94	30771.1	23352.1	17172.1	2.01569	0.304424
2683	4573	VPS11_HUMAN	Vacuolar protein sorting-associated protein 11 homolog OS=Homo sapiens OX=9606 GN=VPS11 PE=1 SV=1	1.37109	0.17799	28540.3	18177.4	10028.6	6989.3	29808.3	17638.3	10362.9	1.5701	0.195927
458	2452	VPP4_HUMAN	V-type proton ATPase 116 kDa subunit a isoform 4 OS=Homo sapiens OX=9606 GN=ATP6V0A4 PE=1 SV=2	-3.92667	0.00033	42799.6	82425.1	44834.5	75205.5	15664.2	43510.7	-39625.5	0.519255	-0.28462
1936	1461	VPP3_HUMAN	V-type proton ATPase 116 kDa subunit a isoform 3 OS=Homo sapiens OX=9606 GN=TCIRG1 PE=1 SV=3	1.96382	0.05653	337870	215659	259005	196987	260599	115826	122211	1.56669	0.194982
419	575	VPP1_HUMAN	V-type proton ATPase 116 kDa subunit a isoform 1 OS=Homo sapiens OX=9606 GN=ATP6V0A1 PE=1 SV=3	-4.00347	0.00026	306178	619980	256169	640497	132348	333922	-313802	0.493851	-0.306404
2867	4201	VP37C_HUMAN	Vacuolar protein sorting-associated protein 37C OS=Homo sapiens OX=9606 GN=VPS37C PE=1 SV=2	-1.23446	0.22424	7904.57	11624.5	4551.14	7401.59	8244.6	11077.8	-3719.9	0.679994	-0.167495
3429	4034	VP37B_HUMAN	Vacuolar protein sorting-associated protein 37B OS=Homo sapiens OX=9606 GN=VPS37B PE=1 SV=1	-0.853293	0.39858	6304.78	7950.04	5162.36	5564.94	5026.45	7266.78	-1645.26	0.79305	-0.100699
2209	4138	VP37A_HUMAN	Vacuolar protein sorting-associated protein 37A OS=Homo sapiens OX=9606 GN=VPS37A PE=1 SV=1	-1.7444	0.08877	37824.8	56702.9	22186.5	52438.1	36870.6	33166.7	-18878.1	0.66707	-0.175829
3107	3667	VP33A_HUMAN	Vacuolar protein sorting-associated protein 33A OS=Homo sapiens OX=9606 GN=VPS33A PE=1 SV=1	1.07529	0.28869	63737.5	47355.7	48342.1	35213.9	59577.4	36396	16381.9	1.34593	0.129023
3675	2347	VP26B_HUMAN	Vacuolar protein sorting-associated protein 26B OS=Homo sapiens OX=9606 GN=VPS26B PE=1 SV=2	0.678589	0.50131	120459	101232	103042	105551	116472	57390.5	19227.3	1.18993	0.0755226
1388	1140	VP26A_HUMAN	Vacuolar protein sorting-associated protein 26A OS=Homo sapiens OX=9606 GN=VPS26A PE=1 SV=2	-2.46679	0.01801	264010	433421	244785	321846	78179.7	304852	-169411	0.60913	-0.21529
2833	2687	VP13D_HUMAN	Vacuolar protein sorting-associated protein 13D OS=Homo sapiens OX=9606 GN=VPS13D PE=1 SV=2	-1.26079	0.21469	52123.1	69209.6	38366.8	69981.6	38934.9	48383.8	-17086.6	0.753119	-0.123137
3167	499	VP13C_HUMAN	Vacuolar protein sorting-associated protein 13C OS=Homo sapiens OX=9606 GN=VPS13C PE=1 SV=1	-1.03363	0.30752	99109	111297	98188.9	97136.2	33854.6	42116.7	-12188.3	0.890489	-0.0503714
2071	3627	VP13A_HUMAN	Vacuolar protein sorting-associated protein 13A OS=Homo sapiens OX=9606 GN=VPS13A PE=1 SV=2	-1.84891	0.07187	11569	24451.4	10124.3	18365	7494.02	31037.3	-12882.3	0.473145	-0.325006
2265	2919	VNN2_HUMAN	Vascular non-inflammatory molecule 2 OS=Homo sapiens OX=9606 GN=VNN2 PE=1 SV=3	1.69184	0.09845	121545	64543.1	61579.5	55338.1	149412	38911.3	57001.5	1.88315	0.274886
654	4320	VNN1_HUMAN	Pantetheinase OS=Homo sapiens OX=9606 GN=VNN1 PE=1 SV=2	-3.51261	0.00112	1896.04	6375.24	1707.95	4292.28	1469.64	5655.79	-4479.21	0.297406	-0.52665
2062	4120	VKOR1_HUMAN	Vitamin K epoxide reductase complex subunit 1 OS=Homo sapiens OX=9606 GN=VKORC1 PE=1 SV=1	1.8578	0.07057	283906	161118	213999	181905	271025	135204	122788	1.7621	0.24603
2785	4439	VISTA_HUMAN	V-type immunoglobulin domain-containing suppressor of T-cell activation OS=Homo sapiens OX=9606 GN=VSIR PE=1 SV=3	1.28751	0.20532	36859.4	18056.5	17090.5	11704.6	64697.1	17122.6	18802.9	2.04134	0.309916
2937	3857	VIP2_HUMAN	Inositol hexakisphosphate and diphosphoinositol-pentakisphosphate kinase 2 OS=Homo sapiens OX=9606 GN=PPIP5K2 PE=1 SV=3	1.19289	0.23994	19476.8	14527.2	15016.8	11750.2	15986.1	10294.5	4949.54	1.34071	0.127334
4176	482	VINEX_HUMAN	Vinexin OS=Homo sapiens OX=9606 GN=SORBS3 PE=1 SV=2	-0.326316	0.74589	232608	249737	170151	165636	168972	171211	-17129.2	0.931411	-0.0308586
2941	59	VINC_HUMAN	Vinculin OS=Homo sapiens OX=9606 GN=VCL PE=1 SV=4	1.19135	0.24054	2.42197e+06	1.96664e+06	2.72685e+06	2.20363e+06	1.20917e+06	1.26705e+06	455326	1.23152	0.090443
51	26	VIME_HUMAN	Vimentin OS=Homo sapiens OX=9606 GN=VIM PE=1 SV=4	6.20477	2.4357e-07	2.66668e+07	1.04587e+07	2.50055e+07	1.09768e+07	9.4358e+06	7.36619e+06	1.62081e+07	2.54973	0.406493
160	178	VILI_HUMAN	Villin-1 OS=Homo sapiens OX=9606 GN=VIL1 PE=1 SV=4	-5.13742	7.6339e-06	106635	291433	109696	314703	39007.2	160158	-184798	0.365898	-0.43664
2034	137	VIGLN_HUMAN	Vigilin OS=Homo sapiens OX=9606 GN=HDLBP PE=1 SV=2	-1.8811	0.06725	69027.9	94147.5	58445.7	94412	47254.3	38881.6	-25119.6	0.733189	-0.134784
746	1269	VGFR1_HUMAN	Vascular endothelial growth factor receptor 1 OS=Homo sapiens OX=9606 GN=FLT1 PE=1 SV=2	3.35071	0.00177	302131	127971	229759	86046.8	222252	85660.6	174160	2.36094	0.373085
500	627	VDAC3_HUMAN	Voltage-dependent anion-selective channel protein 3 OS=Homo sapiens OX=9606 GN=VDAC3 PE=1 SV=1	-3.84879	0.00042	113416	294641	105479	274432	46899.7	210617	-181224	0.384931	-0.414617
3133	624	VDAC2_HUMAN	Voltage-dependent anion-selective channel protein 2 OS=Homo sapiens OX=9606 GN=VDAC2 PE=1 SV=2	1.05397	0.29822	1.35934e+06	1.16722e+06	1.43137e+06	1.05004e+06	277720	787821	192124	1.1646	0.0661767
1878	203	VDAC1_HUMAN	Voltage-dependent anion-selective channel protein 1 OS=Homo sapiens OX=9606 GN=VDAC1 PE=1 SV=2	2.02026	0.05009	5.43605e+06	3.81137e+06	3.34944e+06	3.89533e+06	3.56167e+06	946392	1.62468e+06	1.42627	0.154202
4487	3393	VCIP1_HUMAN	Deubiquitinating protein VCIP135 OS=Homo sapiens OX=9606 GN=VCPIP1 PE=1 SV=2	0.0892139	0.92936	19052.8	18748.1	16637.2	16530.8	11791.1	10299	304.786	1.01626	0.00700352
2978	1289	VCAM1_HUMAN	Vascular cell adhesion protein 1 OS=Homo sapiens OX=9606 GN=VCAM1 PE=1 SV=1	1.16339	0.25156	113008	89290.1	79475.8	76155.4	78086.4	51291.3	23718.1	1.26563	0.102307
2078	3733	VAV_HUMAN	Proto-oncogene vav OS=Homo sapiens OX=9606 GN=VAV1 PE=1 SV=4	1.84589	0.07232	63981.4	26750.7	24981	26112.6	91818.2	10604.1	37230.7	2.39176	0.378718
1598	864	VATH_HUMAN	V-type proton ATPase subunit H OS=Homo sapiens OX=9606 GN=ATP6V1H PE=1 SV=1	-2.25883	0.02942	146501	203205	141124	168709	44448.6	106102	-56703.5	0.720954	-0.142092
662	1979	VATG1_HUMAN	V-type proton ATPase subunit G 1 OS=Homo sapiens OX=9606 GN=ATP6V1G1 PE=1 SV=3	-3.4982	0.00116	139977	266606	118165	264029	109484	124619	-126629	0.525033	-0.279813
111	2017	VATF_HUMAN	V-type proton ATPase subunit F OS=Homo sapiens OX=9606 GN=ATP6V1F PE=1 SV=2	-5.59064	1.7767e-06	239075	670342	187601	661050	104673	337651	-431267	0.356647	-0.447762
998	895	VATE1_HUMAN	V-type proton ATPase subunit E 1 OS=Homo sapiens OX=9606 GN=ATP6V1E1 PE=1 SV=1	-2.95129	0.00527	102806	213501	64004.3	228825	105605	135611	-110695	0.481526	-0.31738
212	2366	VATD_HUMAN	V-type proton ATPase subunit D OS=Homo sapiens OX=9606 GN=ATP6V1D PE=1 SV=1	-4.80428	2.2044e-05	42991.7	91623.2	41583	71869.7	16869.6	43211	-48631.5	0.469223	-0.328621
1580	1143	VATC1_HUMAN	V-type proton ATPase subunit C 1 OS=Homo sapiens OX=9606 GN=ATP6V1C1 PE=1 SV=4	-2.27504	0.02834	70458.3	130210	70031.3	97036.5	28490.1	116936	-59751.5	0.541114	-0.266712
499	402	VATB2_HUMAN	V-type proton ATPase subunit B, brain isoform OS=Homo sapiens OX=9606 GN=ATP6V1B2 PE=1 SV=3	-3.84689	0.00042	248990	570987	199228	410546	150158	352963	-321996	0.43607	-0.360444
20	2032	VATB1_HUMAN	V-type proton ATPase subunit B, kidney isoform OS=Homo sapiens OX=9606 GN=ATP6V1B1 PE=1 SV=3	-7.1319	1.2296e-08	89070.4	187666	86350	185373	31463.2	54986.9	-98595.3	0.474623	-0.323652
609	174	VATA_HUMAN	V-type proton ATPase catalytic subunit A OS=Homo sapiens OX=9606 GN=ATP6V1A PE=1 SV=2	-3.58826	0.0009	712318	1.37969e+06	675773	1.32509e+06	390422	757625	-667375	0.516287	-0.287109
2281	207	VAT1_HUMAN	Synaptic vesicle membrane protein VAT-1 homolog OS=Homo sapiens OX=9606 GN=VAT1 PE=1 SV=2	1.67076	0.10258	1.84611e+06	977402	810981	890784	2.26808e+06	730088	868705	1.88879	0.276184
1466	1213	VASP_HUMAN	Vasodilator-stimulated phosphoprotein OS=Homo sapiens OX=9606 GN=VASP PE=1 SV=3	2.40226	0.02103	346842	218974	231256	209071	213787	117445	127868	1.58394	0.199739
3259	3669	VASN_HUMAN	Vasorin OS=Homo sapiens OX=9606 GN=VASN PE=1 SV=1	-0.96544	0.34013	25849.9	33831.2	16850.8	29648.4	28200.2	25297.5	-7981.31	0.764084	-0.116859
1434	3948	VAS1_HUMAN	V-type proton ATPase subunit S1 OS=Homo sapiens OX=9606 GN=ATP6AP1 PE=1 SV=2	2.42879	0.01974	32737.8	19637.1	24486.5	16360.3	21568.1	12074.6	13100.7	1.66714	0.221972
2375	1532	VAPB_HUMAN	Vesicle-associated membrane protein-associated protein B/C OS=Homo sapiens OX=9606 GN=VAPB PE=1 SV=3	-1.60146	0.11715	156909	216779	118202	170696	109799	131507	-59869.9	0.72382	-0.140369
1107	2440	VAPA_HUMAN	Vesicle-associated membrane protein-associated protein A OS=Homo sapiens OX=9606 GN=VAPA PE=1 SV=3	-2.82087	0.00742	720620	1.01403e+06	635159	908261	215892	424955	-293409	0.71065	-0.148344
1588	4298	VANG1_HUMAN	Vang-like protein 1 OS=Homo sapiens OX=9606 GN=VANGL1 PE=1 SV=1	-2.26787	0.02881	6359.27	12988.3	5286.92	10477.4	4062.69	12763.9	-6628.99	0.489617	-0.310144
4190	2401	VAMP8_HUMAN	Vesicle-associated membrane protein 8 OS=Homo sapiens OX=9606 GN=VAMP8 PE=1 SV=1	-0.311486	0.75705	122349	133973	101940	103683	92563.6	143803	-11624.5	0.913233	-0.0394185
3163	4322	VAMP5_HUMAN	Vesicle-associated membrane protein 5 OS=Homo sapiens OX=9606 GN=VAMP5 PE=1 SV=1	-1.03621	0.30633	27362.4	37187.7	16085.2	26100.7	24003.6	36219.9	-9825.28	0.735792	-0.133245
1544	4354	VAMP3_HUMAN	Vesicle-associated membrane protein 3 OS=Homo sapiens OX=9606 GN=VAMP3 PE=1 SV=3	2.32202	0.02541	221344	160524	201029	168707	92680.9	76273.8	60820.4	1.37889	0.139529
3876	2089	VAMP2_HUMAN	Vesicle-associated membrane protein 2 OS=Homo sapiens OX=9606 GN=VAMP2 PE=1 SV=3	-0.540082	0.59213	212834	234293	144783	213519	135743	121345	-21458.4	0.908412	-0.0417172
3755	2406	VAC14_HUMAN	Protein VAC14 homolog OS=Homo sapiens OX=9606 GN=VAC14 PE=1 SV=1	-0.622264	0.5373	97879.4	103706	94918.9	105300	33250.3	27121.1	-5826.5	0.943817	-0.0251122
3926	1329	VA0D1_HUMAN	V-type proton ATPase subunit d 1 OS=Homo sapiens OX=9606 GN=ATP6V0D1 PE=1 SV=1	0.502393	0.61815	444851	392322	443740	192384	185160	441922	52529	1.13389	0.054572
3144	60	UTRO_HUMAN	Utrophin OS=Homo sapiens OX=9606 GN=UTRN PE=1 SV=2	-1.04768	0.30107	184396	209905	180527	184349	47422	100995	-25508.4	0.878476	-0.05627
3127	361	USP9X_HUMAN	Probable ubiquitin carboxyl-terminal hydrolase FAF-X OS=Homo sapiens OX=9606 GN=USP9X PE=1 SV=3	-1.0614	0.29487	189785	212773	165898	197692	59535.4	79412.6	-22988.2	0.891959	-0.0496551
1197	722	USO1_HUMAN	General vesicular transport factor p115 OS=Homo sapiens OX=9606 GN=USO1 PE=1 SV=2	2.70064	0.0101	167014	103452	165926	99789.9	89058.1	60837	63561.4	1.6144	0.208012
877	2303	USMG5_HUMAN	Up-regulated during skeletal muscle growth protein 5 OS=Homo sapiens OX=9606 GN=ATP5MD PE=1 SV=1	-3.13531	0.00321	221179	525617	213842	479478	92393.3	435269	-304438	0.420799	-0.375925
251	3147	USH1C_HUMAN	Harmonin OS=Homo sapiens OX=9606 GN=USH1C PE=1 SV=3	-4.58445	4.4044e-05	41594.2	114921	40713.9	77592.1	14280.6	71892.4	-73327	0.361937	-0.441367
3959	4461	USF1_HUMAN	Upstream stimulatory factor 1 OS=Homo sapiens OX=9606 GN=USF1 PE=1 SV=1	-0.48366	0.63126	15836.5	18005.5	14836.1	12917.3	7857.28	18989.1	-2168.96	0.879539	-0.0557449
700	545	URP2_HUMAN	Fermitin family homolog 3 OS=Homo sapiens OX=9606 GN=FERMT3 PE=1 SV=1	3.40311	0.00153	512664	161916	339740	168498	469116	54854.6	350748	3.16623	0.500542
787	354	UROM_HUMAN	Uromodulin OS=Homo sapiens OX=9606 GN=UMOD PE=1 SV=1	-3.28633	0.00212	170080	1.75246e+06	157546	641916	90091	2.20468e+06	-1.58238e+06	0.0970522	-1.01299
3880	4336	URM1_HUMAN	Ubiquitin-related modifier 1 OS=Homo sapiens OX=9606 GN=URM1 PE=1 SV=1	-0.53588	0.59501	13138.5	15947.1	8895.57	9554.09	12157.5	20713.1	-2808.56	0.823882	-0.0841349
2465	4147	URFB1_HUMAN	UHRF1-binding protein 1 OS=Homo sapiens OX=9606 GN=UHRF1BP1 PE=1 SV=1	-1.52679	0.13468	6802.96	10856.3	4755.65	8663.84	6291.14	10413	-4053.34	0.626637	-0.202984
2293	2762	UQCC2_HUMAN	Ubiquinol-cytochrome-c reductase complex assembly factor 2 OS=Homo sapiens OX=9606 GN=UQCC2 PE=1 SV=1	-1.66057	0.10462	23099	31489	19688.7	23404.1	13714.2	18654.7	-8389.98	0.733558	-0.134565
3699	4319	UNG_HUMAN	Uracil-DNA glycosylase OS=Homo sapiens OX=9606 GN=UNG PE=1 SV=2	-0.665855	0.50933	22379.5	25641.7	18828.8	20015.7	14587.4	17067.1	-3262.27	0.872775	-0.0590977
265	1315	UN45A_HUMAN	Protein unc-45 homolog A OS=Homo sapiens OX=9606 GN=UNC45A PE=1 SV=1	4.52019	5.3844e-05	179733	113653	191715	115655	52055.3	42168.7	66080.2	1.58142	0.199048
3381	2380	UN13D_HUMAN	Protein unc-13 homolog D OS=Homo sapiens OX=9606 GN=UNC13D PE=1 SV=1	0.885667	0.38109	317638	224570	129943	125300	430920	214936	93068.2	1.41443	0.150581
1194	2514	UMPS_HUMAN	Uridine 5'-monophosphate synthase OS=Homo sapiens OX=9606 GN=UMPS PE=1 SV=1	2.70684	0.00994	100079	36767.7	40793.7	20888.1	100256	37905.9	63311.1	2.72192	0.434876
3076	2637	ULA1_HUMAN	NEDD8-activating enzyme E1 regulatory subunit OS=Homo sapiens OX=9606 GN=NAE1 PE=1 SV=1	-1.09232	0.28123	58793	82751	54135.6	60562.1	32960.8	94951.8	-23958	0.710481	-0.148448
2639	4186	UHRF2_HUMAN	E3 ubiquitin-protein ligase UHRF2 OS=Homo sapiens OX=9606 GN=UHRF2 PE=1 SV=1	-1.41053	0.16611	9024.6	14490.3	5815.44	8893.52	8980.91	15318.6	-5465.7	0.622803	-0.205649
4447	506	UGPA_HUMAN	UTP--glucose-1-phosphate uridylyltransferase OS=Homo sapiens OX=9606 GN=UGP2 PE=1 SV=5	-0.119701	0.90532	441751	457287	224202	236856	438806	401543	-15536.8	0.966024	-0.0150121
1015	218	UGGG1_HUMAN	UDP-glucose:glycoprotein glucosyltransferase 1 OS=Homo sapiens OX=9606 GN=UGGT1 PE=1 SV=3	2.92351	0.00567	449892	292892	416895	318057	221442	107362	157000	1.53603	0.186401
1998	645	UGDH_HUMAN	UDP-glucose 6-dehydrogenase OS=Homo sapiens OX=9606 GN=UGDH PE=1 SV=1	1.91463	0.06271	628130	369215	336468	325215	586385	200445	258914	1.70126	0.23077
3016	2877	UFSP2_HUMAN	Ufm1-specific protease 2 OS=Homo sapiens OX=9606 GN=UFSP2 PE=1 SV=3	1.13846	0.2617	58545.2	49630.2	52457.4	43934.9	25685	25060.3	8915.01	1.17963	0.0717454
546	572	UFL1_HUMAN	E3 UFM1-protein ligase 1 OS=Homo sapiens OX=9606 GN=UFL1 PE=1 SV=2	3.74633	0.00057	265723	145464	256540	134994	137600	52015.8	120259	1.82673	0.261674
1240	2238	UFD1_HUMAN	Ubiquitin recognition factor in ER-associated degradation protein 1 OS=Homo sapiens OX=9606 GN=UFD1 PE=1 SV=3	-2.6352	0.01191	56014.3	135898	48186.2	59765.1	31693	135252	-79883.3	0.41218	-0.384913
3665	2854	UFC1_HUMAN	Ubiquitin-fold modifier-conjugating enzyme 1 OS=Homo sapiens OX=9606 GN=UFC1 PE=1 SV=3	0.684333	0.49771	249604	209964	154932	143553	211019	161032	39639.7	1.18879	0.0751061
4494	3654	UD3A1_HUMAN	UDP-glucuronosyltransferase 3A1 OS=Homo sapiens OX=9606 GN=UGT3A1 PE=2 SV=1	-0.0813401	0.93558	50990.6	52318.9	35996.6	22377.7	45930	59086	-1328.36	0.97461	-0.011169
1201	496	UD2B7_HUMAN	UDP-glucuronosyltransferase 2B7 OS=Homo sapiens OX=9606 GN=UGT2B7 PE=1 SV=2	-2.69117	0.01034	176833	522609	68439.7	215082	260126	528216	-345775	0.338367	-0.470613
917	740	UD2A3_HUMAN	UDP-glucuronosyltransferase 2A3 OS=Homo sapiens OX=9606 GN=UGT2A3 PE=2 SV=2	-3.07993	0.00373	72907	216418	66975.6	103279	33384.2	210901	-143510	0.336881	-0.472523
1863	261	UD19_HUMAN	UDP-glucuronosyltransferase 1-9 OS=Homo sapiens OX=9606 GN=UGT1A9 PE=1 SV=1	-2.03182	0.04885	166211	604600	74328.1	103364	198484	968619	-438389	0.274911	-0.560808
2588	903	UD16_HUMAN	UDP-glucuronosyltransferase 1-6 OS=Homo sapiens OX=9606 GN=UGT1A6 PE=1 SV=2	1.44781	0.15546	140571	104223	85608.6	95444.9	105785	45222.7	36347.4	1.34875	0.12993
11	4251	UCRIL_HUMAN	Putative cytochrome b-c1 complex subunit Rieske-like protein 1 OS=Homo sapiens OX=9606 GN=UQCRFS1P1 PE=5 SV=1	-7.73376	1.8212e-09	318002	1.38574e+06	291923	1.22981e+06	102134	624380	-1.06774e+06	0.229482	-0.639251
18	2206	UCRI_HUMAN	Cytochrome b-c1 complex subunit Rieske, mitochondrial OS=Homo sapiens OX=9606 GN=UQCRFS1 PE=1 SV=2	-7.24107	8.6772e-09	76399.1	425344	78830.6	402871	20749.1	219856	-348945	0.179617	-0.745652
4168	2270	UCHL5_HUMAN	Ubiquitin carboxyl-terminal hydrolase isozyme L5 OS=Homo sapiens OX=9606 GN=UCHL5 PE=1 SV=3	0.331251	0.74218	135418	129035	137381	125335	48067.2	74076.4	6383.11	1.04947	0.0209692
3956	1696	UCHL3_HUMAN	Ubiquitin carboxyl-terminal hydrolase isozyme L3 OS=Homo sapiens OX=9606 GN=UCHL3 PE=1 SV=1	-0.485044	0.63029	150217	170169	119962	136751	96620.3	161858	-19952.2	0.882751	-0.0541619
3	1095	UCHL1_HUMAN	Ubiquitin carboxyl-terminal hydrolase isozyme L1 OS=Homo sapiens OX=9606 GN=UCHL1 PE=1 SV=2	-10.6803	2.7979e-13	106480	463985	78527.8	468518	71408.5	135760	-357505	0.22949	-0.639236
2136	3858	UBXN7_HUMAN	UBX domain-containing protein 7 OS=Homo sapiens OX=9606 GN=UBXN7 PE=1 SV=2	1.79852	0.07964	46214	33220.3	45592.9	36087.8	23411.4	23409.7	12993.7	1.39114	0.14337
585	2045	UBXN6_HUMAN	UBX domain-containing protein 6 OS=Homo sapiens OX=9606 GN=UBXN6 PE=1 SV=1	3.63511	0.00078	109129	48245.9	80421.4	41955.3	73739.1	21292.1	60883	2.26193	0.354479
2320	3320	UBXN4_HUMAN	UBX domain-containing protein 4 OS=Homo sapiens OX=9606 GN=UBXN4 PE=1 SV=2	-1.64269	0.10829	117156	158725	93729.7	127365	88830.6	74542.4	-41568.7	0.738108	-0.13188
4111	3735	UBXN1_HUMAN	UBX domain-containing protein 1 OS=Homo sapiens OX=9606 GN=UBXN1 PE=1 SV=2	-0.37568	0.70914	91757.2	97888.8	83144.6	86986	44125.9	60389.8	-6131.55	0.937362	-0.0280926
2297	808	UBR4_HUMAN	E3 ubiquitin-protein ligase UBR4 OS=Homo sapiens OX=9606 GN=UBR4 PE=1 SV=1	1.65742	0.10526	209007	161538	178438	152076	103315	80946.5	47469.9	1.29386	0.111888
1861	3660	UBR2_HUMAN	E3 ubiquitin-protein ligase UBR2 OS=Homo sapiens OX=9606 GN=UBR2 PE=1 SV=1	-2.03488	0.04853	18897.4	48122.4	18430.5	20077.4	8936.41	65205.3	-29224.9	0.392695	-0.405944
3303	4012	UBQL4_HUMAN	Ubiquilin-4 OS=Homo sapiens OX=9606 GN=UBQLN4 PE=1 SV=2	-0.935604	0.35509	20592.9	27936.5	10577.8	19843.2	27063.3	23692.2	-7343.54	0.737134	-0.132453
3270	3605	UBQL1_HUMAN	Ubiquilin-1 OS=Homo sapiens OX=9606 GN=UBQLN1 PE=1 SV=2	0.952368	0.34663	189407	156326	147461	132871	133746	86309	33080.7	1.21161	0.0833643
4367	784	UBP7_HUMAN	Ubiquitin carboxyl-terminal hydrolase 7 OS=Homo sapiens OX=9606 GN=USP7 PE=1 SV=2	0.182149	0.85639	159096	152793	132297	132399	104086	119623	6302.74	1.04125	0.0175551
3927	814	UBP5_HUMAN	Ubiquitin carboxyl-terminal hydrolase 5 OS=Homo sapiens OX=9606 GN=USP5 PE=1 SV=2	-0.500908	0.61918	214152	238079	196554	175352	68518.5	207898	-23927.1	0.899499	-0.0459993
2776	2703	UBP47_HUMAN	Ubiquitin carboxyl-terminal hydrolase 47 OS=Homo sapiens OX=9606 GN=USP47 PE=1 SV=3	-1.29559	0.20254	84171.2	111429	52654.2	79579.8	67755.3	68588.2	-27257.5	0.755382	-0.121834
3838	2951	UBP2L_HUMAN	Ubiquitin-associated protein 2-like OS=Homo sapiens OX=9606 GN=UBAP2L PE=1 SV=2	-0.560302	0.5784	40205.5	42989.7	37015.3	42077.3	14872.5	17243.6	-2784.21	0.935236	-0.029079
1828	4579	UBP25_HUMAN	Ubiquitin carboxyl-terminal hydrolase 25 OS=Homo sapiens OX=9606 GN=USP25 PE=1 SV=4	-2.04949	0.04701	10711.5	28422.6	9086.57	15396.8	6401.74	39080.5	-17711.1	0.376865	-0.423815
985	4067	UBP24_HUMAN	Ubiquitin carboxyl-terminal hydrolase 24 OS=Homo sapiens OX=9606 GN=USP24 PE=1 SV=3	-2.96329	0.00511	13615.2	22742.9	12974.6	22120.2	8768.93	11061.2	-9127.64	0.598659	-0.22282
989	2588	UBP15_HUMAN	Ubiquitin carboxyl-terminal hydrolase 15 OS=Homo sapiens OX=9606 GN=USP15 PE=1 SV=3	2.96012	0.00515	117542	73957.5	105590	66377.8	44205.7	50974.9	43584.1	1.58931	0.201209
4449	882	UBP14_HUMAN	Ubiquitin carboxyl-terminal hydrolase 14 OS=Homo sapiens OX=9606 GN=USP14 PE=1 SV=3	-0.11871	0.9061	219108	222497	201945	190489	83546.4	100685	-3389.2	0.984767	-0.0066663
4376	4545	UBP12_HUMAN	Ubiquitin carboxyl-terminal hydrolase 12 OS=Homo sapiens OX=9606 GN=USP12 PE=1 SV=2	0.175207	0.8618	9578.76	9214.21	7701.97	6738.53	5048.67	8088.53	364.549	1.03956	0.0168511
3366	1989	UBP10_HUMAN	Ubiquitin carboxyl-terminal hydrolase 10 OS=Homo sapiens OX=9606 GN=USP10 PE=1 SV=2	-0.895877	0.37568	192515	217697	171820	196608	82775	98699.6	-25182.9	0.884322	-0.0533897
3932	2940	UBL4A_HUMAN	Ubiquitin-like protein 4A OS=Homo sapiens OX=9606 GN=UBL4A PE=1 SV=1	-0.497575	0.62151	53954.8	58934.4	43451.2	59720.7	42822.3	16417.3	-4979.63	0.915506	-0.038339
4403	2828	UBF1_HUMAN	Nucleolar transcription factor 1 OS=Homo sapiens OX=9606 GN=UBTF PE=1 SV=1	0.149151	0.88218	35706.5	34873.5	26864	29652.6	20254.2	15645.4	832.989	1.02389	0.0102516
3657	3082	UBE4A_HUMAN	Ubiquitin conjugation factor E4 A OS=Homo sapiens OX=9606 GN=UBE4A PE=1 SV=2	0.688732	0.49497	44086.2	40665.1	42362.7	36583.6	11588.5	19591.9	3421.07	1.08413	0.0350806
2655	1998	UBE3A_HUMAN	Ubiquitin-protein ligase E3A OS=Homo sapiens OX=9606 GN=UBE3A PE=1 SV=4	1.39762	0.16993	228283	194525	202060	185564	89467.2	65167	33757.3	1.17354	0.0694967
3168	3190	UBE2O_HUMAN	(E3-independent) E2 ubiquitin-conjugating enzyme OS=Homo sapiens OX=9606 GN=UBE2O PE=1 SV=3	1.03347	0.30759	26924.7	14818.4	13505.9	13266.2	52955.3	8797.82	12106.2	1.81697	0.259348
1739	1402	UBE2N_HUMAN	Ubiquitin-conjugating enzyme E2 N OS=Homo sapiens OX=9606 GN=UBE2N PE=1 SV=1	-2.11736	0.0405	524286	716914	450977	545756	184662	373776	-192629	0.731309	-0.135899
1611	1652	UBE2K_HUMAN	Ubiquitin-conjugating enzyme E2 K OS=Homo sapiens OX=9606 GN=UBE2K PE=1 SV=3	2.24343	0.03047	190864	85656.9	96087.1	60899.8	204932	64700.7	105208	2.22824	0.347963
1476	2459	UBC9_HUMAN	SUMO-conjugating enzyme UBC9 OS=Homo sapiens OX=9606 GN=UBE2I PE=1 SV=1	2.39087	0.0216	388983	218265	419708	111640	258039	201213	170719	1.78216	0.250948
2909	2486	UBC12_HUMAN	NEDD8-conjugating enzyme Ubc12 OS=Homo sapiens OX=9606 GN=UBE2M PE=1 SV=1	-1.20952	0.23356	32165.5	45365.5	29488	29321.8	20586.2	45578.4	-13200.1	0.709029	-0.149336
4017	4446	UBAC2_HUMAN	Ubiquitin-associated domain-containing protein 2 OS=Homo sapiens OX=9606 GN=UBAC2 PE=1 SV=1	-0.445247	0.65854	14230.2	16323.9	9192.93	8788.12	12989.4	17194.3	-2093.74	0.871738	-0.059614
4133	2254	UBA7_HUMAN	Ubiquitin-like modifier-activating enzyme 7 OS=Homo sapiens OX=9606 GN=UBA7 PE=1 SV=2	0.35801	0.72222	125769	118543	109237	98139.4	55847.9	73717.1	7225.19	1.06095	0.0256948
2342	841	UBA6_HUMAN	Ubiquitin-like modifier-activating enzyme 6 OS=Homo sapiens OX=9606 GN=UBA6 PE=1 SV=1	1.62595	0.11181	223095	162528	215893	126939	94968.5	141843	60566.3	1.37265	0.13756
2567	1956	UBA5_HUMAN	Ubiquitin-like modifier-activating enzyme 5 OS=Homo sapiens OX=9606 GN=UBA5 PE=1 SV=1	1.46217	0.15151	120595	77743.9	81445.3	65521.5	123245	53356.9	42851.1	1.55118	0.190663
3005	80	UBA1_HUMAN	Ubiquitin-like modifier-activating enzyme 1 OS=Homo sapiens OX=9606 GN=UBA1 PE=1 SV=3	-1.14531	0.25889	1.47035e+06	1.72319e+06	1.42371e+06	1.94556e+06	401157	928701	-252836	0.853274	-0.0689114
4192	4353	UB2V2_HUMAN	Ubiquitin-conjugating enzyme E2 variant 2 OS=Homo sapiens OX=9606 GN=UBE2V2 PE=1 SV=4	-0.31079	0.75757	35144.8	38428	33233.8	21027.2	22722.6	42746.1	-3283.18	0.914563	-0.0387865
854	1682	UB2V1_HUMAN	Ubiquitin-conjugating enzyme E2 variant 1 OS=Homo sapiens OX=9606 GN=UBE2V1 PE=1 SV=2	-3.17413	0.00289	16982.2	45408.5	11801.6	43292.4	12374.1	39129.8	-28426.3	0.373988	-0.427143
3007	4190	UB2R1_HUMAN	Ubiquitin-conjugating enzyme E2 R1 OS=Homo sapiens OX=9606 GN=CDC34 PE=1 SV=2	-1.14356	0.2596	16001.6	21686	14060.5	16120	10438.7	20246.5	-5684.41	0.737877	-0.132016
520	2439	UB2L3_HUMAN	Ubiquitin-conjugating enzyme E2 L3 OS=Homo sapiens OX=9606 GN=UBE2L3 PE=1 SV=1	-3.78801	0.0005	49285.7	351096	48019.5	87451.2	25937.2	364194	-301810	0.140377	-0.852705
4080	4533	UB2G2_HUMAN	Ubiquitin-conjugating enzyme E2 G2 OS=Homo sapiens OX=9606 GN=UBE2G2 PE=1 SV=1	0.400857	0.69066	45803	39331	30959.1	20477.5	40725.2	61770.2	6471.97	1.16455	0.0661586
3828	4355	UB2D1_HUMAN	Ubiquitin-conjugating enzyme E2 D1 OS=Homo sapiens OX=9606 GN=UBE2D1 PE=1 SV=1	-0.563919	0.57596	57411.4	85764.7	43305.7	38495.8	49965.7	224925	-28353.3	0.669406	-0.17431
1635	3196	UAP1L_HUMAN	UDP-N-acetylhexosamine pyrophosphorylase-like protein 1 OS=Homo sapiens OX=9606 GN=UAP1L1 PE=1 SV=2	2.21856	0.03226	92906.9	35098	72470.8	8768.22	105033	56800.3	57808.9	2.64707	0.422766
3514	4365	UAP1_HUMAN	UDP-N-acetylhexosamine pyrophosphorylase OS=Homo sapiens OX=9606 GN=UAP1 PE=1 SV=3	0.791707	0.4332	23371.8	19166.2	24928.9	12687.3	12466.8	20908.6	4205.64	1.21943	0.086157
4416	703	UACA_HUMAN	Uveal autoantigen with coiled-coil domains and ankyrin repeats OS=Homo sapiens OX=9606 GN=UACA PE=1 SV=2	0.141986	0.8878	208038	199597	190048	153943	116127	246464	8441.65	1.04229	0.0179901
3420	435	U5S1_HUMAN	116 kDa U5 small nuclear ribonucleoprotein component OS=Homo sapiens OX=9606 GN=EFTUD2 PE=1 SV=1	0.859591	0.39514	392108	327464	304025	355373	305719	159069	64644.3	1.19741	0.0782425
2057	258	U520_HUMAN	U5 small nuclear ribonucleoprotein 200 kDa helicase OS=Homo sapiens OX=9606 GN=SNRNP200 PE=1 SV=2	1.86198	0.06996	201444	150357	201323	131146	86787.4	90976.1	51087.4	1.33977	0.127031
4172	2081	U2AF2_HUMAN	Splicing factor U2AF 65 kDa subunit OS=Homo sapiens OX=9606 GN=U2AF2 PE=1 SV=4	0.328306	0.74439	424835	403822	357136	397452	259313	137047	21012.7	1.05203	0.02203
4282	2554	U2AF1_HUMAN	Splicing factor U2AF 35 kDa subunit OS=Homo sapiens OX=9606 GN=U2AF1 PE=1 SV=3	-0.239687	0.8118	250398	257328	248043	226657	87035.2	99894.5	-6929.85	0.97307	-0.0118559
208	3686	U119B_HUMAN	Protein unc-119 homolog B OS=Homo sapiens OX=9606 GN=UNC119B PE=1 SV=1	-4.84174	1.9579e-05	62822.5	96679.9	59489.9	91576	21897.7	23396.1	-33857.4	0.649799	-0.187221
1838	3840	TYY1_HUMAN	Transcriptional repressor protein YY1 OS=Homo sapiens OX=9606 GN=YY1 PE=1 SV=2	-2.04466	0.04751	14521.5	24745.2	10932	14350.2	11303	19932.2	-10223.8	0.586839	-0.231481
52	571	TYPH_HUMAN	Thymidine phosphorylase OS=Homo sapiens OX=9606 GN=TYMP PE=1 SV=2	6.19881	2.4831e-07	1.01725e+06	341309	805444	286666	435215	245543	675944	2.98045	0.474281
4149	3485	TYDP2_HUMAN	Tyrosyl-DNA phosphodiesterase 2 OS=Homo sapiens OX=9606 GN=TDP2 PE=1 SV=1	-0.343947	0.73269	223868	241287	270040	264166	162980	165234	-17419.4	0.927806	-0.0325427
3063	1908	TYB4_HUMAN	Thymosin beta-4 OS=Homo sapiens OX=9606 GN=TMSB4X PE=1 SV=2	1.1011	0.27743	1.18573e+06	757642	535498	406247	1.58765e+06	808441	428092	1.56503	0.194523
2792	1557	TXTP_HUMAN	Tricarboxylate transport protein, mitochondrial OS=Homo sapiens OX=9606 GN=SLC25A1 PE=1 SV=2	-1.28093	0.2076	21181	33139.8	17580.2	18654.4	19482.1	38090.2	-11958.8	0.63914	-0.194404
1447	845	TXNL1_HUMAN	Thioredoxin-like protein 1 OS=Homo sapiens OX=9606 GN=TXNL1 PE=1 SV=3	-2.41529	0.02038	302922	421019	364977	374849	138906	175818	-118098	0.719496	-0.142972
3051	3523	TXNIP_HUMAN	Thioredoxin-interacting protein OS=Homo sapiens OX=9606 GN=TXNIP PE=1 SV=1	-1.11146	0.27301	103888	139018	70351.2	109082	85609.9	116833	-35129.9	0.747299	-0.126506
2215	4082	TXND9_HUMAN	Thioredoxin domain-containing protein 9 OS=Homo sapiens OX=9606 GN=TXNDC9 PE=1 SV=2	-1.73898	0.08973	13269.4	17949.4	12759.6	13688.8	7455.25	9824.54	-4680.08	0.739263	-0.131201
2231	579	TXND5_HUMAN	Thioredoxin domain-containing protein 5 OS=Homo sapiens OX=9606 GN=TXNDC5 PE=1 SV=2	1.72462	0.09232	381909	225386	206864	134338	366746	196147	156523	1.69447	0.229033
4335	1947	TXD17_HUMAN	Thioredoxin domain-containing protein 17 OS=Homo sapiens OX=9606 GN=TXNDC17 PE=1 SV=1	-0.206375	0.83754	573009	600814	568316	608289	263745	558238	-27804.8	0.953721	-0.0205784
3447	2383	TXD12_HUMAN	Thioredoxin domain-containing protein 12 OS=Homo sapiens OX=9606 GN=TXNDC12 PE=1 SV=1	0.837212	0.40745	43540.9	38195.3	47426.5	33440.1	21759.3	19561.8	5345.6	1.13995	0.0568875
1640	2819	TX1B3_HUMAN	Tax1-binding protein 3 OS=Homo sapiens OX=9606 GN=TAX1BP3 PE=1 SV=2	-2.21374	0.03261	615363	918994	573253	846982	195439	597377	-303630	0.669606	-0.174181
4314	1300	TWF2_HUMAN	Twinfilin-2 OS=Homo sapiens OX=9606 GN=TWF2 PE=1 SV=2	0.218308	0.8283	288347	281382	321450	310031	112827	92990.3	6965.19	1.02475	0.0106194
3670	1413	TWF1_HUMAN	Twinfilin-1 OS=Homo sapiens OX=9606 GN=TWF1 PE=1 SV=3	-0.681887	0.49924	267649	288897	277724	329968	94805.1	106785	-21248.2	0.92645	-0.0331778
1427	982	TTL12_HUMAN	Tubulin--tyrosine ligase-like protein 12 OS=Homo sapiens OX=9606 GN=TTLL12 PE=1 SV=2	2.43258	0.01956	202363	137331	155277	126922	105908	61578.6	65031.9	1.47354	0.168362
1563	1330	TTHY_HUMAN	Transthyretin OS=Homo sapiens OX=9606 GN=TTR PE=1 SV=1	2.30166	0.02664	762054	402885	382138	329022	675331	235161	359169	1.89149	0.276805
127	1245	TTC38_HUMAN	Tetratricopeptide repeat protein 38 OS=Homo sapiens OX=9606 GN=TTC38 PE=1 SV=1	-5.42572	3.0243e-06	70687.3	165620	65646.4	173810	30211.2	74270.8	-94932.5	0.426805	-0.369771
1868	2067	TTC37_HUMAN	Tetratricopeptide repeat protein 37 OS=Homo sapiens OX=9606 GN=TTC37 PE=1 SV=1	2.02686	0.04938	58277.5	38968	54294.5	36946.4	33928.6	27473.7	19309.5	1.49552	0.174793
2195	4049	TTC27_HUMAN	Tetratricopeptide repeat protein 27 OS=Homo sapiens OX=9606 GN=TTC27 PE=1 SV=1	-1.75469	0.08697	17166.2	22836.2	17066.1	20828.3	7158.09	12962.7	-5669.99	0.751711	-0.123949
3271	3475	TTC19_HUMAN	Tetratricopeptide repeat protein 19, mitochondrial OS=Homo sapiens OX=9606 GN=TTC19 PE=1 SV=4	0.952112	0.34676	84609.2	55830.4	39817.8	53269.3	135745	27557.4	28778.8	1.51547	0.180547
373	1821	TTC1_HUMAN	Tetratricopeptide repeat protein 1 OS=Homo sapiens OX=9606 GN=TTC1 PE=1 SV=1	-4.15419	0.00017	50892.2	102322	41155.7	107906	27907.6	49395.1	-51430.1	0.497372	-0.303319
2468	3476	TT39B_HUMAN	Tetratricopeptide repeat protein 39B OS=Homo sapiens OX=9606 GN=TTC39B PE=1 SV=4	-1.52612	0.13485	22567.1	41057.5	19276	8866.34	16708.9	52948.4	-18490.4	0.549646	-0.259917
4381	4257	TT21B_HUMAN	Tetratricopeptide repeat protein 21B OS=Homo sapiens OX=9606 GN=TTC21B PE=1 SV=2	-0.168774	0.86683	20836.7	21841	14219.2	13407.5	15695.3	22296.9	-1004.23	0.954021	-0.0204422
321	3431	TSTD1_HUMAN	Thiosulfate:glutathione sulfurtransferase OS=Homo sapiens OX=9606 GN=TSTD1 PE=1 SV=3	-4.30851	0.0001	134354	719456	116103	484522	105131	613377	-585102	0.186744	-0.728754
4398	4324	TSSC4_HUMAN	Protein TSSC4 OS=Homo sapiens OX=9606 GN=TSSC4 PE=1 SV=3	-0.153245	0.87898	54422.8	56051.9	50383.5	51896.9	23096.1	42892.6	-1629.09	0.970936	-0.0128093
285	4071	TSR1_HUMAN	Pre-rRNA-processing protein TSR1 homolog OS=Homo sapiens OX=9606 GN=TSR1 PE=1 SV=1	4.46003	6.4946e-05	39271	19187.7	33970.7	16869.6	18414.3	9312.33	20083.3	2.04667	0.311048
3425	2772	TSNAX_HUMAN	Translin-associated protein X OS=Homo sapiens OX=9606 GN=TSNAX PE=1 SV=1	-0.856432	0.39686	26300.8	32546.9	22525.6	22667.3	16996.9	28777.1	-6246.16	0.808088	-0.0925415
2596	3461	TSN9_HUMAN	Tetraspanin-9 OS=Homo sapiens OX=9606 GN=TSPAN9 PE=1 SV=1	-1.44173	0.15716	26213.4	34496.9	27118.8	30054.1	17176.1	19955.2	-8283.5	0.759877	-0.119257
3713	4484	TSN6_HUMAN	Tetraspanin-6 OS=Homo sapiens OX=9606 GN=TSPAN6 PE=1 SV=1	-0.654503	0.51653	9689.97	12011.5	7124.23	9560.92	12801.7	10016.1	-2321.53	0.806724	-0.0932748
999	4342	TSN1_HUMAN	Tetraspanin-1 OS=Homo sapiens OX=9606 GN=TSPAN1 PE=1 SV=2	-2.95064	0.00528	31525.6	62880.6	28359	55790.8	15546.3	46148.5	-31355	0.501357	-0.299853
1939	1468	TSN_HUMAN	Translin OS=Homo sapiens OX=9606 GN=TSN PE=1 SV=1	1.96033	0.05695	366077	279099	342649	274639	170515	110749	86977.7	1.31164	0.117814
3481	3914	TSC2_HUMAN	Tuberin OS=Homo sapiens OX=9606 GN=TSC2 PE=1 SV=2	-0.815846	0.41942	33198.4	41741.7	24881.7	26981.3	31908.5	35841.2	-8543.22	0.795331	-0.099452
2171	1708	TS101_HUMAN	Tumor susceptibility gene 101 protein OS=Homo sapiens OX=9606 GN=TSG101 PE=1 SV=2	-1.76948	0.08444	56829.7	81924	48940.1	64239.2	25324.2	59852	-25094.3	0.693688	-0.158836
2053	1715	TRYB1_HUMAN	Tryptase alpha/beta-1 OS=Homo sapiens OX=9606 GN=TPSAB1 PE=1 SV=1	1.86429	0.06963	1.43505e+06	265399	261147	215474	2.86567e+06	232687	1.16965e+06	5.40714	0.732968
1271	1873	TRXR2_HUMAN	Thioredoxin reductase 2, mitochondrial OS=Homo sapiens OX=9606 GN=TXNRD2 PE=1 SV=3	-2.60213	0.01293	109811	241938	98165.3	165478	54119.1	226307	-132128	0.453879	-0.34306
661	1609	TRXR1_HUMAN	Thioredoxin reductase 1, cytoplasmic OS=Homo sapiens OX=9606 GN=TXNRD1 PE=1 SV=3	3.49938	0.00116	345108	218838	313123	204321	128984	103469	126271	1.57701	0.197833
3582	4375	TRUA_HUMAN	tRNA pseudouridine synthase A OS=Homo sapiens OX=9606 GN=PUS1 PE=1 SV=3	0.749592	0.45789	40583.1	33518	30526.4	17777.6	28973.6	32032.8	7065.15	1.21079	0.0830677
4049	4549	TRPC7_HUMAN	Short transient receptor potential channel 7 OS=Homo sapiens OX=9606 GN=TRPC7 PE=1 SV=1	0.421103	0.67593	22697	19485.9	12378	17221.4	31010.7	16107.8	3211.13	1.16479	0.0662486
1513	3711	TRNT1_HUMAN	CCA tRNA nucleotidyltransferase 1, mitochondrial OS=Homo sapiens OX=9606 GN=TRNT1 PE=1 SV=2	-2.35299	0.02363	31878.5	49057.5	31476	37594.5	13332.9	30685.7	-17179.1	0.649818	-0.187208
3427	3236	TRM6_HUMAN	tRNA (adenine(58)-N(1))-methyltransferase non-catalytic subunit TRM6 OS=Homo sapiens OX=9606 GN=TRMT6 PE=1 SV=1	-0.854968	0.39766	16157.1	20376.4	10096.3	16392.8	18248	13358.6	-4219.28	0.792933	-0.100764
2138	4295	TRIR_HUMAN	Telomerase RNA component interacting RNase OS=Homo sapiens OX=9606 GN=TRIR PE=1 SV=1	-1.79573	0.08009	11526.5	27250	12514.2	12264.4	5280.74	39776.4	-15723.5	0.42299	-0.37367
4058	3824	TRIPC_HUMAN	E3 ubiquitin-protein ligase TRIP12 OS=Homo sapiens OX=9606 GN=TRIP12 PE=1 SV=1	-0.414079	0.68103	21589.9	23894	15615.3	18462	15221.4	20457.2	-2304.06	0.903572	-0.0440374
1784	2732	TRIPB_HUMAN	Thyroid receptor-interacting protein 11 OS=Homo sapiens OX=9606 GN=TRIP11 PE=1 SV=3	-2.0862	0.04338	29513.5	36719.3	28051.9	38585.6	11169	11215.5	-7205.76	0.803761	-0.0948733
506	1729	TRIP6_HUMAN	Thyroid receptor-interacting protein 6 OS=Homo sapiens OX=9606 GN=TRIP6 PE=1 SV=3	-3.83448	0.00044	209972	356038	174643	359055	140449	103665	-146066	0.589746	-0.229335
4302	3295	TRIP4_HUMAN	Activating signal cointegrator 1 OS=Homo sapiens OX=9606 GN=TRIP4 PE=1 SV=4	-0.228711	0.82026	27385.4	28767.6	22508.5	26479.3	21790.6	17094.1	-1382.25	0.951951	-0.0213853
1035	4285	TRIM3_HUMAN	Tripartite motif-containing protein 3 OS=Homo sapiens OX=9606 GN=TRIM3 PE=1 SV=2	-2.9005	0.00603	34941.1	58321.1	32695.5	54187.6	21782.9	29832.3	-23380	0.599116	-0.222489
38	1613	TRIM2_HUMAN	Tripartite motif-containing protein 2 OS=Homo sapiens OX=9606 GN=TRIM2 PE=1 SV=1	-6.48631	9.7998e-08	115736	229744	91978.8	218773	58191.2	55690.9	-114008	0.503762	-0.297774
4274	3967	TRI56_HUMAN	E3 ubiquitin-protein ligase TRIM56 OS=Homo sapiens OX=9606 GN=TRIM56 PE=1 SV=3	0.246197	0.80679	32372.8	31192.5	32803	29730.7	17215.9	13649	1180.33	1.03784	0.0161305
3445	2564	TRI47_HUMAN	E3 ubiquitin-protein ligase TRIM47 OS=Homo sapiens OX=9606 GN=TRIM47 PE=1 SV=2	0.839362	0.40625	102548	87789.8	72523.9	73490.4	72194.6	35775.5	14758	1.16811	0.0674822
87	4275	TRI38_HUMAN	E3 ubiquitin-protein ligase TRIM38 OS=Homo sapiens OX=9606 GN=TRIM38 PE=1 SV=1	5.79574	9.1552e-07	50435.2	21620.1	51493.8	17040	16881.1	15301	28815.1	2.3328	0.367877
4364	3368	TRI33_HUMAN	E3 ubiquitin-protein ligase TRIM33 OS=Homo sapiens OX=9606 GN=TRIM33 PE=1 SV=3	-0.187539	0.85219	29709	32014.3	20271.3	19400.8	44217.2	34898.6	-2305.27	0.927992	-0.0324556
1258	937	TRI25_HUMAN	E3 ubiquitin/ISG15 ligase TRIM25 OS=Homo sapiens OX=9606 GN=TRIM25 PE=1 SV=2	2.61773	0.01244	324365	178563	234012	121944	230937	108700	145803	1.81653	0.259244
3525	4132	TRI18_HUMAN	E3 ubiquitin-protein ligase Midline-1 OS=Homo sapiens OX=9606 GN=MID1 PE=1 SV=1	0.787609	0.43557	18957.5	13871.6	12418.3	7221.03	26302.1	13559.3	5085.9	1.36664	0.135655
2302	102	TRFL_HUMAN	Lactotransferrin OS=Homo sapiens OX=9606 GN=LTF PE=1 SV=6	1.65443	0.10587	3.06435e+06	189677	178742	187357	7.96221e+06	66927.7	2.87467e+06	16.1556	1.20832
865	51	TRFE_HUMAN	Serotransferrin OS=Homo sapiens OX=9606 GN=TF PE=1 SV=3	3.15614	0.00304	1.92875e+06	408129	1.13506e+06	357940	2.17731e+06	366027	1.52062e+06	4.72582	0.674477
4216	512	TRAP1_HUMAN	Heat shock protein 75 kDa, mitochondrial OS=Homo sapiens OX=9606 GN=TRAP1 PE=1 SV=3	-0.288237	0.77465	653523	683693	647639	548403	315206	361543	-30169.6	0.955873	-0.0196
3589	3877	TRAM1_HUMAN	Translocating chain-associated membrane protein 1 OS=Homo sapiens OX=9606 GN=TRAM1 PE=1 SV=3	0.743456	0.46155	66526.1	52533.5	38798.3	40619.1	73476.5	45166.3	13992.5	1.26635	0.102555
3641	4418	TRAF2_HUMAN	TNF receptor-associated factor 2 OS=Homo sapiens OX=9606 GN=TRAF2 PE=1 SV=2	0.700745	0.48752	34030.4	28674.4	32862.9	16796.3	19277.6	29243.7	5356	1.18679	0.0743727
31	1568	TRADD_HUMAN	Tumor necrosis factor receptor type 1-associated DEATH domain protein OS=Homo sapiens OX=9606 GN=TRADD PE=1 SV=2	6.68717	5.126e-08	693841	227609	571112	246185	297501	116501	466232	3.04838	0.48407
471	2371	TRA2B_HUMAN	Transformer-2 protein homolog beta OS=Homo sapiens OX=9606 GN=TRA2B PE=1 SV=1	3.90633	0.00035	411872	252983	427628	326126	127849	135638	158889	1.62806	0.211671
1027	3539	TRA2A_HUMAN	Transformer-2 protein homolog alpha OS=Homo sapiens OX=9606 GN=TRA2A PE=1 SV=1	2.90817	0.00591	111216	51843.4	103518	22995.9	77909.6	51797.7	59372.7	2.14523	0.331474
507	3593	TR61B_HUMAN	tRNA (adenine(58)-N(1))-methyltransferase, mitochondrial OS=Homo sapiens OX=9606 GN=TRMT61B PE=1 SV=2	-3.83462	0.00044	22248.8	71981.9	16555.7	51029	24689	54063.2	-49733.1	0.309089	-0.509917
4519	1301	TR150_HUMAN	Thyroid hormone receptor-associated protein 3 OS=Homo sapiens OX=9606 GN=THRAP3 PE=1 SV=2	-0.058417	0.95371	227217	228536	221429	217722	80953.4	64439.4	-1318.99	0.994229	-0.00251377
290	3725	TR112_HUMAN	Multifunctional methyltransferase subunit TRM112-like protein OS=Homo sapiens OX=9606 GN=TRMT112 PE=1 SV=1	4.42371	7.2705e-05	218153	123627	211272	109887	82050.8	53441.2	94525.3	1.7646	0.246646
2513	3800	TPST2_HUMAN	Protein-tyrosine sulfotransferase 2 OS=Homo sapiens OX=9606 GN=TPST2 PE=1 SV=1	1.49494	0.14278	60139	36947.5	23709	38341.5	68588.6	18696.3	23191.5	1.62769	0.211571
2366	4377	TPSNR_HUMAN	Tapasin-related protein OS=Homo sapiens OX=9606 GN=TAPBPL PE=1 SV=2	-1.60971	0.11533	11608.5	19084.6	12041	14091.3	9160.51	19210.9	-7476.1	0.608265	-0.215907
188	1684	TPSN_HUMAN	Tapasin OS=Homo sapiens OX=9606 GN=TAPBP PE=1 SV=1	4.9633	1.3308e-05	402572	112824	300044	123628	264956	36965.6	289748	3.56814	0.552442
1638	4286	TPRKB_HUMAN	EKC/KEOPS complex subunit TPRKB OS=Homo sapiens OX=9606 GN=TPRKB PE=1 SV=1	-2.21559	0.03247	7561.15	13490.1	5827.32	12508.9	6120.25	10626.6	-5928.96	0.560496	-0.251428
2381	248	TPR_HUMAN	Nucleoprotein TPR OS=Homo sapiens OX=9606 GN=TPR PE=1 SV=3	1.59777	0.11796	234906	135971	141385	122252	280366	43738	98935.6	1.72762	0.237449
3486	1787	TPPP3_HUMAN	Tubulin polymerization-promoting protein family member 3 OS=Homo sapiens OX=9606 GN=TPPP3 PE=1 SV=1	0.812682	0.42121	587557	498622	407771	469785	459822	200142	88935.2	1.17836	0.0712787
2140	3519	TPPP_HUMAN	Tubulin polymerization-promoting protein OS=Homo sapiens OX=9606 GN=TPPP PE=1 SV=1	1.79352	0.08045	55177.5	44157.4	55557.5	42509.9	22686.9	16677.2	11020.1	1.24956	0.0967583
3936	2868	TPPC9_HUMAN	Trafficking protein particle complex subunit 9 OS=Homo sapiens OX=9606 GN=TRAPPC9 PE=1 SV=2	-0.494661	0.62355	48941.6	56263	42813	32826.8	27615.3	61949.7	-7321.4	0.869872	-0.0605448
2890	4101	TPPC8_HUMAN	Trafficking protein particle complex subunit 8 OS=Homo sapiens OX=9606 GN=TRAPPC8 PE=1 SV=2	-1.21765	0.23049	16064.2	19894.4	14984.5	14672.5	8336.55	11759.6	-3830.2	0.807474	-0.0928716
3227	3748	TPPC5_HUMAN	Trafficking protein particle complex subunit 5 OS=Homo sapiens OX=9606 GN=TRAPPC5 PE=1 SV=1	0.991682	0.32731	124470	76042.9	27771	24715.4	173604	141208	48426.8	1.63683	0.214005
4250	3781	TPPC4_HUMAN	Trafficking protein particle complex subunit 4 OS=Homo sapiens OX=9606 GN=TRAPPC4 PE=1 SV=1	0.259772	0.79637	29072.8	26187.1	15454	17728	40213.7	31210.9	2885.62	1.11019	0.0453982
396	2096	TPPC3_HUMAN	Trafficking protein particle complex subunit 3 OS=Homo sapiens OX=9606 GN=TRAPPC3 PE=1 SV=1	4.08438	0.00021	168121	88920.8	163253	66700.5	73867.8	49393.1	79199.8	1.89068	0.276618
570	538	TPP2_HUMAN	Tripeptidyl-peptidase 2 OS=Homo sapiens OX=9606 GN=TPP2 PE=1 SV=4	3.66366	0.00072	169685	127162	173766	119681	34657.6	40347.1	42523.1	1.3344	0.125286
2368	493	TPP1_HUMAN	Tripeptidyl-peptidase 1 OS=Homo sapiens OX=9606 GN=TPP1 PE=1 SV=2	1.60635	0.11606	1.00189e+06	640645	671884	787594	977092	327594	361242	1.56387	0.194201
2920	1418	TPMT_HUMAN	Thiopurine S-methyltransferase OS=Homo sapiens OX=9606 GN=TPMT PE=1 SV=1	-1.20448	0.23548	230537	334948	201378	196428	111733	381202	-104411	0.688278	-0.162236
3314	321	TPM4_HUMAN	Tropomyosin alpha-4 chain OS=Homo sapiens OX=9606 GN=TPM4 PE=1 SV=3	0.928322	0.35881	3.07853e+06	2.43116e+06	1.95634e+06	2.14247e+06	3.03527e+06	999797	647372	1.26628	0.10253
2550	1385	TPM3_HUMAN	Tropomyosin alpha-3 chain OS=Homo sapiens OX=9606 GN=TPM3 PE=1 SV=2	1.47162	0.14895	1.03233e+06	673302	704620	287381	909990	649492	359028	1.53323	0.185609
3988	1214	TPM2_HUMAN	Tropomyosin beta chain OS=Homo sapiens OX=9606 GN=TPM2 PE=1 SV=1	0.462575	0.64618	256343	233534	178376	242462	193988	115879	22809.2	1.09767	0.0404716
4560	134	TPM1_HUMAN	Tropomyosin alpha-1 chain OS=Homo sapiens OX=9606 GN=TPM1 PE=1 SV=2	-0.0279401	0.97785	421175	423340	394227	384928	225806	274062	-2165.07	0.994886	-0.0022268
254	153	TPIS_HUMAN	Triosephosphate isomerase OS=Homo sapiens OX=9606 GN=TPI1 PE=1 SV=3	4.56971	4.6124e-05	4.14177e+06	1.67528e+06	3.95877e+06	1.64548e+06	1.82397e+06	1.67064e+06	2.46649e+06	2.47229	0.393099
4116	981	TPD54_HUMAN	Tumor protein D54 OS=Homo sapiens OX=9606 GN=TPD52L2 PE=1 SV=2	0.372491	0.71149	381049	363569	335871	318313	173473	127095	17480.1	1.04808	0.0203941
3951	4563	TPD53_HUMAN	Tumor protein D53 OS=Homo sapiens OX=9606 GN=TPD52L1 PE=1 SV=1	0.48719	0.62878	43207.7	38715.5	37547.6	28695.8	30023.2	29732.9	4492.22	1.11603	0.0476765
3164	1449	TPD52_HUMAN	Tumor protein D52 OS=Homo sapiens OX=9606 GN=TPD52 PE=1 SV=2	1.0357	0.30656	214794	186786	165365	183724	114733	46841.6	28008.5	1.14995	0.0606789
4518	4596	TPC6B_HUMAN	Trafficking protein particle complex subunit 6B OS=Homo sapiens OX=9606 GN=TRAPPC6B PE=1 SV=1	-0.0584727	0.95366	20232.5	20513.7	18889	19053.1	16894.5	14153.8	-281.224	0.986291	-0.00599496
3301	2869	TPC10_HUMAN	Trafficking protein particle complex subunit 10 OS=Homo sapiens OX=9606 GN=TRAPPC10 PE=1 SV=2	-0.936353	0.35471	47896.5	57244.4	30695.6	58568.7	40996.5	20304	-9347.83	0.836703	-0.0774286
1700	3489	TPC1_HUMAN	Two pore calcium channel protein 1 OS=Homo sapiens OX=9606 GN=TPCN1 PE=1 SV=3	-2.157	0.03707	30314.5	40668.7	30107.4	40063	11528.4	18734.7	-10354.2	0.745402	-0.127609
1623	4301	TPBG_HUMAN	Trophoblast glycoprotein OS=Homo sapiens OX=9606 GN=TPBG PE=1 SV=1	-2.2325	0.03125	10159.4	18548.9	7974.93	12243.4	6080.13	16111.8	-8389.51	0.547708	-0.261451
3973	1741	TP53B_HUMAN	TP53-binding protein 1 OS=Homo sapiens OX=9606 GN=TP53BP1 PE=1 SV=2	0.475752	0.63684	37859	34344.3	25591.8	30165.7	30478.5	14737	3514.68	1.10234	0.0423142
4292	3243	TP4A2_HUMAN	Protein tyrosine phosphatase type IVA 2 OS=Homo sapiens OX=9606 GN=PTP4A2 PE=1 SV=1	-0.233978	0.8162	48167	50226.7	51751	36723.6	18907.4	35633.5	-2059.64	0.958993	-0.0181845
3534	3067	TOR4A_HUMAN	Torsin-4A OS=Homo sapiens OX=9606 GN=TOR4A PE=1 SV=2	-0.782456	0.43855	55225.2	66708.5	51100.2	49660.1	39121.8	54704.3	-11483.3	0.827858	-0.082044
1905	2309	TOP2B_HUMAN	DNA topoisomerase 2-beta OS=Homo sapiens OX=9606 GN=TOP2B PE=1 SV=3	-1.9918	0.05325	12292.2	18050.6	10902.5	16917.9	6772.71	11386.5	-5758.4	0.680986	-0.166862
4365	1436	TOP1_HUMAN	DNA topoisomerase 1 OS=Homo sapiens OX=9606 GN=TOP1 PE=1 SV=2	0.186478	0.85301	139731	136721	122878	132791	52601.8	51996.1	3009.77	1.02201	0.00945681
1932	415	TOM70_HUMAN	Mitochondrial import receptor subunit TOM70 OS=Homo sapiens OX=9606 GN=TOMM70 PE=1 SV=1	-1.96744	0.05609	177741	273296	130796	176340	105267	196100	-95555	0.650361	-0.186845
3444	4444	TOM6_HUMAN	Mitochondrial import receptor subunit TOM6 homolog OS=Homo sapiens OX=9606 GN=TOMM6 PE=1 SV=1	-0.840401	0.40568	174846	200038	193284	211881	70687.3	117785	-25192	0.874064	-0.0584567
1661	4125	TOM40_HUMAN	Mitochondrial import receptor subunit TOM40 homolog OS=Homo sapiens OX=9606 GN=TOMM40 PE=1 SV=1	2.19048	0.03438	58658.7	38751.1	55535.2	41364.7	34182.7	23791.8	19907.6	1.51373	0.180048
4081	3253	TOM34_HUMAN	Mitochondrial import receptor subunit TOM34 OS=Homo sapiens OX=9606 GN=TOMM34 PE=1 SV=2	0.400218	0.69113	54046.4	49929.7	41056.6	40342	36431.8	29910.7	4116.72	1.08245	0.034408
870	2387	TOM22_HUMAN	Mitochondrial import receptor subunit TOM22 homolog OS=Homo sapiens OX=9606 GN=TOMM22 PE=1 SV=3	-3.14786	0.0031	308115	585696	266033	513419	160320	370932	-277581	0.526066	-0.27896
2383	1907	TOM1_HUMAN	Target of Myb protein 1 OS=Homo sapiens OX=9606 GN=TOM1 PE=1 SV=2	-1.59652	0.11824	51524.9	66885.6	53019.4	58556.3	18331.5	40098.9	-15360.6	0.770344	-0.113315
260	2037	TOLIP_HUMAN	Toll-interacting protein OS=Homo sapiens OX=9606 GN=TOLLIP PE=1 SV=1	4.54262	5.0201e-05	193145	117444	187377	117271	38559.8	65917.3	75701.3	1.64457	0.216053
2180	2369	TOIP2_HUMAN	Torsin-1A-interacting protein 2 OS=Homo sapiens OX=9606 GN=TOR1AIP2 PE=1 SV=1	-1.76301	0.08554	24392.2	90039.3	20155.5	39726.5	15401.4	169939	-65647.1	0.270907	-0.567181
387	1339	TOIP1_HUMAN	Torsin-1A-interacting protein 1 OS=Homo sapiens OX=9606 GN=TOR1AIP1 PE=1 SV=2	4.10377	0.00019	316823	184691	308333	185678	125717	77238.3	132132	1.71542	0.234371
1038	1886	TNS2_HUMAN	Tensin-2 OS=Homo sapiens OX=9606 GN=TNS2 PE=1 SV=2	-2.89621	0.0061	107528	178603	87597.7	148690	54972.7	98109.3	-71075.7	0.602047	-0.220369
3677	2754	TNR6_HUMAN	Tumor necrosis factor receptor superfamily member 6 OS=Homo sapiens OX=9606 GN=FAS PE=1 SV=1	-0.677177	0.50219	28132	31047.1	25276.5	26382.5	11603.4	15953.5	-2915.09	0.906107	-0.0428204
2704	2680	TNPO3_HUMAN	Transportin-3 OS=Homo sapiens OX=9606 GN=TNPO3 PE=1 SV=3	1.35693	0.18241	30251.9	22460.6	21571.9	19610.5	23826.4	11164	7791.23	1.34688	0.12933
4001	3786	TNPO2_HUMAN	Transportin-2 OS=Homo sapiens OX=9606 GN=TNPO2 PE=1 SV=3	-0.456676	0.65037	49891.8	53062.7	47214.4	48143	22197.6	22797.7	-3170.95	0.940242	-0.0267606
159	736	TNPO1_HUMAN	Transportin-1 OS=Homo sapiens OX=9606 GN=TNPO1 PE=1 SV=2	-5.14019	7.5664e-06	29503.2	76379.8	24608.9	66729	16571.8	38365.2	-46876.5	0.38627	-0.413109
2284	3873	TNAP3_HUMAN	REVERSED Tumor necrosis factor alpha-induced protein 3 OS=Homo sapiens OX=9606 GN=TNFAIP3 PE=1 SV=1	-1.66576	0.10358	24598.1	66402.2	22844.4	16561.6	17547.9	113658	-41804.1	0.370441	-0.431281
2822	2678	TNAP2_HUMAN	Tumor necrosis factor alpha-induced protein 2 OS=Homo sapiens OX=9606 GN=TNFAIP2 PE=2 SV=2	1.264	0.21355	155496	130538	148632	118163	77645.7	46459.6	24958	1.19119	0.0759821
2979	2082	TMX4_HUMAN	Thioredoxin-related transmembrane protein 4 OS=Homo sapiens OX=9606 GN=TMX4 PE=1 SV=1	1.16289	0.25176	121801	97412.8	102601	118188	85315	44245.2	24388.2	1.25036	0.0970347
1149	3068	TMX3_HUMAN	Protein disulfide-isomerase TMX3 OS=Homo sapiens OX=9606 GN=TMX3 PE=1 SV=2	2.7747	0.00836	43982	23152.9	52359	20591.3	30354.6	16186.4	20829.2	1.89964	0.27867
1880	1221	TMX1_HUMAN	Thioredoxin-related transmembrane protein 1 OS=Homo sapiens OX=9606 GN=TMX1 PE=1 SV=1	2.02009	0.05011	176487	104314	113972	85822.3	142171	81199	72172.9	1.69188	0.22837
4213	3043	TMUB1_HUMAN	Transmembrane and ubiquitin-like domain-containing protein 1 OS=Homo sapiens OX=9606 GN=TMUB1 PE=1 SV=1	-0.292957	0.77107	56508.4	60947	39813.3	49606.9	55081	42269.3	-4438.59	0.927173	-0.0328392
2796	3984	TMTC3_HUMAN	Transmembrane and TPR repeat-containing protein 3 OS=Homo sapiens OX=9606 GN=TMTC3 PE=1 SV=2	1.27811	0.20858	33028.6	24072.8	25994.5	18998.3	24468.1	20793.6	8955.75	1.37203	0.137363
2698	4547	TMPPE_HUMAN	Transmembrane protein with metallophosphoesterase domain OS=Homo sapiens OX=9606 GN=TMPPE PE=2 SV=2	-1.35944	0.18162	39920.4	57475	34720.3	69811.8	27956.1	52155.4	-17554.6	0.694569	-0.158284
3584	662	TMOD3_HUMAN	Tropomodulin-3 OS=Homo sapiens OX=9606 GN=TMOD3 PE=1 SV=1	-0.748444	0.45857	668305	737060	611916	639842	247487	340538	-68754.5	0.906718	-0.0425278
3505	4524	TMOD2_HUMAN	Tropomodulin-2 OS=Homo sapiens OX=9606 GN=TMOD2 PE=1 SV=1	0.801	0.42786	14902.2	11857.9	11438.8	12514.7	16798.1	4600.91	3044.33	1.25673	0.0992436
842	2384	TMOD1_HUMAN	Tropomodulin-1 OS=Homo sapiens OX=9606 GN=TMOD1 PE=1 SV=1	-3.19076	0.00276	30098.9	80190.9	27582.1	55938.6	12183.3	70903.2	-50092	0.375341	-0.425574
3418	4309	TMM9B_HUMAN	Transmembrane protein 9B OS=Homo sapiens OX=9606 GN=TMEM9B PE=1 SV=1	0.861148	0.39429	34812.3	27981.3	28271.5	21614.2	29650.1	21030	6830.99	1.24413	0.0948647
4186	2936	TMM70_HUMAN	Transmembrane protein 70, mitochondrial OS=Homo sapiens OX=9606 GN=TMEM70 PE=1 SV=2	0.316607	0.75319	20404	18637.6	12540.6	15950.9	22370	12379.5	1766.4	1.09478	0.0393253
1057	3307	TMM65_HUMAN	Transmembrane protein 65 OS=Homo sapiens OX=9606 GN=TMEM65 PE=1 SV=2	2.87173	0.0065	90767.8	51087.5	91057.7	45276.9	50112.4	38706.1	39680.3	1.77671	0.249617
2589	1455	TMM43_HUMAN	Transmembrane protein 43 OS=Homo sapiens OX=9606 GN=TMEM43 PE=1 SV=1	1.44769	0.1555	107097	87007.7	87605.7	85159.7	55707.8	30670.1	20089.7	1.2309	0.0902211
3651	2207	TMM33_HUMAN	Transmembrane protein 33 OS=Homo sapiens OX=9606 GN=TMEM33 PE=1 SV=2	0.693073	0.49227	165988	141380	175975	93573.9	104778	124479	24607.9	1.17406	0.0696886
4295	3673	TMM11_HUMAN	Transmembrane protein 11, mitochondrial OS=Homo sapiens OX=9606 GN=TMEM11 PE=1 SV=1	0.2317	0.81795	19340.3	17730.9	11914.1	8303.86	22194.2	22817	1609.4	1.09077	0.0377323
4136	2442	TMLH_HUMAN	Trimethyllysine dioxygenase, mitochondrial OS=Homo sapiens OX=9606 GN=TMLHE PE=1 SV=1	0.35289	0.72602	26973	23974.6	15697.9	16476.1	33776.7	19370.3	2998.4	1.12507	0.0511779
3042	3625	TMF1_HUMAN	TATA element modulatory factor OS=Homo sapiens OX=9606 GN=TMF1 PE=1 SV=2	-1.12005	0.26937	34285.6	40272.5	33428.9	37714.2	14701.3	19592.4	-5986.85	0.851342	-0.0698962
3325	4293	TMEM9_HUMAN	Transmembrane protein 9 OS=Homo sapiens OX=9606 GN=TMEM9 PE=1 SV=1	-0.920401	0.36288	33033.1	41282.9	21908.7	34538.8	34535.9	22235	-8249.75	0.800165	-0.0968203
1786	1784	TMEDA_HUMAN	Transmembrane emp24 domain-containing protein 10 OS=Homo sapiens OX=9606 GN=TMED10 PE=1 SV=2	2.08482	0.04351	287365	107233	159139	66053.8	387907	79363.8	180132	2.67981	0.428104
3829	1845	TMED9_HUMAN	Transmembrane emp24 domain-containing protein 9 OS=Homo sapiens OX=9606 GN=TMED9 PE=1 SV=2	-0.562779	0.57673	94656	106410	97034.8	95573.5	57773.2	76308.3	-11754.2	0.889539	-0.0508351
3857	1574	TMED7_HUMAN	Transmembrane emp24 domain-containing protein 7 OS=Homo sapiens OX=9606 GN=TMED7 PE=1 SV=2	0.545299	0.58858	375969	347126	314463	318523	190931	149328	28843.1	1.08309	0.034665
3229	2039	TMED4_HUMAN	Transmembrane emp24 domain-containing protein 4 OS=Homo sapiens OX=9606 GN=TMED4 PE=1 SV=1	-0.989464	0.32838	125063	150919	124866	129917	71624.3	95969.6	-25856.4	0.828674	-0.0816162
3256	3458	TMED2_HUMAN	Transmembrane emp24 domain-containing protein 2 OS=Homo sapiens OX=9606 GN=TMED2 PE=1 SV=1	-0.966898	0.3394	62567.8	85545.7	35299.9	61342	83099.5	70387	-22977.9	0.731396	-0.135847
2899	3226	TMED1_HUMAN	Transmembrane emp24 domain-containing protein 1 OS=Homo sapiens OX=9606 GN=TMED1 PE=1 SV=1	1.21365	0.232	119662	99046.1	93331.2	83953.5	48104.7	61200.1	20615.9	1.20814	0.0821187
1568	3224	TMCO1_HUMAN	Calcium load-activated calcium channel OS=Homo sapiens OX=9606 GN=TMCO1 PE=1 SV=1	2.29034	0.02735	195000	68696.8	100137	47442.6	246786	54400.1	126304	2.83857	0.453099
121	4202	TMC4_HUMAN	Transmembrane channel-like protein 4 OS=Homo sapiens OX=9606 GN=TMC4 PE=2 SV=3	-5.46652	2.6517e-06	4608.7	15982.3	4135.68	13500.9	2981.74	9056.19	-11373.6	0.288363	-0.54006
2197	2026	TM9S4_HUMAN	Transmembrane 9 superfamily member 4 OS=Homo sapiens OX=9606 GN=TM9SF4 PE=1 SV=2	1.75433	0.08703	177319	113316	135443	85405.3	156028	60049.8	64002.5	1.56481	0.194463
3095	2210	TM9S3_HUMAN	Transmembrane 9 superfamily member 3 OS=Homo sapiens OX=9606 GN=TM9SF3 PE=1 SV=2	-1.08016	0.28654	100039	128883	94396.9	139046	73512.1	97826.1	-28843.5	0.776204	-0.110024
1289	1205	TM9S2_HUMAN	Transmembrane 9 superfamily member 2 OS=Homo sapiens OX=9606 GN=TM9SF2 PE=1 SV=1	2.57891	0.0137	267426	139047	175151	152686	221470	54682.9	128378	1.92327	0.28404
683	3865	TM9S1_HUMAN	Transmembrane 9 superfamily member 1 OS=Homo sapiens OX=9606 GN=TM9SF1 PE=2 SV=2	-3.43172	0.00141	3733.36	7238.12	2510.53	7757.06	2381.79	4028.73	-3504.77	0.515791	-0.287527
1386	4395	TM7S3_HUMAN	Transmembrane 7 superfamily member 3 OS=Homo sapiens OX=9606 GN=TM7SF3 PE=2 SV=1	-2.46713	0.018	2558.46	5349.11	1966.09	3272.87	2246.13	4671.58	-2790.66	0.478295	-0.320304
3475	2673	TM263_HUMAN	Transmembrane protein 263 OS=Homo sapiens OX=9606 GN=TMEM263 PE=1 SV=1	0.820301	0.41691	25006.3	20784.7	21872.7	19337.8	21126.6	10482.3	4221.66	1.20311	0.0803068
4275	4273	TM260_HUMAN	Transmembrane protein 260 OS=Homo sapiens OX=9606 GN=TMEM260 PE=1 SV=3	-0.244856	0.80782	10220.2	10632.5	9235.5	9028.2	3608.42	6819.51	-412.246	0.961228	-0.0171738
686	4523	TM258_HUMAN	Transmembrane protein 258 OS=Homo sapiens OX=9606 GN=TMEM258 PE=1 SV=1	3.42853	0.00142	339592	206618	282646	233442	132784	118140	132973	1.64357	0.215788
1830	4180	TM214_HUMAN	Transmembrane protein 214 OS=Homo sapiens OX=9606 GN=TMEM214 PE=1 SV=2	-2.04892	0.04707	27896.1	802946	17851.5	39182	25965.5	1.73327e+06	-775050	0.0347422	-1.45914
2767	4378	TM209_HUMAN	Transmembrane protein 209 OS=Homo sapiens OX=9606 GN=TMEM209 PE=1 SV=2	-1.30342	0.19988	12019	20385	6869.38	6570.85	12021.3	26844.5	-8366.01	0.5896	-0.229442
838	2847	TM205_HUMAN	Transmembrane protein 205 OS=Homo sapiens OX=9606 GN=TMEM205 PE=1 SV=1	-3.19582	0.00272	14033.7	46181	11224.9	28318.1	9031.89	45203.5	-32147.3	0.303884	-0.517292
3131	4008	TM201_HUMAN	Transmembrane protein 201 OS=Homo sapiens OX=9606 GN=TMEM201 PE=1 SV=1	-1.05753	0.29661	16845.7	29074	13485.7	19977.1	9443.44	52140.1	-12228.2	0.579409	-0.237015
1232	2411	TM1L2_HUMAN	TOM1-like protein 2 OS=Homo sapiens OX=9606 GN=TOM1L2 PE=1 SV=1	-2.64506	0.01162	40092.3	60064.8	41704.2	48218.6	20143.9	28134.5	-19972.5	0.667484	-0.175559
281	3377	TM1L1_HUMAN	TOM1-like protein 1 OS=Homo sapiens OX=9606 GN=TOM1L1 PE=1 SV=2	-4.46879	6.32e-05	11303.4	34803.4	9195.72	29808.9	6528.84	23197.1	-23500	0.324779	-0.488412
1668	4310	TM168_HUMAN	Transmembrane protein 168 OS=Homo sapiens OX=9606 GN=TMEM168 PE=2 SV=2	-2.18596	0.03473	31635.6	47952.3	25564.6	48519.7	23601	24759.5	-16316.7	0.65973	-0.180634
2606	4155	TM165_HUMAN	Transmembrane protein 165 OS=Homo sapiens OX=9606 GN=TMEM165 PE=1 SV=1	1.43403	0.15933	60591.4	40091.7	26631.5	37007.4	63478.8	16180.8	20499.7	1.51132	0.179357
3608	4544	TM143_HUMAN	Transmembrane protein 143 OS=Homo sapiens OX=9606 GN=TMEM143 PE=2 SV=1	-0.731465	0.46876	120087	152026	109399	97026.8	123042	157798	-31939.5	0.789908	-0.102424
4008	1658	TM10C_HUMAN	tRNA methyltransferase 10 homolog C OS=Homo sapiens OX=9606 GN=TRMT10C PE=1 SV=2	-0.452001	0.65371	307587	339096	217866	388047	226348	225427	-31509.2	0.907079	-0.042355
1070	4088	TM109_HUMAN	Transmembrane protein 109 OS=Homo sapiens OX=9606 GN=TMEM109 PE=1 SV=1	2.8551	0.00679	2.11362e+06	1.42867e+06	1.92765e+06	1.69693e+06	805525	748192	684958	1.47944	0.170097
2199	4385	TM102_HUMAN	Transmembrane protein 102 OS=Homo sapiens OX=9606 GN=TMEM102 PE=1 SV=1	-1.75278	0.0873	15381.1	22575.6	11303.4	17458.7	9422.04	16279.7	-7194.48	0.681316	-0.166651
3794	4087	TLS1_HUMAN	Telomere length and silencing protein 1 homolog OS=Homo sapiens OX=9606 GN=C9orf78 PE=1 SV=1	-0.588553	0.55947	34426.9	39225.6	27001	33316.3	22291.7	29985	-4798.68	0.877664	-0.0566715
2608	2654	TLR3_HUMAN	Toll-like receptor 3 OS=Homo sapiens OX=9606 GN=TLR3 PE=1 SV=1	1.43144	0.16007	46842.8	32058.1	28272.7	18978.4	35710.1	31064.8	14784.7	1.46118	0.164705
1389	2492	TLR2_HUMAN	Toll-like receptor 2 OS=Homo sapiens OX=9606 GN=TLR2 PE=1 SV=1	2.46609	0.01804	98170.9	38506.3	54478.6	37973.2	109021	20165.7	59664.6	2.54947	0.406451
2101	205	TLN2_HUMAN	Talin-2 OS=Homo sapiens OX=9606 GN=TLN2 PE=1 SV=4	1.82482	0.0755	225984	169148	176956	164643	117768	80637.3	56836.1	1.33601	0.125811
2718	17	TLN1_HUMAN	Talin-1 OS=Homo sapiens OX=9606 GN=TLN1 PE=1 SV=3	1.34706	0.18554	716430	573534	700478	618879	347738	339688	142896	1.24915	0.0966143
1470	181	TKT_HUMAN	Transketolase OS=Homo sapiens OX=9606 GN=TKT PE=1 SV=3	-2.39606	0.02134	1.10322e+06	1.74639e+06	740709	1.52275e+06	862364	877186	-643169	0.631714	-0.199479
636	472	TKFC_HUMAN	Triokinase/FMN cyclase OS=Homo sapiens OX=9606 GN=TKFC PE=1 SV=2	-3.54776	0.00101	179864	1.55974e+06	145846	758690	103077	1.77938e+06	-1.37988e+06	0.115317	-0.938108
4122	3453	TJAP1_HUMAN	Tight junction-associated protein 1 OS=Homo sapiens OX=9606 GN=TJAP1 PE=1 SV=1	0.368834	0.7142	19632.5	18511.6	19494.3	18944.6	9103.83	10538.3	1120.86	1.06055	0.0255307
2282	3891	TIRR_HUMAN	Tudor-interacting repair regulator protein OS=Homo sapiens OX=9606 GN=NUDT16L1 PE=1 SV=1	1.67025	0.10268	117715	88578.7	111879	95832.4	54495.8	58484.6	29136.1	1.32893	0.123502
1522	2236	TIPRL_HUMAN	TIP41-like protein OS=Homo sapiens OX=9606 GN=TIPRL PE=1 SV=2	2.34284	0.0242	144032	93947.2	118589	92908.1	81666.8	54108.2	50084.7	1.53311	0.185575
990	2320	TIM9_HUMAN	Mitochondrial import inner membrane translocase subunit Tim9 OS=Homo sapiens OX=9606 GN=TIMM9 PE=1 SV=1	2.95956	0.00516	88053.8	43145.2	62920.5	40275.2	61771.5	31930.9	44908.6	2.04087	0.309816
564	3612	TIM8B_HUMAN	Mitochondrial import inner membrane translocase subunit Tim8 B OS=Homo sapiens OX=9606 GN=TIMM8B PE=1 SV=1	-3.6815	0.00068	60102.6	171101	66589.5	112389	21664	136457	-110999	0.351269	-0.45436
1552	3212	TIM8A_HUMAN	Mitochondrial import inner membrane translocase subunit Tim8 A OS=Homo sapiens OX=9606 GN=TIMM8A PE=1 SV=1	2.31431	0.02587	178959	89914.6	145191	41035.9	152065	89241.9	89044.6	1.99032	0.298924
1238	1397	TIM50_HUMAN	Mitochondrial import inner membrane translocase subunit TIM50 OS=Homo sapiens OX=9606 GN=TIMM50 PE=1 SV=2	-2.6359	0.01189	269851	402054	203861	371511	179931	143004	-132203	0.671181	-0.17316
3197	884	TIM44_HUMAN	Mitochondrial import inner membrane translocase subunit TIM44 OS=Homo sapiens OX=9606 GN=TIMM44 PE=1 SV=2	-1.01365	0.31684	200796	231763	190430	208402	70744.7	120806	-30966.6	0.866387	-0.0622882
4356	4428	TIM22_HUMAN	Mitochondrial import inner membrane translocase subunit Tim22 OS=Homo sapiens OX=9606 GN=TIMM22 PE=1 SV=2	0.193347	0.84767	45916.9	43884.5	42750.3	23842.1	30328.9	37424.4	2032.42	1.04631	0.0196616
3103	2013	TIM13_HUMAN	Mitochondrial import inner membrane translocase subunit Tim13 OS=Homo sapiens OX=9606 GN=TIMM13 PE=1 SV=1	-1.07681	0.28801	814672	1.04772e+06	798105	853428	307059	943065	-233052	0.777564	-0.109264
3403	3033	TIM10_HUMAN	Mitochondrial import inner membrane translocase subunit Tim10 OS=Homo sapiens OX=9606 GN=TIMM10 PE=1 SV=1	0.867706	0.39073	370166	187655	81469.6	84682.3	919170	290181	182511	1.97259	0.295037
4332	4436	TIGAR_HUMAN	Fructose-2,6-bisphosphatase TIGAR OS=Homo sapiens OX=9606 GN=TIGAR PE=1 SV=1	-0.208349	0.83601	36821.7	37953.4	36218.3	40821	8850.7	23264.4	-1131.68	0.970182	-0.0131467
3704	245	TIF1B_HUMAN	Transcription intermediary factor 1-beta OS=Homo sapiens OX=9606 GN=TRIM28 PE=1 SV=5	-0.658044	0.51428	459889	523862	325536	535010	270856	353709	-63973	0.877882	-0.0565639
745	2876	TIDC1_HUMAN	Complex I assembly factor TIMMDC1, mitochondrial OS=Homo sapiens OX=9606 GN=TIMMDC1 PE=1 SV=2	-3.35229	0.00176	52318.9	103713	52208.1	91072.1	30095.1	63484.1	-51394.6	0.504456	-0.297176
1958	1739	TIAR_HUMAN	Nucleolysin TIAR OS=Homo sapiens OX=9606 GN=TIAL1 PE=1 SV=1	-1.94407	0.05894	18581.2	30487.7	15210.6	24774.5	14820.3	23834	-11906.4	0.609467	-0.21505
1769	3693	TI23B_HUMAN	Putative mitochondrial import inner membrane translocase subunit Tim23B OS=Homo sapiens OX=9606 GN=TIMM23B PE=5 SV=2	-2.09778	0.04229	11438.9	47270.8	9280.81	14756.7	10329.6	77589.9	-35831.9	0.241986	-0.616209
227	3775	THYN1_HUMAN	Thymocyte nuclear protein 1 OS=Homo sapiens OX=9606 GN=THYN1 PE=1 SV=1	4.73666	2.7295e-05	79938.1	22667.3	100246	24287.9	53860.8	13001.7	57270.9	3.52659	0.547355
744	2317	THY1_HUMAN	Thy-1 membrane glycoprotein OS=Homo sapiens OX=9606 GN=THY1 PE=1 SV=2	3.35531	0.00175	1.07151e+06	627087	1.28189e+06	612147	512547	325141	444422	1.70871	0.232668
532	2340	THUM1_HUMAN	THUMP domain-containing protein 1 OS=Homo sapiens OX=9606 GN=THUMPD1 PE=1 SV=2	3.76731	0.00053	149567	93566.4	151784	72814.6	47563.3	48764	56000.2	1.59851	0.203715
539	429	THTR_HUMAN	Thiosulfate sulfurtransferase OS=Homo sapiens OX=9606 GN=TST PE=1 SV=4	-3.75101	0.00056	158044	1.27189e+06	168666	631317	75325.2	1.35869e+06	-1.11384e+06	0.12426	-0.90567
1269	3968	THTPA_HUMAN	Thiamine-triphosphatase OS=Homo sapiens OX=9606 GN=THTPA PE=1 SV=3	-2.60276	0.01291	5330.46	12637.3	2943.35	11943.4	5600.8	11581.7	-7306.84	0.421804	-0.374889
1584	1496	THTM_HUMAN	3-mercaptopyruvate sulfurtransferase OS=Homo sapiens OX=9606 GN=MPST PE=1 SV=3	-2.273	0.02847	147267	265511	117690	185415	73392.1	226813	-118244	0.554655	-0.255977
988	4577	THS7A_HUMAN	Thrombospondin type-1 domain-containing protein 7A OS=Homo sapiens OX=9606 GN=THSD7A PE=1 SV=4	-2.961	0.00514	6001.07	10540.4	5686.42	11879.1	3153.45	6277.77	-4539.34	0.56934	-0.244629
4025	3744	THOC7_HUMAN	THO complex subunit 7 homolog OS=Homo sapiens OX=9606 GN=THOC7 PE=1 SV=3	-0.43681	0.6646	37711.5	41210.4	29486.1	28377.4	25050.6	26829.2	-3498.82	0.915099	-0.0385321
3211	3664	THOC5_HUMAN	THO complex subunit 5 homolog OS=Homo sapiens OX=9606 GN=THOC5 PE=1 SV=2	1.0002	0.32322	15910.1	12202.5	16033.8	12088.5	13642.5	10121.7	3707.67	1.30385	0.115226
1085	1473	THOC4_HUMAN	THO complex subunit 4 OS=Homo sapiens OX=9606 GN=ALYREF PE=1 SV=3	2.83997	0.00706	382679	258631	386609	229706	135109	147686	124048	1.47963	0.170154
2560	4517	THOC3_HUMAN	THO complex subunit 3 OS=Homo sapiens OX=9606 GN=THOC3 PE=1 SV=1	-1.46558	0.15058	18736	32670.5	9189.21	16346.7	28452.6	32997.4	-13934.5	0.573484	-0.241479
613	2171	THNS1_HUMAN	Threonine synthase-like 1 OS=Homo sapiens OX=9606 GN=THNSL1 PE=1 SV=2	-3.58304	0.00091	73651.5	144259	59350.6	123899	34300.5	83536	-70607.1	0.510552	-0.29196
4240	3946	THMS2_HUMAN	Protein THEMIS2 OS=Homo sapiens OX=9606 GN=THEMIS2 PE=1 SV=1	-0.2704	0.78824	17652.5	18785.6	15213.6	14097	9315.53	16793	-1133.14	0.939681	-0.0270198
414	1554	THIOM_HUMAN	Thioredoxin, mitochondrial OS=Homo sapiens OX=9606 GN=TXN2 PE=1 SV=2	-4.02139	0.00025	110935	537629	112586	293109	32344.9	485163	-426694	0.206341	-0.685414
840	960	THIO_HUMAN	Thioredoxin OS=Homo sapiens OX=9606 GN=TXN PE=1 SV=3	-3.19278	0.00274	193637	672186	93537.1	242199	215760	652090	-478549	0.28807	-0.540502
762	121	THIM_HUMAN	3-ketoacyl-CoA thiolase, mitochondrial OS=Homo sapiens OX=9606 GN=ACAA2 PE=1 SV=2	-3.32957	0.00188	3.84765e+06	8.18024e+06	4.24394e+06	7.16121e+06	3.07499e+06	5.10907e+06	-4.33259e+06	0.470359	-0.32757
483	82	THIL_HUMAN	Acetyl-CoA acetyltransferase, mitochondrial OS=Homo sapiens OX=9606 GN=ACAT1 PE=1 SV=1	-3.8823	0.00038	2.43432e+06	7.61195e+06	2.23428e+06	8.68738e+06	1.37708e+06	5.95438e+06	-5.17763e+06	0.319803	-0.495118
1395	290	THIK_HUMAN	3-ketoacyl-CoA thiolase, peroxisomal OS=Homo sapiens OX=9606 GN=ACAA1 PE=1 SV=2	-2.46329	0.01817	48349.2	1.01346e+06	47091.8	344477	19280.9	1.79535e+06	-965114	0.0477069	-1.32142
4045	2794	THIC_HUMAN	Acetyl-CoA acetyltransferase, cytosolic OS=Homo sapiens OX=9606 GN=ACAT2 PE=1 SV=2	-0.423924	0.67389	49345	58200.7	26622.4	17558.1	51450.7	80727.3	-8855.69	0.847842	-0.071685
3115	2230	THEM6_HUMAN	Protein THEM6 OS=Homo sapiens OX=9606 GN=THEM6 PE=1 SV=2	1.0692	0.29139	38299.7	26435.9	18825.7	24159.4	48773	14377.1	11863.8	1.44877	0.161001
2881	3956	THEM4_HUMAN	Acyl-coenzyme A thioesterase THEM4 OS=Homo sapiens OX=9606 GN=THEM4 PE=1 SV=1	-1.225	0.22774	14989	22868.8	17274.3	12399.6	8464.58	28236.3	-7879.88	0.655432	-0.183473
56	2326	THAS_HUMAN	Thromboxane-A synthase OS=Homo sapiens OX=9606 GN=TBXAS1 PE=1 SV=3	6.09416	3.4844e-07	324200	103595	295580	112489	161914	36086.8	220606	3.12951	0.495476
1471	2834	TGON2_HUMAN	Trans-Golgi network integral membrane protein 2 OS=Homo sapiens OX=9606 GN=TGOLN2 PE=1 SV=3	-2.39588	0.02135	24497.2	62783.5	14137.4	36442.2	26538.9	68251.9	-38286.3	0.390185	-0.40873
3714	1071	TGO1_HUMAN	Transport and Golgi organization protein 1 homolog OS=Homo sapiens OX=9606 GN=MIA3 PE=1 SV=1	0.653552	0.51714	139887	129681	143056	113996	46577	54333.3	10206.3	1.0787	0.0329021
4177	1035	TGFI1_HUMAN	Transforming growth factor beta-1-induced transcript 1 protein OS=Homo sapiens OX=9606 GN=TGFB1I1 PE=1 SV=2	0.322685	0.74861	389764	359146	175852	229249	362979	239406	30618.2	1.08525	0.0355309
3750	4506	TGFA1_HUMAN	Transforming growth factor-beta receptor-associated protein 1 OS=Homo sapiens OX=9606 GN=TGFBRAP1 PE=1 SV=1	0.625074	0.53547	43907.3	35044.4	30078	12166.1	50580.9	40785.8	8862.91	1.25291	0.0979182
366	2240	TFR1_HUMAN	Transferrin receptor protein 1 OS=Homo sapiens OX=9606 GN=TFRC PE=1 SV=2	4.16964	0.00016	242613	122339	227021	122930	119398	56718.7	120274	1.98312	0.297348
658	3949	TFIP8_HUMAN	Tumor necrosis factor alpha-induced protein 8 OS=Homo sapiens OX=9606 GN=TNFAIP8 PE=1 SV=1	-3.50668	0.00114	36138.2	88959.6	37217.5	69390.6	13760.6	67642.1	-52821.4	0.406232	-0.391226
1336	1578	TFG_HUMAN	Protein TFG OS=Homo sapiens OX=9606 GN=TFG PE=1 SV=2	2.52528	0.01563	473087	278413	439992	291869	337315	104971	194674	1.69923	0.230252
2449	1735	TFAM_HUMAN	Transcription factor A, mitochondrial OS=Homo sapiens OX=9606 GN=TFAM PE=1 SV=1	-1.53901	0.13168	64179.4	97515.2	60692.9	65407.8	37852.4	91760.2	-33335.8	0.658147	-0.181677
2517	1987	TF65_HUMAN	Transcription factor p65 OS=Homo sapiens OX=9606 GN=RELA PE=1 SV=2	1.49182	0.14359	186361	159504	173679	161325	56147.3	60446.2	26857.2	1.16838	0.0675841
2296	4303	TF2AA_HUMAN	Transcription initiation factor IIA subunit 1 OS=Homo sapiens OX=9606 GN=GTF2A1 PE=1 SV=1	1.65893	0.10495	102343	80631.3	107660	75855.8	40577.7	44164.9	21711.7	1.26927	0.103554
1931	999	TES_HUMAN	Testin OS=Homo sapiens OX=9606 GN=TES PE=1 SV=1	1.96827	0.056	240530	145869	222135	132280	195454	101833	94660.6	1.64894	0.217205
4013	2553	TERF2_HUMAN	Telomeric repeat-binding factor 2 OS=Homo sapiens OX=9606 GN=TERF2 PE=1 SV=3	-0.448509	0.65621	17377.1	20646.9	10782	12065	14395.2	30148.3	-3269.8	0.841633	-0.0748775
1196	67	TERA_HUMAN	Transitional endoplasmic reticulum ATPase OS=Homo sapiens OX=9606 GN=VCP PE=1 SV=4	2.70333	0.01003	2.57901e+06	1.51915e+06	3.14322e+06	1.77578e+06	1.32151e+06	1.21717e+06	1.05986e+06	1.69767	0.229853
2695	531	TENS3_HUMAN	Tensin-3 OS=Homo sapiens OX=9606 GN=TNS3 PE=1 SV=2	-1.36158	0.18095	205023	238002	198428	226615	54289.8	96810	-32978.6	0.861436	-0.0647772
799	94	TENS1_HUMAN	Tensin-1 OS=Homo sapiens OX=9606 GN=TNS1 PE=1 SV=2	3.2718	0.00221	388605	210062	363542	178372	196102	155178	178543	1.84995	0.267161
264	1860	TECR_HUMAN	Very-long-chain enoyl-CoA reductase OS=Homo sapiens OX=9606 GN=TECR PE=1 SV=1	4.52622	5.284e-05	212282	81220.5	164573	73327.6	129012	31038.4	131062	2.61365	0.417248
394	2132	TEBP_HUMAN	Prostaglandin E synthase 3 OS=Homo sapiens OX=9606 GN=PTGES3 PE=1 SV=1	4.09093	0.0002	449724	289135	417162	294279	160401	81432.6	160589	1.55541	0.191845
2906	3372	TE2IP_HUMAN	Telomeric repeat-binding factor 2-interacting protein 1 OS=Homo sapiens OX=9606 GN=TERF2IP PE=1 SV=1	1.21161	0.23277	41645.9	34553.9	43318.6	31296.8	14494	22570.3	7092	1.20524	0.0810752
4119	4372	TDRKH_HUMAN	Tudor and KH domain-containing protein OS=Homo sapiens OX=9606 GN=TDRKH PE=1 SV=2	-0.370937	0.71264	22972.5	25129.2	13010	28004.4	21849.7	15246.6	-2156.65	0.914177	-0.0389695
1746	2124	TCTP_HUMAN	Translationally-controlled tumor protein OS=Homo sapiens OX=9606 GN=TPT1 PE=1 SV=1	-2.11399	0.0408	121993	215034	117987	163682	30795.6	199323	-93040.6	0.567321	-0.246171
357	1699	TCRG1_HUMAN	Transcription elongation regulator 1 OS=Homo sapiens OX=9606 GN=TCERG1 PE=1 SV=2	4.22006	0.00014	189571	109054	179612	128604	71657.5	50098.8	80517.2	1.73832	0.24013
146	308	TCPZ_HUMAN	T-complex protein 1 subunit zeta OS=Homo sapiens OX=9606 GN=CCT6A PE=1 SV=3	5.24317	5.4394e-06	1.09641e+06	619496	1.01316e+06	727332	316548	271184	476912	1.76984	0.247934
118	206	TCPQ_HUMAN	T-complex protein 1 subunit theta OS=Homo sapiens OX=9606 GN=CCT8 PE=1 SV=4	5.51495	2.2684e-06	954920	457157	905532	595372	290215	294701	497763	2.08882	0.319902
434	476	TCPH_HUMAN	T-complex protein 1 subunit eta OS=Homo sapiens OX=9606 GN=CCT7 PE=1 SV=2	3.96206	0.0003	981262	507169	1.01819e+06	444352	350429	421759	474093	1.93478	0.286632
157	199	TCPG_HUMAN	T-complex protein 1 subunit gamma OS=Homo sapiens OX=9606 GN=CCT3 PE=1 SV=4	5.14074	7.5533e-06	1.37823e+06	714003	1.31152e+06	793675	445991	389461	664223	1.93028	0.28562
2836	368	TCPE_HUMAN	T-complex protein 1 subunit epsilon OS=Homo sapiens OX=9606 GN=CCT5 PE=1 SV=1	1.26018	0.21491	549964	467367	573497	472687	228115	195396	82597.2	1.17673	0.0706764
3355	298	TCPD_HUMAN	T-complex protein 1 subunit delta OS=Homo sapiens OX=9606 GN=CCT4 PE=1 SV=4	0.901986	0.37246	433887	392674	454335	337402	145462	150611	41213.5	1.10496	0.043345
2859	215	TCPB_HUMAN	T-complex protein 1 subunit beta OS=Homo sapiens OX=9606 GN=CCT2 PE=1 SV=4	-1.23931	0.22245	569446	670311	595495	522397	170242	331849	-100866	0.849524	-0.0708244
1528	160	TCPA_HUMAN	T-complex protein 1 subunit alpha OS=Homo sapiens OX=9606 GN=TCP1 PE=1 SV=1	-2.33735	0.02451	193369	680231	118816	224049	172276	938863	-486863	0.284269	-0.54627
4060	1478	TCP4_HUMAN	Activated RNA polymerase II transcriptional coactivator p15 OS=Homo sapiens OX=9606 GN=SUB1 PE=1 SV=3	-0.410493	0.68364	449210	489454	379097	563869	300395	334081	-40244.6	0.917777	-0.0372631
2346	1314	TCOF_HUMAN	Treacle protein OS=Homo sapiens OX=9606 GN=TCOF1 PE=1 SV=3	1.62394	0.11224	104631	82111.9	84419.7	80554.6	45504.3	44356.8	22519.1	1.27425	0.105254
2711	3707	TCO2_HUMAN	Transcobalamin-2 OS=Homo sapiens OX=9606 GN=TCN2 PE=1 SV=3	1.35216	0.18392	18364.1	8004.79	7650.27	5501.1	34594.8	5983.71	10359.3	2.29414	0.36062
936	4476	TCF25_HUMAN	Transcription factor 25 OS=Homo sapiens OX=9606 GN=TCF25 PE=1 SV=1	-3.05987	0.00394	5742.69	21484.1	3498.8	17731.6	5252.97	22982.3	-15741.4	0.267299	-0.573002
3075	1184	TCEA1_HUMAN	Transcription elongation factor A protein 1 OS=Homo sapiens OX=9606 GN=TCEA1 PE=1 SV=2	1.09327	0.28082	210112	180861	214700	147656	83170.1	90086	29250.7	1.16173	0.0651053
1737	3509	TCAL4_HUMAN	Transcription elongation factor A protein-like 4 OS=Homo sapiens OX=9606 GN=TCEAL4 PE=1 SV=2	-2.12097	0.04017	6294.39	13323.8	3598.44	10390.3	6752.91	13603.9	-7029.4	0.472417	-0.325674
2414	1793	TCAL3_HUMAN	Transcription elongation factor A protein-like 3 OS=Homo sapiens OX=9606 GN=TCEAL3 PE=1 SV=1	-1.56845	0.12465	91956.2	140866	59096.4	105787	92776.1	108691	-48910.3	0.652789	-0.185227
4425	4300	TCAL1_HUMAN	Transcription elongation factor A protein-like 1 OS=Homo sapiens OX=9606 GN=TCEAL1 PE=1 SV=2	0.137135	0.89161	17771.5	17084.6	14395.7	13712.3	19325.9	12383.8	686.882	1.0402	0.0171188
1312	3771	TCAF2_HUMAN	TRPM8 channel-associated factor 2 OS=Homo sapiens OX=9606 GN=TCAF2 PE=1 SV=2	2.55435	0.01455	48992.5	23707.6	38407.1	19607.3	41318.8	18720.2	25284.8	2.06653	0.315241
2709	4330	TBL3_HUMAN	Transducin beta-like protein 3 OS=Homo sapiens OX=9606 GN=TBL3 PE=1 SV=2	-1.35532	0.18292	10178.4	17150.4	9114.74	11238.4	5023.79	23032.3	-6972.08	0.593476	-0.226597
3679	2852	TBL2_HUMAN	Transducin beta-like protein 2 OS=Homo sapiens OX=9606 GN=TBL2 PE=1 SV=1	0.676073	0.50288	53803.2	44623.4	33867	40957.7	54605	29833.3	9179.86	1.20572	0.081246
1900	2018	TBL1R_HUMAN	F-box-like/WD repeat-containing protein TBL1XR1 OS=Homo sapiens OX=9606 GN=TBL1XR1 PE=1 SV=1	1.99581	0.05279	122402	90593.3	125573	75112.3	40706.5	60639.1	31808.4	1.35111	0.130691
3659	2139	TBK1_HUMAN	Serine/threonine-protein kinase TBK1 OS=Homo sapiens OX=9606 GN=TBK1 PE=1 SV=1	0.686855	0.49614	144674	126835	116695	93973	91567.8	76028.4	17838.7	1.14065	0.0571505
699	3028	TBG1_HUMAN	Tubulin gamma-1 chain OS=Homo sapiens OX=9606 GN=TUBG1 PE=1 SV=2	3.40327	0.00152	221020	133645	208349	135893	95157.8	69189.3	87375.3	1.65379	0.21848
2236	3816	TBD2B_HUMAN	TBC1 domain family member 2B OS=Homo sapiens OX=9606 GN=TBC1D2B PE=1 SV=2	-1.72215	0.09277	5446.08	8941.4	4560.31	5569.18	4234.12	8281.25	-3495.31	0.609086	-0.215321
4070	4172	TBD2A_HUMAN	TBC1 domain family member 2A OS=Homo sapiens OX=9606 GN=TBC1D2 PE=1 SV=3	-0.4052	0.68749	16310.2	19581.3	9544.18	10476	16532.7	33094.5	-3271.1	0.832947	-0.0793824
1333	3621	TBCE_HUMAN	Tubulin-specific chaperone E OS=Homo sapiens OX=9606 GN=TBCE PE=1 SV=1	2.52917	0.01548	57482.2	29457.9	36285.9	27277.7	47661.5	17511.7	28024.3	1.95133	0.290331
4234	2987	TBCD4_HUMAN	TBC1 domain family member 4 OS=Homo sapiens OX=9606 GN=TBC1D4 PE=1 SV=2	-0.275994	0.78397	63149.9	65792.1	66210.6	63897.5	31609.1	30420.3	-2642.12	0.959841	-0.0178005
1375	2533	TBCD_HUMAN	Tubulin-specific chaperone D OS=Homo sapiens OX=9606 GN=TBCD PE=1 SV=2	2.47925	0.01748	74146.8	52703.5	68642.7	44847.3	26155.4	29780	21443.3	1.40687	0.148253
1750	2898	TBCC_HUMAN	Tubulin-specific chaperone C OS=Homo sapiens OX=9606 GN=TBCC PE=1 SV=2	2.11118	0.04105	63170.2	37425.8	61838.7	23033.6	44363.1	33980	25744.4	1.68788	0.227341
1092	2156	TBCB_HUMAN	Tubulin-folding cofactor B OS=Homo sapiens OX=9606 GN=TBCB PE=1 SV=2	2.83512	0.00715	278107	203481	285999	203008	84890.7	85692.4	74625.4	1.36674	0.135687
2546	1833	TBCA_HUMAN	Tubulin-specific chaperone A OS=Homo sapiens OX=9606 GN=TBCA PE=1 SV=3	-1.474	0.14831	73005.9	101838	61272.7	92910.1	51776.1	73170.3	-28831.8	0.716885	-0.144551
240	1149	TBC9B_HUMAN	TBC1 domain family member 9B OS=Homo sapiens OX=9606 GN=TBC1D9B PE=1 SV=3	4.63593	3.7478e-05	267457	144030	289759	105555	92344.4	79738.5	123427	1.85696	0.268802
1983	3872	TBC8B_HUMAN	TBC1 domain family member 8B OS=Homo sapiens OX=9606 GN=TBC1D8B PE=1 SV=2	1.92694	0.06111	86968.3	24538	30164	29577.2	147690	15195.6	62430.2	3.54422	0.549521
1996	2685	TBC24_HUMAN	TBC1 domain family member 24 OS=Homo sapiens OX=9606 GN=TBC1D24 PE=1 SV=2	-1.91609	0.06252	74732.2	108654	75624.8	87211.3	33599.4	73842.3	-33921.3	0.687803	-0.162536
3864	3167	TBC17_HUMAN	TBC1 domain family member 17 OS=Homo sapiens OX=9606 GN=TBC1D17 PE=1 SV=2	-0.543889	0.58954	21483.6	25337.5	9610.2	16026.4	23097.2	22822.9	-3853.86	0.847899	-0.071656
2453	2571	TBC15_HUMAN	TBC1 domain family member 15 OS=Homo sapiens OX=9606 GN=TBC1D15 PE=1 SV=2	1.53683	0.13221	40357	27491	32998.3	18594.1	32193.6	20865.7	12865.9	1.46801	0.166728
1393	2245	TBC13_HUMAN	TBC1 domain family member 13 OS=Homo sapiens OX=9606 GN=TBC1D13 PE=1 SV=3	-2.46429	0.01812	126590	217185	90430	212359	118301	119946	-90595.3	0.582866	-0.234431
54	1175	TBB6_HUMAN	Tubulin beta-6 chain OS=Homo sapiens OX=9606 GN=TUBB6 PE=1 SV=1	6.17293	2.7002e-07	298230	91778.4	249488	88930	146649	44536.5	206451	3.24945	0.51181
3789	1955	TBB5_HUMAN	Tubulin beta chain OS=Homo sapiens OX=9606 GN=TUBB PE=1 SV=2	-0.591869	0.55727	149188	186880	123035	126053	108889	270765	-37693	0.798304	-0.0978315
3114	42	TBB4B_HUMAN	Tubulin beta-4B chain OS=Homo sapiens OX=9606 GN=TUBB4B PE=1 SV=1	1.06981	0.29112	25326.2	20178.1	24506.3	14165.2	8673.74	20274.6	5148.09	1.25513	0.0986896
1079	3533	TBB4A_HUMAN	Tubulin beta-4A chain OS=Homo sapiens OX=9606 GN=TUBB4A PE=1 SV=2	2.8459	0.00695	205522	87131	152370	79776.1	184214	49069.7	118391	2.35877	0.372685
668	1650	TBB2A_HUMAN	Tubulin beta-2A chain OS=Homo sapiens OX=9606 GN=TUBB2A PE=1 SV=1	-3.49461	0.00118	90812.7	165270	62556.1	147455	67080.4	70946.3	-74457.2	0.549481	-0.260047
3280	3354	TBAL3_HUMAN	Tubulin alpha chain-like 3 OS=Homo sapiens OX=9606 GN=TUBAL3 PE=1 SV=2	-0.948652	0.34849	40846.1	49009.4	31430.6	41066.8	26749.1	28973.9	-8163.23	0.833435	-0.0791281
3265	1569	TBA4A_HUMAN	Tubulin alpha-4A chain OS=Homo sapiens OX=9606 GN=TUBA4A PE=1 SV=1	-0.957426	0.3441	324500	396450	274192	304471	192692	285423	-71950.1	0.818514	-0.0869739
2986	3352	TBA3D_HUMAN	Tubulin alpha-3D chain OS=Homo sapiens OX=9606 GN=TUBA3D PE=1 SV=1	1.15845	0.25355	83054.4	37211.3	8036.73	15814	177084	39082.6	45843.1	2.23197	0.348688
3619	1864	TBA1C_HUMAN	Tubulin alpha-1C chain OS=Homo sapiens OX=9606 GN=TUBA1C PE=1 SV=1	-0.723543	0.47356	566530	631455	494265	492543	224795	344322	-64925.4	0.897181	-0.0471198
2219	436	TB182_HUMAN	182 kDa tankyrase-1-binding protein OS=Homo sapiens OX=9606 GN=TNKS1BP1 PE=1 SV=4	-1.73582	0.09029	112682	154489	105901	152301	63215.7	90474.4	-41807.1	0.729384	-0.137043
829	4085	TB10B_HUMAN	TBC1 domain family member 10B OS=Homo sapiens OX=9606 GN=TBC1D10B PE=1 SV=3	-3.20966	0.00262	23789.2	44888.2	22978.2	30085	8062.11	29025.1	-21099	0.529965	-0.275753
4100	4260	TB10A_HUMAN	TBC1 domain family member 10A OS=Homo sapiens OX=9606 GN=TBC1D10A PE=1 SV=1	-0.387497	0.70044	12936.1	14136	8967.69	10593.8	10706.7	9312.79	-1199.9	0.915117	-0.0385232
2072	588	TAU_HUMAN	Microtubule-associated protein tau OS=Homo sapiens OX=9606 GN=MAPT PE=1 SV=5	1.84798	0.07201	205938	119848	100999	116393	203594	64223.3	86089.9	1.71833	0.235106
4538	3215	TATD1_HUMAN	Putative deoxyribonuclease TATDN1 OS=Homo sapiens OX=9606 GN=TATDN1 PE=1 SV=2	0.0440452	0.96509	34782	34414.3	33229	24360.6	21555.1	31601.6	367.666	1.01068	0.00461519
3972	1033	TARA_HUMAN	TRIO and F-actin-binding protein OS=Homo sapiens OX=9606 GN=TRIOBP PE=1 SV=3	0.47603	0.63664	98685	90581.9	84782.8	59821.8	41690	65930.3	8103.07	1.08946	0.0372096
2953	3889	TAPT1_HUMAN	Transmembrane anterior posterior transformation protein 1 homolog OS=Homo sapiens OX=9606 GN=TAPT1 PE=1 SV=1	-1.18435	0.24326	2909.38	5208.37	759.795	1409.08	3553.25	8154.94	-2298.99	0.558597	-0.252901
2901	3044	TAP2_HUMAN	Antigen peptide transporter 2 OS=Homo sapiens OX=9606 GN=TAP2 PE=1 SV=1	1.21325	0.23215	63268.3	34585.7	18651.7	23884.3	102444	35243.4	28682.6	1.82932	0.262289
462	1079	TAP1_HUMAN	Antigen peptide transporter 1 OS=Homo sapiens OX=9606 GN=TAP1 PE=1 SV=2	3.91751	0.00034	341424	162812	292609	167899	205605	37152.5	178612	2.09704	0.321607
17	2778	TAOK3_HUMAN	Serine/threonine-protein kinase TAO3 OS=Homo sapiens OX=9606 GN=TAOK3 PE=1 SV=2	7.36101	5.9228e-09	964473	317948	849003	267202	361521	176925	646525	3.03343	0.481934
3720	4096	TAOK1_HUMAN	Serine/threonine-protein kinase TAO1 OS=Homo sapiens OX=9606 GN=TAOK1 PE=1 SV=1	-0.648823	0.52016	28155.6	38235.2	9473.7	14165.2	47829.2	52731	-10079.6	0.736379	-0.132898
3173	691	TALDO_HUMAN	Transaldolase OS=Homo sapiens OX=9606 GN=TALDO1 PE=1 SV=2	1.03131	0.30859	649799	465928	475702	213406	685658	444300	183872	1.39464	0.144461
602	585	TAGL2_HUMAN	Transgelin-2 OS=Homo sapiens OX=9606 GN=TAGLN2 PE=1 SV=3	3.61224	0.00084	9.49614e+06	4.15139e+06	9.14851e+06	2.81405e+06	5.46688e+06	4.011e+06	5.34475e+06	2.28746	0.359353
3315	394	TAGL_HUMAN	Transgelin OS=Homo sapiens OX=9606 GN=TAGLN PE=1 SV=4	0.924395	0.36082	2.42087e+06	1.75191e+06	1.36535e+06	1.75892e+06	3.16325e+06	995777	668959	1.38185	0.14046
3564	2091	TADBP_HUMAN	TAR DNA-binding protein 43 OS=Homo sapiens OX=9606 GN=TARDBP PE=1 SV=1	-0.758933	0.45234	102634	114528	116375	117149	58236.1	42028.7	-11894	0.896147	-0.0476206
50	2641	TACO1_HUMAN	Translational activator of cytochrome c oxidase 1 OS=Homo sapiens OX=9606 GN=TACO1 PE=1 SV=1	-6.22821	2.2578e-07	138007	299669	139205	289449	47426.9	109083	-161662	0.460531	-0.336741
3066	1458	TACD2_HUMAN	Tumor-associated calcium signal transducer 2 OS=Homo sapiens OX=9606 GN=TACSTD2 PE=1 SV=3	-1.09853	0.27854	359595	1.59966e+06	141194	277751	514957	5.1473e+06	-1.24006e+06	0.224795	-0.648213
1981	3392	TACC2_HUMAN	Transforming acidic coiled-coil-containing protein 2 OS=Homo sapiens OX=9606 GN=TACC2 PE=1 SV=3	-1.92868	0.06089	10000.5	31467.7	7520.56	15102.1	7573.2	50441	-21467.2	0.317802	-0.497844
2362	4595	TACC1_HUMAN	Transforming acidic coiled-coil-containing protein 1 OS=Homo sapiens OX=9606 GN=TACC1 PE=1 SV=2	-1.6115	0.11493	41358.5	55189.9	38104.5	41191.8	19809.4	33979.4	-13831.4	0.749384	-0.125295
142	1759	T3HPD_HUMAN	Trans-3-hydroxy-L-proline dehydratase OS=Homo sapiens OX=9606 GN=L3HYPDH PE=1 SV=2	-5.28421	4.768e-06	250548	459265	249395	419844	127593	128384	-208717	0.545541	-0.263172
3235	4158	T2H2L_HUMAN	General transcription factor IIH subunit 2-like protein OS=Homo sapiens OX=9606 GN=GTF2H2C PE=1 SV=1	0.985274	0.33041	12387	9245.05	6857.03	6562.11	12382.6	7760.7	3141.98	1.33986	0.127058
3480	4062	T2FA_HUMAN	General transcription factor IIF subunit 1 OS=Homo sapiens OX=9606 GN=GTF2F1 PE=1 SV=2	-0.816524	0.41904	46841.5	53262.5	42486.1	47513	22775	27927.4	-6421	0.879446	-0.0557907
1136	4449	T179B_HUMAN	Transmembrane protein 179B OS=Homo sapiens OX=9606 GN=TMEM179B PE=1 SV=1	2.78386	0.00816	55876	31684.6	53264.9	31163.5	36375.5	16205.5	24191.4	1.76351	0.246377
2911	4487	T176B_HUMAN	Transmembrane protein 176B OS=Homo sapiens OX=9606 GN=TMEM176B PE=1 SV=2	-1.20925	0.23367	29031.5	40207.6	25808	31869	18860.6	37921.5	-11176.1	0.722041	-0.141438
1494	593	SYYC_HUMAN	Tyrosine--tRNA ligase, cytoplasmic OS=Homo sapiens OX=9606 GN=YARS PE=1 SV=4	2.37329	0.02252	265414	164383	206935	152130	187322	54468.8	101031	1.61461	0.208067
3569	3508	SYWM_HUMAN	Tryptophan--tRNA ligase, mitochondrial OS=Homo sapiens OX=9606 GN=WARS2 PE=1 SV=1	0.755543	0.45435	46170.2	40506.4	42350.6	30577.6	20354.4	27672.8	5663.78	1.13982	0.0568379
622	365	SYWC_HUMAN	Tryptophan--tRNA ligase, cytoplasmic OS=Homo sapiens OX=9606 GN=WARS PE=1 SV=2	3.57499	0.00093	783479	430425	634501	484155	419777	169107	353054	1.82025	0.26013
4064	3717	SYVM_HUMAN	Valine--tRNA ligase, mitochondrial OS=Homo sapiens OX=9606 GN=VARS2 PE=1 SV=2	-0.408339	0.6852	100728	120028	80582.9	27935.5	78425	201896	-19299.9	0.839205	-0.0761321
3870	255	SYVC_HUMAN	Valine--tRNA ligase OS=Homo sapiens OX=9606 GN=VARS PE=1 SV=4	-0.5412	0.59137	453350	479135	446774	480057	77565.6	204088	-25784.8	0.946185	-0.0240241
1068	1963	SYUG_HUMAN	Gamma-synuclein OS=Homo sapiens OX=9606 GN=SNCG PE=1 SV=2	-2.85558	0.00678	58249	92435.7	59600.2	78518.5	22246.4	50149.5	-34186.8	0.630156	-0.200552
1121	2859	SYUA_HUMAN	Alpha-synuclein OS=Homo sapiens OX=9606 GN=SNCA PE=1 SV=1	2.80752	0.00768	120639	59808.1	112124	51632.4	92027.6	37278.3	60830.9	2.0171	0.304728
4433	2403	SYTM_HUMAN	Threonine--tRNA ligase, mitochondrial OS=Homo sapiens OX=9606 GN=TARS2 PE=1 SV=1	-0.131455	0.89607	64301.3	66204.5	51680.3	56585.5	43467.3	50125.3	-1903.23	0.971252	-0.0126679
1823	890	SYTC_HUMAN	Threonine--tRNA ligase, cytoplasmic OS=Homo sapiens OX=9606 GN=TARS PE=1 SV=3	2.05429	0.04652	182146	82461.1	105617	55941.4	213281	62928.7	99685	2.20887	0.344171
2127	1297	SYSM_HUMAN	Serine--tRNA ligase, mitochondrial OS=Homo sapiens OX=9606 GN=SARS2 PE=1 SV=1	-1.80349	0.07885	202058	273082	211776	277167	101760	149044	-71024.4	0.739916	-0.130818
1672	900	SYSC_HUMAN	Serine--tRNA ligase, cytoplasmic OS=Homo sapiens OX=9606 GN=SARS PE=1 SV=3	2.18214	0.03503	374837	285988	363232	296763	165634	85903.2	88848.7	1.31067	0.117494
1906	357	SYRC_HUMAN	Arginine--tRNA ligase, cytoplasmic OS=Homo sapiens OX=9606 GN=RARS PE=1 SV=2	1.99139	0.0533	423065	267106	376870	289514	314909	172150	155959	1.58388	0.199723
2316	329	SYQ_HUMAN	Glutamine--tRNA ligase OS=Homo sapiens OX=9606 GN=QARS PE=1 SV=1	-1.64648	0.1075	105785	174309	81800.9	146630	52060	183476	-68523.9	0.606883	-0.216895
3319	3488	SYPL1_HUMAN	Synaptophysin-like protein 1 OS=Homo sapiens OX=9606 GN=SYPL1 PE=1 SV=1	0.923053	0.36151	241768	164967	94886.5	149194	360862	123113	76801	1.46555	0.166002
1961	2701	SYNRG_HUMAN	Synergin gamma OS=Homo sapiens OX=9606 GN=SYNRG PE=1 SV=2	-1.94281	0.0591	60652.9	93390.3	51766.7	63030.7	33739.9	69457.4	-32737.3	0.649457	-0.18745
1203	634	SYNPO_HUMAN	Synaptopodin OS=Homo sapiens OX=9606 GN=SYNPO PE=1 SV=2	-2.69002	0.01037	207600	446232	199926	240896	103928	393011	-238632	0.465229	-0.332333
3786	816	SYNP2_HUMAN	Synaptopodin-2 OS=Homo sapiens OX=9606 GN=SYNPO2 PE=1 SV=2	0.593775	0.55601	117912	108621	127869	98313.4	45871.3	55111.4	9290.83	1.08553	0.0356436
3722	4129	SYNJ1_HUMAN	Synaptojanin-1 OS=Homo sapiens OX=9606 GN=SYNJ1 PE=1 SV=2	0.646307	0.52177	28373.5	24228.8	22938.5	17734.5	20938.2	20620.6	4144.66	1.17106	0.0685803
2141	1338	SYNEM_HUMAN	Synemin OS=Homo sapiens OX=9606 GN=SYNM PE=1 SV=2	1.7933	0.08049	171901	129258	136027	101883	78448	75630.8	42642.7	1.3299	0.12382
3495	4000	SYNE3_HUMAN	Nesprin-3 OS=Homo sapiens OX=9606 GN=SYNE3 PE=1 SV=2	-0.807304	0.42427	13701.5	16564.9	12226.4	13961.7	9125.74	13450.6	-2863.46	0.827137	-0.0824226
977	96	SYNE2_HUMAN	Nesprin-2 OS=Homo sapiens OX=9606 GN=SYNE2 PE=1 SV=3	-2.97511	0.00495	154889	198167	158031	185570	35389.4	56491.4	-43277.7	0.78161	-0.10701
1426	1161	SYNE1_HUMAN	Nesprin-1 OS=Homo sapiens OX=9606 GN=SYNE1 PE=1 SV=4	-2.43521	0.01944	40211.5	57308.5	41225.7	60759	13013.3	29423.7	-17097	0.701668	-0.153868
165	358	SYNC_HUMAN	Asparagine--tRNA ligase, cytoplasmic OS=Homo sapiens OX=9606 GN=NARS PE=1 SV=1	-5.08919	8.9071e-06	259135	535654	265638	507192	82629.6	234882	-276519	0.483773	-0.315358
1058	3079	SYMPK_HUMAN	Symplekin OS=Homo sapiens OX=9606 GN=SYMPK PE=1 SV=2	-2.87117	0.00651	26228.3	50378.4	27506.9	35702.6	10231.4	37162.5	-24150.1	0.520626	-0.283474
2791	4500	SYMM_HUMAN	Methionine--tRNA ligase, mitochondrial OS=Homo sapiens OX=9606 GN=MARS2 PE=1 SV=2	-1.28102	0.20756	16252.1	25190.7	11111.3	19047.7	19263.7	25521.8	-8938.6	0.645163	-0.190331
289	869	SYMC_HUMAN	Methionine--tRNA ligase, cytoplasmic OS=Homo sapiens OX=9606 GN=MARS PE=1 SV=2	-4.42435	7.2562e-05	215913	356216	219614	352522	73182	125548	-140303	0.60613	-0.217434
44	3087	SYLM_HUMAN	Probable leucine--tRNA ligase, mitochondrial OS=Homo sapiens OX=9606 GN=LARS2 PE=1 SV=2	-6.39327	1.3237e-07	34846.9	104020	35385.6	93094.7	9495.95	48664.5	-69173.6	0.335	-0.474955
2603	425	SYLC_HUMAN	Leucine--tRNA ligase, cytoplasmic OS=Homo sapiens OX=9606 GN=LARS PE=1 SV=2	1.43717	0.15845	412685	345191	421460	347283	174676	125717	67494.1	1.19553	0.0775594
1130	680	SYK_HUMAN	Lysine--tRNA ligase OS=Homo sapiens OX=9606 GN=KARS PE=1 SV=3	2.79388	0.00796	226637	144936	206883	119552	102574	86236.6	81701.2	1.56371	0.194155
457	2200	SYJ2B_HUMAN	Synaptojanin-2-binding protein OS=Homo sapiens OX=9606 GN=SYNJ2BP PE=1 SV=2	-3.93243	0.00033	101440	177055	99126.7	179385	52279	70932.9	-75615.3	0.572928	-0.2419
4565	220	SYIM_HUMAN	Isoleucine--tRNA ligase, mitochondrial OS=Homo sapiens OX=9606 GN=IARS2 PE=1 SV=2	0.0257687	0.97957	339921	337957	245812	198372	221845	269700	1963.72	1.00581	0.00251619
2208	302	SYIC_HUMAN	Isoleucine--tRNA ligase, cytoplasmic OS=Homo sapiens OX=9606 GN=IARS PE=1 SV=2	1.74476	0.08871	357633	258462	315285	220524	204028	161917	99170.4	1.38369	0.14104
550	1618	SYHM_HUMAN	Probable histidine--tRNA ligase, mitochondrial OS=Homo sapiens OX=9606 GN=HARS2 PE=1 SV=1	3.72971	0.00059	55859.2	19622.6	48952.6	16616.4	42923.4	11826	36236.6	2.84667	0.454337
2523	767	SYHC_HUMAN	Histidine--tRNA ligase, cytoplasmic OS=Homo sapiens OX=9606 GN=HARS PE=1 SV=2	1.48659	0.14496	215691	182396	233457	149285	63290.8	80797.8	33294.9	1.18254	0.0728165
380	776	SYFB_HUMAN	Phenylalanine--tRNA ligase beta subunit OS=Homo sapiens OX=9606 GN=FARSB PE=1 SV=3	4.12181	0.00018	381228	206560	336677	230974	170016	93838.5	174668	1.8456	0.266138
3024	1392	SYFA_HUMAN	Phenylalanine--tRNA ligase alpha subunit OS=Homo sapiens OX=9606 GN=FARSA PE=1 SV=3	1.1304	0.26504	233753	202567	212376	206397	95332.9	83038	31186.1	1.15395	0.0621888
4055	159	SYEP_HUMAN	Bifunctional glutamate/proline--tRNA ligase OS=Homo sapiens OX=9606 GN=EPRS PE=1 SV=5	-0.417709	0.67839	368489	395739	419840	378226	173561	243415	-27250.2	0.931141	-0.0309845
1725	565	SYDM_HUMAN	Aspartate--tRNA ligase, mitochondrial OS=Homo sapiens OX=9606 GN=DARS2 PE=1 SV=1	-2.13467	0.03897	170641	838804	158779	189462	84068.6	1.4319e+06	-668162	0.203434	-0.691576
183	259	SYDC_HUMAN	Aspartate--tRNA ligase, cytoplasmic OS=Homo sapiens OX=9606 GN=DARS PE=1 SV=2	4.98739	1.2326e-05	992811	458376	1.01254e+06	532222	404461	278475	534436	2.16593	0.335645
2893	2562	SYCM_HUMAN	Probable cysteine--tRNA ligase, mitochondrial OS=Homo sapiens OX=9606 GN=CARS2 PE=1 SV=1	1.21689	0.23078	118304	90406.3	110078	74889.8	80835.8	67101.5	27897.7	1.30858	0.116801
1356	1906	SYCC_HUMAN	Cysteine--tRNA ligase, cytoplasmic OS=Homo sapiens OX=9606 GN=CARS PE=1 SV=3	2.50092	0.01658	170825	111468	163498	93646.9	93383.5	55757.4	59356.8	1.5325	0.1854
1969	2295	SYAP1_HUMAN	Synapse-associated protein 1 OS=Homo sapiens OX=9606 GN=SYAP1 PE=1 SV=1	-1.93617	0.05993	40632.3	62599.8	37294	51688.3	24749.4	45724.8	-21967.5	0.64908	-0.187702
3692	1797	SYAM_HUMAN	Alanine--tRNA ligase, mitochondrial OS=Homo sapiens OX=9606 GN=AARS2 PE=1 SV=1	-0.670267	0.50654	57516.1	68547.4	59074	47424.5	30116.2	69146.3	-11031.3	0.839071	-0.0762013
2190	305	SYAC_HUMAN	Alanine--tRNA ligase, cytoplasmic OS=Homo sapiens OX=9606 GN=AARS PE=1 SV=2	1.7587	0.08628	424790	341500	427881	301616	180218	120918	83289.8	1.24389	0.0947834
94	1495	SWP70_HUMAN	Switch-associated protein 70 OS=Homo sapiens OX=9606 GN=SWAP70 PE=1 SV=1	5.72964	1.1338e-06	143029	71350.3	127179	74064.4	48735.3	30190.4	71678.7	2.0046	0.302028
4531	4061	SWAHC_HUMAN	Ankyrin repeat domain-containing protein SOWAHC OS=Homo sapiens OX=9606 GN=SOWAHC PE=1 SV=1	-0.0501219	0.96027	12736.4	12870	12145.9	9551.22	7661.71	9517.86	-133.64	0.989616	-0.00453319
2572	923	SVIL_HUMAN	Supervillin OS=Homo sapiens OX=9606 GN=SVIL PE=1 SV=2	1.45921	0.15232	155774	126785	143806	106904	73479.9	53751.3	28989.8	1.22865	0.0894295
2569	2656	SUV3_HUMAN	ATP-dependent RNA helicase SUPV3L1, mitochondrial OS=Homo sapiens OX=9606 GN=SUPV3L1 PE=1 SV=1	-1.46109	0.1518	125466	148537	133006	137222	46755.8	55227.5	-23071.4	0.844676	-0.0733098
2982	2304	SUSD2_HUMAN	Sushi domain-containing protein 2 OS=Homo sapiens OX=9606 GN=SUSD2 PE=1 SV=1	-1.16133	0.25239	178927	220593	128690	180509	132049	97955.3	-41666.4	0.811117	-0.0909167
3764	3472	SURF6_HUMAN	Surfeit locus protein 6 OS=Homo sapiens OX=9606 GN=SURF6 PE=1 SV=3	-0.613414	0.54308	17254.4	20102.7	9965.15	17746.8	18444.2	10611.1	-2848.32	0.858311	-0.0663552
2840	2547	SURF4_HUMAN	Surfeit locus protein 4 OS=Homo sapiens OX=9606 GN=SURF4 PE=1 SV=3	-1.2591	0.21529	57447.6	82978.8	42988.7	49370.3	33537	86659.1	-25531.2	0.692317	-0.159695
1889	4107	SURF1_HUMAN	Surfeit locus protein 1 OS=Homo sapiens OX=9606 GN=SURF1 PE=1 SV=1	-2.01068	0.05113	21598.2	49324.4	17806	34258.2	11640.7	62110	-27726.2	0.43788	-0.358645
612	1094	SUOX_HUMAN	Sulfite oxidase, mitochondrial OS=Homo sapiens OX=9606 GN=SUOX PE=1 SV=2	-3.58426	0.00091	109991	456746	93642.7	345536	70818.5	437644	-346755	0.240813	-0.618319
2046	1340	SUN2_HUMAN	SUN domain-containing protein 2 OS=Homo sapiens OX=9606 GN=SUN2 PE=1 SV=3	1.8698	0.06884	200175	163171	200109	140442	72311.8	54734.3	37004	1.22678	0.0887666
3098	1737	SUN1_HUMAN	SUN domain-containing protein 1 OS=Homo sapiens OX=9606 GN=SUN1 PE=1 SV=3	1.07964	0.28677	221749	191628	171495	168061	114045	57786.2	30120.9	1.15718	0.0634024
4278	3594	SUMO1_HUMAN	Small ubiquitin-related modifier 1 OS=Homo sapiens OX=9606 GN=SUMO1 PE=1 SV=1	0.240998	0.81079	95924.4	90892.9	100037	67530.4	69177.8	66089.9	5031.48	1.05536	0.023399
3547	1913	SUMF2_HUMAN	Inactive C-alpha-formylglycine-generating enzyme 2 OS=Homo sapiens OX=9606 GN=SUMF2 PE=1 SV=2	-0.773661	0.44368	303234	333691	318181	387278	104140	147309	-30456.8	0.908727	-0.0415663
593	4379	SUMF1_HUMAN	Formylglycine-generating enzyme OS=Homo sapiens OX=9606 GN=SUMF1 PE=1 SV=3	3.6258	0.00081	18796.1	9405.46	21367.2	7882.43	9409.27	7234.03	9390.67	1.99843	0.300688
4272	1877	SUCHY_HUMAN	Succinate--hydroxymethylglutarate CoA-transferase OS=Homo sapiens OX=9606 GN=SUGCT PE=1 SV=2	0.247116	0.80608	181617	166157	84605.3	144289	249303	141565	15459.9	1.09304	0.0386376
86	195	SUCB2_HUMAN	Succinate--CoA ligase [GDP-forming] subunit beta, mitochondrial OS=Homo sapiens OX=9606 GN=SUCLG2 PE=1 SV=2	-5.81122	8.708e-07	491594	2.11356e+06	477984	2.18105e+06	223379	1.25938e+06	-1.62196e+06	0.232591	-0.633408
560	756	SUCB1_HUMAN	Succinate--CoA ligase [ADP-forming] subunit beta, mitochondrial OS=Homo sapiens OX=9606 GN=SUCLA2 PE=1 SV=3	-3.69995	0.00065	477121	1.2723e+06	560893	1.02787e+06	300143	938019	-795177	0.375007	-0.42596
626	612	SUCA_HUMAN	Succinate--CoA ligase [ADP/GDP-forming] subunit alpha, mitochondrial OS=Homo sapiens OX=9606 GN=SUCLG1 PE=1 SV=4	-3.56377	0.00096	162724	549633	95848.8	499073	144595	476042	-386908	0.29606	-0.52862
3448	1216	STXB3_HUMAN	Syntaxin-binding protein 3 OS=Homo sapiens OX=9606 GN=STXBP3 PE=1 SV=2	0.836988	0.40757	268969	242894	265013	253216	91731.5	109396	26075.6	1.10735	0.0442865
3145	460	STXB2_HUMAN	Syntaxin-binding protein 2 OS=Homo sapiens OX=9606 GN=STXBP2 PE=1 SV=2	-1.04665	0.30154	138167	186650	103526	136474	93181.1	190729	-48483	0.740246	-0.130624
3395	3635	STX8_HUMAN	Syntaxin-8 OS=Homo sapiens OX=9606 GN=STX8 PE=1 SV=2	-0.872382	0.38821	18251.6	24720.3	8640.86	10384.8	19116	28093.1	-6468.75	0.738323	-0.131754
4020	1961	STX7_HUMAN	Syntaxin-7 OS=Homo sapiens OX=9606 GN=STX7 PE=1 SV=4	-0.441794	0.66102	526904	559396	522496	483137	239225	237405	-32492.2	0.941916	-0.025988
4443	3450	STX6_HUMAN	Syntaxin-6 OS=Homo sapiens OX=9606 GN=STX6 PE=1 SV=1	0.123443	0.90237	82563.2	81155.5	75606.5	61572.5	29011.8	43462.3	1407.63	1.01734	0.00746819
4130	3293	STX5_HUMAN	Syntaxin-5 OS=Homo sapiens OX=9606 GN=STX5 PE=1 SV=2	-0.359531	0.72109	30520.8	32363.4	33064.7	31651.7	16130.3	17070.2	-1842.59	0.943066	-0.0254581
4306	3165	STX4_HUMAN	Syntaxin-4 OS=Homo sapiens OX=9606 GN=STX4 PE=1 SV=2	0.225112	0.82304	17573.1	16645.7	15389.5	15790.8	14287.3	12339	927.348	1.05571	0.023545
575	3108	STX3_HUMAN	Syntaxin-3 OS=Homo sapiens OX=9606 GN=STX3 PE=1 SV=3	-3.65306	0.00074	62984.3	214394	50040.3	146521	47896.5	183797	-151410	0.293778	-0.531981
3242	4277	STX2_HUMAN	Syntaxin-2 OS=Homo sapiens OX=9606 GN=STX2 PE=1 SV=3	0.979918	0.33302	12243.9	9812.35	9170.33	8997.96	9059.03	6872.56	2431.51	1.2478	0.0961454
1282	3712	STX18_HUMAN	Syntaxin-18 OS=Homo sapiens OX=9606 GN=STX18 PE=1 SV=1	-2.58773	0.0134	2332.34	10499.3	1263.81	5912.16	2582.11	14230.3	-8166.92	0.222144	-0.653366
1165	3486	STX16_HUMAN	Syntaxin-16 OS=Homo sapiens OX=9606 GN=STX16 PE=1 SV=3	2.75434	0.00881	48911.3	25814.8	28411.7	21380.1	34936.6	16002.6	23096.5	1.8947	0.277541
2364	2059	STX12_HUMAN	Syntaxin-12 OS=Homo sapiens OX=9606 GN=STX12 PE=1 SV=1	-1.61007	0.11525	153339	206021	155722	197028	97227.2	114150	-52682.2	0.744288	-0.128259
3526	1677	STT3B_HUMAN	Dolichyl-diphosphooligosaccharide--protein glycosyltransferase subunit STT3B OS=Homo sapiens OX=9606 GN=STT3B PE=1 SV=1	0.787403	0.43569	613526	505044	414427	406361	482319	407389	108481	1.2148	0.0845031
519	1278	STT3A_HUMAN	Dolichyl-diphosphooligosaccharide--protein glycosyltransferase subunit STT3A OS=Homo sapiens OX=9606 GN=STT3A PE=1 SV=2	3.7896	0.0005	230429	146665	225516	146608	86702.9	52370	83764.1	1.57112	0.19621
3483	3058	STRN3_HUMAN	Striatin-3 OS=Homo sapiens OX=9606 GN=STRN3 PE=1 SV=3	0.814823	0.42	48664.4	43585.9	46310.4	38155.4	16363.1	23409	5078.4	1.11651	0.0478644
3408	1866	STRN_HUMAN	Striatin OS=Homo sapiens OX=9606 GN=STRN PE=1 SV=4	0.864959	0.39222	47041.4	41354.9	43321.7	36745.6	19660.5	22827.4	5686.43	1.1375	0.0559526
3111	3587	STRBP_HUMAN	Spermatid perinuclear RNA-binding protein OS=Homo sapiens OX=9606 GN=STRBP PE=1 SV=1	-1.07479	0.28891	17984.7	25891.8	11250.6	12994.7	14104.9	30621.2	-7907.1	0.69461	-0.158259
2727	715	STRAP_HUMAN	Serine-threonine kinase receptor-associated protein OS=Homo sapiens OX=9606 GN=STRAP PE=1 SV=1	-1.34384	0.18657	188058	224398	192485	207036	80209.4	94465.9	-36340.9	0.838052	-0.0767291
1556	4184	STON1_HUMAN	Stonin-1 OS=Homo sapiens OX=9606 GN=STON1 PE=1 SV=2	-2.30974	0.02615	7486.5	16878.5	6435.92	11662.8	6653.27	17405.6	-9391.96	0.443553	-0.353054
1090	1354	STOM_HUMAN	Erythrocyte band 7 integral membrane protein OS=Homo sapiens OX=9606 GN=STOM PE=1 SV=3	2.83585	0.00714	1.30133e+06	511683	794103	522806	1.2427e+06	289715	789644	2.54323	0.405385
2713	2256	STMN1_HUMAN	Stathmin OS=Homo sapiens OX=9606 GN=STMN1 PE=1 SV=3	1.35133	0.18418	45289.5	34447.9	37941.1	24526.8	27326.1	24597	10841.7	1.31473	0.118835
891	1224	STML2_HUMAN	Stomatin-like protein 2, mitochondrial OS=Homo sapiens OX=9606 GN=STOML2 PE=1 SV=1	-3.11986	0.00335	203284	318757	199515	315346	64830	156733	-115473	0.63774	-0.195356
600	3416	STK4_HUMAN	Serine/threonine-protein kinase 4 OS=Homo sapiens OX=9606 GN=STK4 PE=1 SV=2	3.61425	0.00083	106751	18305.1	83131.5	16570.8	111627	10743.1	88446.2	5.83179	0.765802
2508	2976	STK38_HUMAN	Serine/threonine-protein kinase 38 OS=Homo sapiens OX=9606 GN=STK38 PE=1 SV=1	1.49797	0.14199	33631.8	22796.7	23493.7	11090.4	27392.2	18664.7	10835.1	1.47529	0.168879
2542	2080	STK3_HUMAN	Serine/threonine-protein kinase 3 OS=Homo sapiens OX=9606 GN=STK3 PE=1 SV=2	-1.4768	0.14756	17606.6	23797.7	17961.7	17894.8	8863.52	17044.3	-6191.06	0.739846	-0.130859
3412	3844	STK26_HUMAN	Serine/threonine-protein kinase 26 OS=Homo sapiens OX=9606 GN=STK26 PE=1 SV=2	0.862992	0.39329	47590.3	37543.4	31834.8	24420.1	44028.1	30128.2	10046.8	1.26761	0.102984
3020	1492	STK24_HUMAN	Serine/threonine-protein kinase 24 OS=Homo sapiens OX=9606 GN=STK24 PE=1 SV=1	-1.13222	0.26428	62495	77013	55818.3	58152.7	32159.5	49178.6	-14518	0.811486	-0.0907187
1172	1510	STK10_HUMAN	Serine/threonine-protein kinase 10 OS=Homo sapiens OX=9606 GN=STK10 PE=1 SV=1	2.74207	0.00909	244788	165514	226176	133359	95063.2	92275.2	79273.7	1.47895	0.169955
2344	759	STIP1_HUMAN	Stress-induced-phosphoprotein 1 OS=Homo sapiens OX=9606 GN=STIP1 PE=1 SV=1	-1.62574	0.11186	101403	128499	84574.1	112033	42527.7	63440.4	-27095.6	0.789138	-0.102847
348	1776	STING_HUMAN	Stimulator of interferon genes protein OS=Homo sapiens OX=9606 GN=TMEM173 PE=1 SV=1	4.24441	0.00013	460501	231396	424784	215766	236104	73767	229105	1.9901	0.298876
3465	1477	STIM1_HUMAN	Stromal interaction molecule 1 OS=Homo sapiens OX=9606 GN=STIM1 PE=1 SV=3	0.82738	0.41293	146404	125813	130778	98385.7	69851.5	90152.9	20591.1	1.16366	0.0658277
2481	4244	STEA4_HUMAN	Metalloreductase STEAP4 OS=Homo sapiens OX=9606 GN=STEAP4 PE=1 SV=1	-1.51789	0.13691	13964.8	20753.9	9602.54	16535.4	14242.9	14739.3	-6789.08	0.672876	-0.172065
1214	2512	STEA3_HUMAN	Metalloreductase STEAP3 OS=Homo sapiens OX=9606 GN=STEAP3 PE=1 SV=2	2.67054	0.0109	203550	53783.5	88022.8	50750	255624	26513.5	149767	3.78462	0.578022
2464	3581	STC1_HUMAN	Stanniocalcin-1 OS=Homo sapiens OX=9606 GN=STC1 PE=1 SV=1	1.52692	0.13465	36031.4	21698	16880.3	21851.7	42130	8692.42	14333.4	1.66059	0.220262
1189	2300	STAU1_HUMAN	Double-stranded RNA-binding protein Staufen homolog 1 OS=Homo sapiens OX=9606 GN=STAU1 PE=1 SV=2	-2.71762	0.00967	114727	189852	113742	144611	56050.5	113603	-75124.4	0.6043	-0.218747
3761	2502	STAT6_HUMAN	Signal transducer and activator of transcription 6 OS=Homo sapiens OX=9606 GN=STAT6 PE=1 SV=1	-0.616177	0.54127	255200	319056	244353	185408	67709.4	470052	-63855.9	0.79986	-0.0969861
1303	676	STAT3_HUMAN	Signal transducer and activator of transcription 3 OS=Homo sapiens OX=9606 GN=STAT3 PE=1 SV=2	2.56489	0.01418	297267	195360	253405	157112	159040	88637.7	101907	1.52164	0.182311
3930	3838	STAT2_HUMAN	Signal transducer and activator of transcription 2 OS=Homo sapiens OX=9606 GN=STAT2 PE=1 SV=1	-0.499832	0.61993	21654.5	23928.1	16516.2	19209.5	13893.7	15540.6	-2273.69	0.904978	-0.0433618
1656	212	STAT1_HUMAN	Signal transducer and activator of transcription 1-alpha/beta OS=Homo sapiens OX=9606 GN=STAT1 PE=1 SV=2	2.1985	0.03376	688254	259330	328175	205731	878457	166263	428924	2.65397	0.423895
1370	3749	STAM2_HUMAN	Signal transducing adapter molecule 2 OS=Homo sapiens OX=9606 GN=STAM2 PE=1 SV=1	-2.48655	0.01717	51884.3	77829.2	48354.3	70654.4	21922.1	42493.4	-25944.9	0.666644	-0.176106
3567	1997	STAM1_HUMAN	Signal transducing adapter molecule 1 OS=Homo sapiens OX=9606 GN=STAM PE=1 SV=3	0.757037	0.45346	88833.5	76429.3	84015.6	51575.8	51576.2	54570.2	12404.2	1.1623	0.0653171
3613	1207	STAB1_HUMAN	Stabilin-1 OS=Homo sapiens OX=9606 GN=STAB1 PE=1 SV=3	0.728581	0.4705	99654.4	90415	109045	94512	43496.5	38538.5	9239.42	1.10219	0.0422561
1369	1910	STA5B_HUMAN	Signal transducer and activator of transcription 5B OS=Homo sapiens OX=9606 GN=STAT5B PE=1 SV=2	2.48734	0.01714	212304	102966	110495	81705.9	194968	50646.8	109338	2.06188	0.314263
1517	3135	ST1C2_HUMAN	Sulfotransferase 1C2 OS=Homo sapiens OX=9606 GN=SULT1C2 PE=1 SV=1	-2.34632	0.024	78631.9	153129	66945.9	116315	43585.2	138818	-74497.1	0.513501	-0.289459
4097	2475	ST1A1_HUMAN	Sulfotransferase 1A1 OS=Homo sapiens OX=9606 GN=SULT1A1 PE=1 SV=3	-0.388185	0.69994	65296.5	72801	53887	47255.4	64757.3	60455.5	-7504.45	0.896918	-0.0472472
4559	4417	SSXT_HUMAN	Protein SSXT OS=Homo sapiens OX=9606 GN=SS18 PE=1 SV=3	0.0295486	0.97657	26658.4	26402.1	10579.6	19931.1	33951.5	20684.6	256.35	1.00971	0.00419642
2735	1823	SSRP1_HUMAN	FACT complex subunit SSRP1 OS=Homo sapiens OX=9606 GN=SSRP1 PE=1 SV=1	1.34039	0.18768	131474	112108	107848	104782	53521.3	38972.1	19365.3	1.17274	0.0692006
3391	4235	SSRG_HUMAN	Translocon-associated protein subunit gamma OS=Homo sapiens OX=9606 GN=SSR3 PE=1 SV=1	0.878995	0.38465	268716	238017	228004	200860	104683	121061	30698.6	1.12898	0.0526849
383	2414	SSRD_HUMAN	Translocon-associated protein subunit delta OS=Homo sapiens OX=9606 GN=SSR4 PE=1 SV=1	4.12353	0.00018	587790	240997	451982	278364	363703	127489	346793	2.439	0.387211
4215	3180	SSH3_HUMAN	Protein phosphatase Slingshot homolog 3 OS=Homo sapiens OX=9606 GN=SSH3 PE=1 SV=2	0.288599	0.77438	178106	151567	50656.8	86747.6	367936	205449	26539.3	1.1751	0.0700748
365	1755	SSDH_HUMAN	Succinate-semialdehyde dehydrogenase, mitochondrial OS=Homo sapiens OX=9606 GN=ALDH5A1 PE=1 SV=2	-4.17578	0.00016	203050	360865	201389	327023	59383.5	162691	-157815	0.562675	-0.249743
2016	3797	SSBP_HUMAN	Single-stranded DNA-binding protein, mitochondrial OS=Homo sapiens OX=9606 GN=SSBP1 PE=1 SV=1	-1.89797	0.06493	59143.2	94059.1	48672.7	57346.4	47223.1	69835.3	-34915.9	0.628788	-0.201496
1371	2942	SSA27_HUMAN	Sjoegren syndrome/scleroderma autoantigen 1 OS=Homo sapiens OX=9606 GN=SSSCA1 PE=1 SV=1	2.48518	0.01723	46393.3	34124.4	41214.2	34569.7	19164.1	12023	12268.9	1.35953	0.13339
2332	1369	SRSF9_HUMAN	Serine/arginine-rich splicing factor 9 OS=Homo sapiens OX=9606 GN=SRSF9 PE=1 SV=1	-1.63437	0.11003	181187	524122	154082	249852	66815	959226	-342935	0.345697	-0.461305
1921	1519	SRSF7_HUMAN	Serine/arginine-rich splicing factor 7 OS=Homo sapiens OX=9606 GN=SRSF7 PE=1 SV=1	1.97517	0.05518	304555	190982	165109	145163	231578	125714	113573	1.59468	0.202674
1949	1642	SRSF6_HUMAN	Serine/arginine-rich splicing factor 6 OS=Homo sapiens OX=9606 GN=SRSF6 PE=1 SV=2	1.95279	0.05787	121260	74786.6	74952.7	83097.8	100229	42986.4	46473.4	1.62141	0.209894
1895	3989	SRSF4_HUMAN	Serine/arginine-rich splicing factor 4 OS=Homo sapiens OX=9606 GN=SRSF4 PE=1 SV=2	-2.00725	0.05151	52873.7	68647.4	51522.9	62765.7	24458.5	26431.3	-15773.7	0.770221	-0.113385
3290	2487	SRSF3_HUMAN	Serine/arginine-rich splicing factor 3 OS=Homo sapiens OX=9606 GN=SRSF3 PE=1 SV=1	0.941749	0.35197	172076	138836	102186	113652	146810	67879.4	33239.3	1.23941	0.0932161
1943	2739	SRSF2_HUMAN	Serine/arginine-rich splicing factor 2 OS=Homo sapiens OX=9606 GN=SRSF2 PE=1 SV=4	-1.95608	0.05746	905096	1.17503e+06	1.00082e+06	1.08163e+06	428031	465497	-269931	0.770277	-0.113353
1960	992	SRSF1_HUMAN	Serine/arginine-rich splicing factor 1 OS=Homo sapiens OX=9606 GN=SRSF1 PE=1 SV=2	1.94361	0.059	1.05638e+06	759767	1.07458e+06	886203	470095	517770	296612	1.3904	0.143139
3650	3168	SRS11_HUMAN	Serine/arginine-rich splicing factor 11 OS=Homo sapiens OX=9606 GN=SRSF11 PE=1 SV=1	0.693494	0.49201	67622.6	56669.4	57290.9	33128.4	46470.6	55490	10953.2	1.19328	0.0767435
292	2255	SRS10_HUMAN	Serine/arginine-rich splicing factor 10 OS=Homo sapiens OX=9606 GN=SRSF10 PE=1 SV=1	4.42044	7.3448e-05	281717	143874	255461	125211	122098	74245.1	137843	1.95808	0.291831
2220	935	SRRT_HUMAN	Serrate RNA effector molecule homolog OS=Homo sapiens OX=9606 GN=SRRT PE=1 SV=1	-1.73521	0.0904	114117	146613	96443	150821	38218.8	76840.7	-32496.2	0.778353	-0.108823
2883	2252	SRRM2_HUMAN	Serine/arginine repetitive matrix protein 2 OS=Homo sapiens OX=9606 GN=SRRM2 PE=1 SV=2	1.22339	0.22834	41777.7	34128.2	41664.6	26731.7	20135.2	20386.1	7649.49	1.22414	0.087831
1538	2711	SRRM1_HUMAN	Serine/arginine repetitive matrix protein 1 OS=Homo sapiens OX=9606 GN=SRRM1 PE=1 SV=2	2.32658	0.02514	132046	99938.3	149206	106006	53185.5	34216.5	32107.7	1.32128	0.120993
1417	3817	SRR_HUMAN	Serine racemase OS=Homo sapiens OX=9606 GN=SRR PE=1 SV=1	-2.44543	0.01896	16227.3	34239.8	11281.5	22694.3	12574.7	31324.7	-18012.6	0.47393	-0.324286
3490	1700	SRPRB_HUMAN	Signal recognition particle receptor subunit beta OS=Homo sapiens OX=9606 GN=SRPRB PE=1 SV=3	0.809234	0.42317	221916	193415	185263	189183	142898	75031.5	28501.4	1.14736	0.0596993
1148	1576	SRPRA_HUMAN	Signal recognition particle receptor subunit alpha OS=Homo sapiens OX=9606 GN=SRPRA PE=1 SV=2	2.77553	0.00834	217419	130532	171131	112005	133122	53466.2	86887.9	1.66565	0.221583
1239	1474	SRP72_HUMAN	Signal recognition particle subunit SRP72 OS=Homo sapiens OX=9606 GN=SRP72 PE=1 SV=3	2.63505	0.01191	166315	122751	167981	122806	58539	48092.7	43563.7	1.3549	0.131906
2277	1641	SRP68_HUMAN	Signal recognition particle subunit SRP68 OS=Homo sapiens OX=9606 GN=SRP68 PE=1 SV=2	-1.67428	0.10188	17914.3	23197.7	16646.4	24546.2	8629.73	11603.9	-5283.47	0.772242	-0.112247
4396	2376	SRP54_HUMAN	Signal recognition particle 54 kDa protein OS=Homo sapiens OX=9606 GN=SRP54 PE=1 SV=1	-0.154114	0.87829	125527	128616	110153	97841.4	62083.9	67679.3	-3088.68	0.975985	-0.0105568
3742	2020	SRP14_HUMAN	Signal recognition particle 14 kDa protein OS=Homo sapiens OX=9606 GN=SRP14 PE=1 SV=2	-0.631207	0.5315	109070	126401	94179.1	99831.3	63820.3	108441	-17331.6	0.862884	-0.0640474
1458	2398	SRP09_HUMAN	Signal recognition particle 9 kDa protein OS=Homo sapiens OX=9606 GN=SRP9 PE=1 SV=2	-2.40826	0.02073	78626.4	236530	64032.9	132166	41233.6	297625	-157903	0.332417	-0.478317
2921	4452	SREC_HUMAN	Scavenger receptor class F member 1 OS=Homo sapiens OX=9606 GN=SCARF1 PE=1 SV=3	-1.20399	0.23567	1601.36	2493.49	1035.28	1285.03	1610.96	2989.12	-892.13	0.642216	-0.192319
1511	4232	SRCRL_HUMAN	Soluble scavenger receptor cysteine-rich domain-containing protein SSC5D OS=Homo sapiens OX=9606 GN=SSC5D PE=1 SV=3	2.35771	0.02337	44230.5	14730.5	20180.7	9153.65	54806.8	16847.5	29500	3.00264	0.477504
1043	4403	SRCH_HUMAN	Sarcoplasmic reticulum histidine-rich calcium-binding protein OS=Homo sapiens OX=9606 GN=HRC PE=1 SV=1	-2.89026	0.00619	8240.22	14202.3	6064.64	14760.2	4999.03	8023.07	-5962.09	0.580203	-0.23642
1351	534	SRC8_HUMAN	Src substrate cortactin OS=Homo sapiens OX=9606 GN=CTTN PE=1 SV=2	-2.5074	0.01632	413599	541512	367254	543221	209453	103830	-127913	0.763786	-0.117028
3313	867	SRBS2_HUMAN	Sorbin and SH3 domain-containing protein 2 OS=Homo sapiens OX=9606 GN=SORBS2 PE=1 SV=3	0.929702	0.3581	431166	367681	342069	438622	280299	139123	63485.7	1.17267	0.0691741
4558	325	SRBS1_HUMAN	Sorbin and SH3 domain-containing protein 1 OS=Homo sapiens OX=9606 GN=SORBS1 PE=1 SV=3	0.0333638	0.97355	223488	222113	234887	182721	99200	160714	1375.04	1.00619	0.0026803
4353	4204	SRBD1_HUMAN	REVERSED S1 RNA-binding domain-containing protein 1 OS=Homo sapiens OX=9606 GN=SRBD1 PE=1 SV=2	0.193752	0.84735	108563	103933	98028.1	102175	73172.6	81482.3	4630.33	1.04455	0.0189298
2154	4213	SRAC1_HUMAN	Protein SERAC1 OS=Homo sapiens OX=9606 GN=SERAC1 PE=1 SV=1	-1.78085	0.08253	23105	36835.5	12501.6	28140.8	22812.1	26980.9	-13730.5	0.627247	-0.202561
4567	1931	SR140_HUMAN	U2 snRNP-associated SURP motif-containing protein OS=Homo sapiens OX=9606 GN=U2SURP PE=1 SV=2	-0.0250601	0.98013	62053.4	62307.9	45861.9	56154.5	37348.8	27752.5	-254.458	0.995916	-0.00177724
3004	3189	SQSTM_HUMAN	Sequestosome-1 OS=Homo sapiens OX=9606 GN=SQSTM1 PE=1 SV=1	1.14616	0.25854	94081.7	77894.3	77400.3	77576.5	59034.4	26526.9	16187.4	1.20781	0.0819995
268	369	SQOR_HUMAN	Sulfide:quinone oxidoreductase, mitochondrial OS=Homo sapiens OX=9606 GN=SQOR PE=1 SV=1	4.51686	5.4408e-05	880201	465151	777878	433867	348088	236962	415050	1.89229	0.276988
2118	375	SPTN2_HUMAN	Spectrin beta chain, non-erythrocytic 2 OS=Homo sapiens OX=9606 GN=SPTBN2 PE=1 SV=3	-1.81149	0.07758	187319	277583	166585	215765	139664	180651	-90264	0.674822	-0.170811
3516	7	SPTN1_HUMAN	Spectrin alpha chain, non-erythrocytic 1 OS=Homo sapiens OX=9606 GN=SPTAN1 PE=1 SV=3	-0.791165	0.43351	216949	271525	88722.4	159687	216805	230055	-54576.5	0.799	-0.097453
2420	3964	SPTC2_HUMAN	Serine palmitoyltransferase 2 OS=Homo sapiens OX=9606 GN=SPTLC2 PE=1 SV=1	-1.56477	0.12551	17515.4	23447.5	15023.9	19484.5	8720.16	15025.3	-5932.01	0.747008	-0.126675
3585	3030	SPTC1_HUMAN	Serine palmitoyltransferase 1 OS=Homo sapiens OX=9606 GN=SPTLC1 PE=1 SV=1	0.747585	0.45908	184253	149671	127125	123807	199212	72457.3	34581.6	1.23105	0.0902758
1472	10	SPTB2_HUMAN	Spectrin beta chain, non-erythrocytic 1 OS=Homo sapiens OX=9606 GN=SPTBN1 PE=1 SV=2	-2.39536	0.02138	396425	543945	398720	472675	57610.1	276280	-147521	0.728795	-0.137395
3944	120	SPTB1_HUMAN	Spectrin beta chain, erythrocytic OS=Homo sapiens OX=9606 GN=SPTB PE=1 SV=5	0.491979	0.62542	262228	232115	147869	159239	206008	190351	30112.6	1.12973	0.0529752
1792	113	SPTA1_HUMAN	Spectrin alpha chain, erythrocytic 1 OS=Homo sapiens OX=9606 GN=SPTA1 PE=1 SV=5	2.07842	0.04413	200581	135047	174936	96654.4	113212	89784.9	65534.4	1.48527	0.171806
1853	1818	SPT6H_HUMAN	Transcription elongation factor SPT6 OS=Homo sapiens OX=9606 GN=SUPT6H PE=1 SV=2	-2.03787	0.04821	43857	54325.1	39615.2	56442.3	15362	17836.2	-10468.1	0.807306	-0.0929618
3716	4516	SPT5H_HUMAN	Transcription elongation factor SPT5 OS=Homo sapiens OX=9606 GN=SUPT5H PE=1 SV=1	-0.652292	0.51794	45625.3	51147.8	46194.2	46239.2	28792	26005	-5522.5	0.892029	-0.0496212
4142	2489	SPT20_HUMAN	Spermatogenesis-associated protein 20 OS=Homo sapiens OX=9606 GN=SPATA20 PE=2 SV=3	-0.348315	0.72943	8761.1	9778.5	7844.04	4509.33	5844.54	12042	-1017.41	0.895955	-0.0477139
2653	1172	SPSY_HUMAN	Spermine synthase OS=Homo sapiens OX=9606 GN=SMS PE=1 SV=2	-1.39935	0.16941	218474	270452	187700	260248	137221	100717	-51977.7	0.807811	-0.09269
4191	3680	SPS2L_HUMAN	SPATS2-like protein OS=Homo sapiens OX=9606 GN=SPATS2L PE=1 SV=2	-0.310795	0.75757	31491.1	34224.8	22635.7	17061.8	23366.3	32844.1	-2733.72	0.920125	-0.0361533
755	2386	SPS1_HUMAN	Selenide, water dikinase 1 OS=Homo sapiens OX=9606 GN=SEPHS1 PE=1 SV=2	3.33817	0.00183	302417	209061	322351	231466	77809.5	101832	93355.2	1.44654	0.160332
4455	4451	SPRY7_HUMAN	SPRY domain-containing protein 7 OS=Homo sapiens OX=9606 GN=SPRYD7 PE=1 SV=2	-0.111014	0.91216	31967.2	32810.8	32224.2	25331.2	21780.3	27171.8	-843.609	0.974289	-0.0113123
411	1676	SPRY4_HUMAN	SPRY domain-containing protein 4 OS=Homo sapiens OX=9606 GN=SPRYD4 PE=1 SV=2	-4.03462	0.00024	301739	455822	260768	448314	109924	136180	-154083	0.661967	-0.179163
1641	1388	SPRE_HUMAN	Sepiapterin reductase OS=Homo sapiens OX=9606 GN=SPR PE=1 SV=1	2.2109	0.03282	592573	440119	616711	466691	235053	211194	152454	1.34639	0.129172
2795	2855	SPP24_HUMAN	Secreted phosphoprotein 24 OS=Homo sapiens OX=9606 GN=SPP2 PE=1 SV=1	1.27975	0.20801	102043	75305.1	74428.2	48290.7	85727	42632.9	26737.5	1.35506	0.131957
3844	4407	SPNS1_HUMAN	Protein spinster homolog 1 OS=Homo sapiens OX=9606 GN=SPNS1 PE=1 SV=1	-0.557955	0.57998	28660.2	32988.8	24690.5	25893.4	28472.8	21288.9	-4328.62	0.868785	-0.0610876
3183	4552	SPIT1_HUMAN	Kunitz-type protease inhibitor 1 OS=Homo sapiens OX=9606 GN=SPINT1 PE=1 SV=2	1.02115	0.31332	20201.5	12535.1	10716.6	10908.4	33418.1	8176.28	7666.31	1.61159	0.207253
4066	3554	SPHM_HUMAN	N-sulphoglucosamine sulphohydrolase OS=Homo sapiens OX=9606 GN=SGSH PE=1 SV=1	0.40626	0.68672	43025.3	38951.9	22458.6	34579	38466.9	25129.3	4073.41	1.10458	0.0431954
641	1943	SPG7_HUMAN	Paraplegin OS=Homo sapiens OX=9606 GN=SPG7 PE=1 SV=2	-3.52944	0.00106	76457.4	168266	65721.9	145084	40347.7	112167	-91808.6	0.454384	-0.342577
3752	3567	SPG21_HUMAN	Maspardin OS=Homo sapiens OX=9606 GN=SPG21 PE=1 SV=1	-0.623903	0.53623	64251.4	79623.3	61391.3	38619.4	38879.3	106002	-15371.9	0.806942	-0.0931577
3980	2959	SPF45_HUMAN	Splicing factor 45 OS=Homo sapiens OX=9606 GN=RBM17 PE=1 SV=1	-0.470313	0.64069	72334.2	75711.4	68349.6	74536.9	28743	16021	-3377.21	0.955394	-0.0198177
4580	3507	SPF30_HUMAN	Survival of motor neuron-related-splicing factor 30 OS=Homo sapiens OX=9606 GN=SMNDC1 PE=1 SV=1	-0.0195665	0.98449	130770	131176	128168	113602	65179.1	69334.4	-406.313	0.996903	-0.0013473
1372	4214	SPF27_HUMAN	Pre-mRNA-splicing factor SPF27 OS=Homo sapiens OX=9606 GN=BCAS2 PE=1 SV=1	-2.48286	0.01733	10736.8	21764.9	10335.3	14498.2	5783.01	19515.6	-11028.1	0.493307	-0.306883
274	2887	SPEE_HUMAN	Spermidine synthase OS=Homo sapiens OX=9606 GN=SRM PE=1 SV=1	4.50231	5.6933e-05	113497	40650	110428	32702.1	66000.9	33784.6	72846.5	2.79204	0.445922
78	563	SPEB_HUMAN	Agmatinase, mitochondrial OS=Homo sapiens OX=9606 GN=AGMAT PE=1 SV=2	-5.8763	7.0543e-07	144687	755177	131450	650477	48610.1	473597	-610490	0.191594	-0.717619
2291	3404	SPE39_HUMAN	Spermatogenesis-defective protein 39 homolog OS=Homo sapiens OX=9606 GN=VIPAS39 PE=1 SV=1	-1.66412	0.10391	16931.2	24758.5	17182.8	17951.4	10982.8	18546.7	-7827.34	0.683853	-0.165037
1681	2964	SPCS3_HUMAN	Signal peptidase complex subunit 3 OS=Homo sapiens OX=9606 GN=SPCS3 PE=1 SV=1	2.17214	0.03583	141279	99551.4	164724	102572	61727.4	62767.1	41728.1	1.41916	0.152032
3800	3579	SPCS2_HUMAN	Signal peptidase complex subunit 2 OS=Homo sapiens OX=9606 GN=SPCS2 PE=1 SV=3	0.586066	0.56112	177409	164237	156236	160908	58465.5	84792.9	13172.1	1.0802	0.0335049
4566	4335	SPCS1_HUMAN	Signal peptidase complex subunit 1 OS=Homo sapiens OX=9606 GN=SPCS1 PE=1 SV=4	0.0256666	0.97965	19049.8	18895.1	15289.5	15728.6	21882.5	16856.6	154.71	1.00819	0.00354145
3923	2390	SPCS_HUMAN	O-phosphoseryl-tRNA(Sec) selenium transferase OS=Homo sapiens OX=9606 GN=SEPSECS PE=1 SV=2	-0.505441	0.61602	52109.3	60874.5	33291.1	30630.4	42357.8	67239.7	-8765.17	0.856012	-0.0675199
2649	1889	SPB1_HUMAN	pre-rRNA processing protein FTSJ3 OS=Homo sapiens OX=9606 GN=FTSJ3 PE=1 SV=2	-1.4023	0.16854	64309.7	81359.6	44402.3	69597.3	40498	38266.4	-17049.8	0.790439	-0.102132
2227	2154	SPART_HUMAN	Spartin OS=Homo sapiens OX=9606 GN=SPART PE=1 SV=1	-1.72656	0.09196	124290	155148	118957	142587	37237.1	72948	-30858.1	0.801106	-0.0963101
2863	3504	SPAG7_HUMAN	Sperm-associated antigen 7 OS=Homo sapiens OX=9606 GN=SPAG7 PE=1 SV=2	1.23735	0.22317	34810.3	27053.4	32032	22676.2	21810.3	18697.9	7756.88	1.28672	0.109486
2488	3813	SP3_HUMAN	Transcription factor Sp3 OS=Homo sapiens OX=9606 GN=SP3 PE=1 SV=3	-1.51313	0.13811	26770.9	40468.2	19861.3	30317.7	17542.2	37591.3	-13697.4	0.661528	-0.179452
3345	1281	SP16H_HUMAN	FACT complex subunit SPT16 OS=Homo sapiens OX=9606 GN=SUPT16H PE=1 SV=1	0.907286	0.36969	349857	202520	176163	191662	738718	89986.4	147337	1.72752	0.237423
1676	1857	SP100_HUMAN	Nuclear autoantigen Sp-100 OS=Homo sapiens OX=9606 GN=SP100 PE=1 SV=3	-2.17672	0.03546	19869.6	29886	15269	26650.8	12674.6	16853	-10016.4	0.664847	-0.177278
2044	1294	SOX_HUMAN	Peroxisomal sarcosine oxidase OS=Homo sapiens OX=9606 GN=PIPOX PE=1 SV=2	-1.87242	0.06847	105354	165425	68567.4	117340	80699.1	122892	-60071.6	0.636865	-0.195952
3279	3609	SORT_HUMAN	Sortilin OS=Homo sapiens OX=9606 GN=SORT1 PE=1 SV=3	-0.949778	0.34793	77883.2	94238.7	75728.2	76025.6	42955.9	66197.9	-16355.5	0.826446	-0.0827857
4543	1358	SORL_HUMAN	Sortilin-related receptor OS=Homo sapiens OX=9606 GN=SORL1 PE=1 SV=2	-0.0412191	0.96733	154954	156094	140620	143698	102140	74997.4	-1139.79	0.992698	-0.00318284
53	849	SORCN_HUMAN	Sorcin OS=Homo sapiens OX=9606 GN=SRI PE=1 SV=1	6.17877	2.6496e-07	836793	395055	884576	482860	258647	201090	441737	2.11817	0.32596
1645	2223	SON_HUMAN	Protein SON OS=Homo sapiens OX=9606 GN=SON PE=1 SV=4	-2.20722	0.0331	63958.8	96412.5	60171.1	78506.8	24249.5	62864.7	-32453.7	0.663387	-0.178233
1410	871	SODM_HUMAN	Superoxide dismutase [Mn], mitochondrial OS=Homo sapiens OX=9606 GN=SOD2 PE=1 SV=3	2.45318	0.01861	540849	187406	369031	136940	647231	130402	353443	2.88598	0.460293
3493	1697	SODE_HUMAN	Extracellular superoxide dismutase [Cu-Zn] OS=Homo sapiens OX=9606 GN=SOD3 PE=1 SV=2	0.808095	0.42382	402208	328911	295371	254286	342514	235491	73297.4	1.22285	0.0873728
269	1551	SODC_HUMAN	Superoxide dismutase [Cu-Zn] OS=Homo sapiens OX=9606 GN=SOD1 PE=1 SV=2	-4.51351	5.4978e-05	312426	912640	251694	984471	302557	528985	-600214	0.342332	-0.465552
363	3478	SO4C1_HUMAN	Solute carrier organic anion transporter family member 4C1 OS=Homo sapiens OX=9606 GN=SLCO4C1 PE=1 SV=1	-4.18668	0.00015	13298.6	49012.8	10289.9	32409.1	9156.76	38003.7	-35714.1	0.27133	-0.566502
4319	1705	SNX9_HUMAN	Sorting nexin-9 OS=Homo sapiens OX=9606 GN=SNX9 PE=1 SV=1	-0.21276	0.83259	205166	213460	179982	216494	157442	84405.5	-8293.9	0.961145	-0.0172109
4094	3847	SNX8_HUMAN	Sorting nexin-8 OS=Homo sapiens OX=9606 GN=SNX8 PE=1 SV=1	-0.392863	0.69651	24525.1	27145.7	20803.9	16031.1	21257	21965.5	-2620.51	0.903465	-0.0440887
2590	2494	SNX7_HUMAN	Sorting nexin-7 OS=Homo sapiens OX=9606 GN=SNX7 PE=1 SV=1	1.44758	0.15553	59391.1	43409	51359.2	43888.1	46895.5	18988.7	15982.1	1.36817	0.136142
2861	831	SNX6_HUMAN	Sorting nexin-6 OS=Homo sapiens OX=9606 GN=SNX6 PE=1 SV=1	1.2384	0.22279	290748	242141	287892	231797	125455	128888	48606.5	1.20074	0.0794475
533	440	SNX5_HUMAN	Sorting nexin-5 OS=Homo sapiens OX=9606 GN=SNX5 PE=1 SV=1	-3.76027	0.00054	206764	357313	208180	320931	63517.2	172126	-150549	0.578664	-0.237574
3948	1298	SNX4_HUMAN	Sorting nexin-4 OS=Homo sapiens OX=9606 GN=SNX4 PE=1 SV=1	-0.489582	0.6271	171262	181020	176364	176447	47936.4	77739.3	-9757.35	0.946098	-0.024064
695	2658	SNX30_HUMAN	Sorting nexin-30 OS=Homo sapiens OX=9606 GN=SNX30 PE=1 SV=1	-3.40803	0.0015	68398.1	164846	61546.5	122775	41234.6	122957	-96447.7	0.414922	-0.382034
3080	1438	SNX3_HUMAN	Sorting nexin-3 OS=Homo sapiens OX=9606 GN=SNX3 PE=1 SV=3	-1.09013	0.28218	575483	649788	555861	577537	160035	268241	-74304.1	0.885649	-0.0527385
3689	3500	SNX29_HUMAN	Sorting nexin-29 OS=Homo sapiens OX=9606 GN=SNX29 PE=1 SV=3	0.671077	0.50603	24271.6	21012	18041.7	15844.9	17112.8	14234.6	3259.65	1.15513	0.0626321
4108	1663	SNX27_HUMAN	Sorting nexin-27 OS=Homo sapiens OX=9606 GN=SNX27 PE=1 SV=2	0.37747	0.70782	128478	116592	111361	100706	96126	107627	11886.5	1.10195	0.0421618
2528	713	SNX2_HUMAN	Sorting nexin-2 OS=Homo sapiens OX=9606 GN=SNX2 PE=1 SV=2	1.48384	0.14569	311070	238023	238974	218272	202654	99107.5	73046.3	1.30689	0.116238
3520	2627	SNX18_HUMAN	Sorting nexin-18 OS=Homo sapiens OX=9606 GN=SNX18 PE=1 SV=2	-0.789424	0.43452	50420.1	63466.1	24726.9	50643	58218.5	48434.6	-13046.1	0.794441	-0.0999385
3943	2211	SNX17_HUMAN	Sorting nexin-17 OS=Homo sapiens OX=9606 GN=SNX17 PE=1 SV=1	-0.492619	0.62497	133147	146585	106661	138333	77376.7	98180.5	-13438	0.908326	-0.0417582
1231	4221	SNX14_HUMAN	Sorting nexin-14 OS=Homo sapiens OX=9606 GN=SNX14 PE=1 SV=3	-2.64705	0.01156	25989.2	60701.5	15620.6	38825.7	20249.7	56579.5	-34712.3	0.428147	-0.368407
3321	2208	SNX12_HUMAN	Sorting nexin-12 OS=Homo sapiens OX=9606 GN=SNX12 PE=1 SV=3	-0.922701	0.3617	222298	309809	176306	141375	181220	395035	-87510.4	0.717534	-0.144158
3421	448	SNX1_HUMAN	Sorting nexin-1 OS=Homo sapiens OX=9606 GN=SNX1 PE=1 SV=3	0.85901	0.39545	162547	137392	181598	150763	116644	66354.5	25155.3	1.18309	0.0730185
2846	3599	SNW1_HUMAN	SNW domain-containing protein 1 OS=Homo sapiens OX=9606 GN=SNW1 PE=1 SV=1	-1.25198	0.21785	9448.23	16619.6	3156.95	6448.46	13540.2	22487.4	-7171.4	0.568498	-0.245271
3446	3649	SNUT2_HUMAN	U4/U6.U5 tri-snRNP-associated protein 2 OS=Homo sapiens OX=9606 GN=USP39 PE=1 SV=2	-0.839248	0.40632	16742.3	19567.2	15419	15841.1	10045.1	11705.6	-2824.87	0.855632	-0.0677131
2188	2182	SNUT1_HUMAN	U4/U6.U5 tri-snRNP-associated protein 1 OS=Homo sapiens OX=9606 GN=SART1 PE=1 SV=1	-1.7601	0.08604	82623.2	103969	74799.7	88360.5	39607.1	38986.6	-21345.9	0.79469	-0.0998023
2729	926	SNTB2_HUMAN	Beta-2-syntrophin OS=Homo sapiens OX=9606 GN=SNTB2 PE=1 SV=1	1.34227	0.18708	356087	221952	184290	216394	445496	106052	134135	1.60434	0.205297
3873	1672	SNTB1_HUMAN	Beta-1-syntrophin OS=Homo sapiens OX=9606 GN=SNTB1 PE=1 SV=3	-0.540555	0.59181	222570	238000	198439	188863	66166.5	112834	-15429.3	0.935171	-0.0291091
3334	2500	SNRPA_HUMAN	U1 small nuclear ribonucleoprotein A OS=Homo sapiens OX=9606 GN=SNRPA PE=1 SV=3	-0.916711	0.36479	53020.4	66103.3	62400.2	62867.3	42289.4	49887.9	-13082.8	0.802085	-0.0957797
4018	2509	SNR40_HUMAN	U5 small nuclear ribonucleoprotein 40 kDa protein OS=Homo sapiens OX=9606 GN=SNRNP40 PE=1 SV=1	0.444946	0.65876	34804.5	31521.7	37748.6	23290.7	22614.3	25134.7	3282.85	1.10415	0.0430264
4354	4313	SNR27_HUMAN	U4/U6.U5 small nuclear ribonucleoprotein 27 kDa protein OS=Homo sapiens OX=9606 GN=SNRNP27 PE=1 SV=1	-0.193685	0.8474	15175.3	16180.1	10282.4	15555.1	20579.9	11899.2	-1004.75	0.937902	-0.0278425
4277	2538	SNP29_HUMAN	Synaptosomal-associated protein 29 OS=Homo sapiens OX=9606 GN=SNAP29 PE=1 SV=1	0.242946	0.80929	21503.3	19811.8	11556.5	17280.3	27576.8	16047.7	1691.52	1.08538	0.0355816
4036	2104	SNP23_HUMAN	Synaptosomal-associated protein 23 OS=Homo sapiens OX=9606 GN=SNAP23 PE=1 SV=1	0.429771	0.66967	260036	250924	258571	256838	58678.8	77436.6	9111.81	1.03631	0.015491
2430	2535	SNG2_HUMAN	Synaptogyrin-2 OS=Homo sapiens OX=9606 GN=SYNGR2 PE=1 SV=1	1.55499	0.12783	140167	64535.1	49633.2	54546.2	218185	45547.9	75631.9	2.17195	0.33685
3154	3572	SNG1_HUMAN	Synaptogyrin-1 OS=Homo sapiens OX=9606 GN=SYNGR1 PE=1 SV=2	-1.04049	0.30436	26326.9	34030.8	20770.8	27743.4	20779.3	26823	-7703.91	0.77362	-0.111473
908	2298	SNF8_HUMAN	Vacuolar-sorting protein SNF8 OS=Homo sapiens OX=9606 GN=SNF8 PE=1 SV=1	-3.09179	0.00362	45508	65145.8	42553.6	65670.8	13893.4	25576.7	-19637.8	0.698556	-0.155798
147	165	SND1_HUMAN	Staphylococcal nuclease domain-containing protein 1 OS=Homo sapiens OX=9606 GN=SND1 PE=1 SV=1	5.23546	5.5757e-06	1.21978e+06	678630	1.06601e+06	674568	353570	315200	541153	1.79742	0.25465
3733	3037	SNAPN_HUMAN	SNARE-associated protein Snapin OS=Homo sapiens OX=9606 GN=SNAPIN PE=1 SV=1	0.638247	0.52695	99739.9	92854.3	94365.4	84570.3	23136.5	43689.9	6885.55	1.07415	0.0310667
3344	2068	SNAG_HUMAN	Gamma-soluble NSF attachment protein OS=Homo sapiens OX=9606 GN=NAPG PE=1 SV=1	-0.908526	0.36904	13243.7	18272.4	11172.5	7293.9	13422.2	21522.4	-5028.72	0.724792	-0.139787
324	852	SNAA_HUMAN	Alpha-soluble NSF attachment protein OS=Homo sapiens OX=9606 GN=NAPA PE=1 SV=3	4.29417	0.00011	836256	231989	699317	154244	628137	145867	604267	3.60472	0.556872
3388	3588	SN_HUMAN	Sialoadhesin OS=Homo sapiens OX=9606 GN=SIGLEC1 PE=1 SV=2	0.880582	0.3838	51428.8	40925.4	42936	31472.2	26525.1	47792.2	10503.3	1.25665	0.0992128
2341	1552	SMU1_HUMAN	WD40 repeat-containing protein SMU1 OS=Homo sapiens OX=9606 GN=SMU1 PE=1 SV=2	1.62656	0.11168	161226	139465	165127	140185	34503.8	50675.8	21760.6	1.15603	0.0629688
3432	2505	SMTN_HUMAN	Smoothelin OS=Homo sapiens OX=9606 GN=SMTN PE=1 SV=7	-0.851308	0.39967	174207	195873	166404	181360	89268.8	75047.4	-21665.2	0.889391	-0.0509071
4461	939	SMRC2_HUMAN	SWI/SNF complex subunit SMARCC2 OS=Homo sapiens OX=9606 GN=SMARCC2 PE=1 SV=1	-0.103896	0.91777	146198	149612	98281.6	123218	106320	106650	-3414.21	0.97718	-0.0100256
2246	3829	SMIM1_HUMAN	Small integral membrane protein 1 OS=Homo sapiens OX=9606 GN=SMIM1 PE=1 SV=1	-1.70965	0.09508	63334.5	117282	26515.9	87645.4	114441	88388.9	-53947.1	0.540021	-0.267589
4539	2197	SMHD1_HUMAN	Structural maintenance of chromosomes flexible hinge domain-containing protein 1 OS=Homo sapiens OX=9606 GN=SMCHD1 PE=1 SV=2	0.0436439	0.96541	53416.9	53045.3	49264.3	53050.2	32397.6	21744.9	371.608	1.00701	0.00303184
3116	2087	SMD3_HUMAN	Small nuclear ribonucleoprotein Sm D3 OS=Homo sapiens OX=9606 GN=SNRPD3 PE=1 SV=1	1.06799	0.29193	635628	551167	604745	570724	220090	287927	84461.6	1.15324	0.0619203
4276	2022	SMD2_HUMAN	Small nuclear ribonucleoprotein Sm D2 OS=Homo sapiens OX=9606 GN=SNRPD2 PE=1 SV=1	-0.244595	0.80802	353016	369610	287221	273208	189538	246432	-16593.8	0.955104	-0.0199491
3896	3646	SMCE1_HUMAN	SWI/SNF-related matrix-associated actin-dependent regulator of chromatin subfamily E member 1 OS=Homo sapiens OX=9606 GN=SMARCE1 PE=1 SV=2	0.52455	0.60279	62715.2	56612.7	63444	35381.5	23308.2	47948.1	6102.54	1.10779	0.0444593
3012	1508	SMCA5_HUMAN	SWI/SNF-related matrix-associated actin-dependent regulator of chromatin subfamily A member 5 OS=Homo sapiens OX=9606 GN=SMARCA5 PE=1 SV=1	-1.14116	0.26059	144838	173600	132919	162315	48691.7	104733	-28761.7	0.834321	-0.0786666
817	3163	SMCA4_HUMAN	Transcription activator BRG1 OS=Homo sapiens OX=9606 GN=SMARCA4 PE=1 SV=2	-3.24745	0.00236	37494.3	61647.2	27968.1	59243.5	21936	26085.6	-24152.9	0.608208	-0.215948
1965	1371	SMCA2_HUMAN	Probable global transcription activator SNF2L2 OS=Homo sapiens OX=9606 GN=SMARCA2 PE=1 SV=2	-1.93791	0.05972	17718.1	25800.3	16512.3	23130.4	7986.55	17363.4	-8082.23	0.686739	-0.163209
2825	2249	SMCA1_HUMAN	Probable global transcription activator SNF2L1 OS=Homo sapiens OX=9606 GN=SMARCA1 PE=1 SV=2	-1.26289	0.21394	38754.6	52447.4	33439.5	39191	29525.2	39962.1	-13692.8	0.738924	-0.1314
2891	543	SMC3_HUMAN	Structural maintenance of chromosomes protein 3 OS=Homo sapiens OX=9606 GN=SMC3 PE=1 SV=2	1.2175	0.23055	143068	125411	133117	120902	47816.5	46159.4	17657.5	1.1408	0.0572084
2310	582	SMC1A_HUMAN	Structural maintenance of chromosomes protein 1A OS=Homo sapiens OX=9606 GN=SMC1A PE=1 SV=2	-1.64955	0.10687	125266	146831	115323	141000	36848.9	47235	-21564.6	0.853133	-0.0689833
1129	3558	SMAP2_HUMAN	Stromal membrane-associated protein 2 OS=Homo sapiens OX=9606 GN=SMAP2 PE=1 SV=1	2.7946	0.00794	99974.4	54646.5	74328.1	63229.1	69078.3	27439.2	45327.9	1.82947	0.262326
741	3169	SMAP_HUMAN	Small acidic protein OS=Homo sapiens OX=9606 GN=SMAP PE=1 SV=1	-3.35566	0.00174	135340	221051	142658	184603	66459.5	96351.8	-85711.2	0.612257	-0.213067
2778	2468	SMAD2_HUMAN	Mothers against decapentaplegic homolog 2 OS=Homo sapiens OX=9606 GN=SMAD2 PE=1 SV=1	-1.29284	0.20348	46105.1	63813.2	33964.7	54720.9	52206	34847	-17708.1	0.722501	-0.141161
2355	2117	SLTM_HUMAN	SAFB-like transcription modulator OS=Homo sapiens OX=9606 GN=SLTM PE=1 SV=2	-1.61697	0.11374	79501.3	102248	87280.9	89309.4	33769.9	54914.2	-22747.2	0.77753	-0.109283
2774	2346	SLMAP_HUMAN	Sarcolemmal membrane-associated protein OS=Homo sapiens OX=9606 GN=SLMAP PE=1 SV=1	1.29663	0.20219	86733.1	70157	85270.5	64421.1	49546.2	31260.4	16576.1	1.23627	0.092114
4290	876	SLK_HUMAN	STE20-like serine/threonine-protein kinase OS=Homo sapiens OX=9606 GN=SLK PE=1 SV=1	0.235395	0.8151	134450	130128	120047	122465	62876.3	55933.4	4322.79	1.03322	0.0141926
1607	2420	SLIRP_HUMAN	SRA stem-loop-interacting RNA-binding protein, mitochondrial OS=Homo sapiens OX=9606 GN=SLIRP PE=1 SV=1	2.24804	0.03015	116951	67059.9	110558	46696.6	88244.8	50558.7	49891.3	1.74398	0.241542
4258	2771	SLFN5_HUMAN	Schlafen family member 5 OS=Homo sapiens OX=9606 GN=SLFN5 PE=1 SV=1	0.253711	0.80102	19401.2	18311.2	15626.8	16224.5	14744.2	13047	1090.01	1.05953	0.0251121
1884	1055	SLC31_HUMAN	Neutral and basic amino acid transport protein rBAT OS=Homo sapiens OX=9606 GN=SLC3A1 PE=1 SV=2	-2.01588	0.05056	95707	145704	69036.9	123409	59085.9	97089.9	-49997.3	0.656858	-0.182529
713	4040	SLAI2_HUMAN	SLAIN motif-containing protein 2 OS=Homo sapiens OX=9606 GN=SLAIN2 PE=1 SV=2	3.3866	0.0016	45932.9	25721.2	48085.5	24050.4	23119.9	14610.6	20211.8	1.7858	0.251834
1122	3512	SL9A3_HUMAN	Sodium/hydrogen exchanger 3 OS=Homo sapiens OX=9606 GN=SLC9A3 PE=1 SV=2	-2.80636	0.0077	13888.5	35454.1	13362.8	25670.2	10492.8	33615.3	-21565.6	0.391732	-0.40701
1055	1119	SKT_HUMAN	Sickle tail protein homolog OS=Homo sapiens OX=9606 GN=KIAA1217 PE=1 SV=2	-2.87391	0.00646	65962.8	94083.9	69999.5	93945.6	22062.7	39037.1	-28121.1	0.701106	-0.154216
1244	1209	SKP1_HUMAN	S-phase kinase-associated protein 1 OS=Homo sapiens OX=9606 GN=SKP1 PE=1 SV=2	-2.63309	0.01197	82720.8	152391	72767.9	125817	42818.1	113441	-69670	0.54282	-0.265344
4245	1506	SKIV2_HUMAN	Helicase SKI2W OS=Homo sapiens OX=9606 GN=SKIV2L PE=1 SV=3	-0.262379	0.79438	138583	143786	132436	127945	68508.1	59698.1	-5202.79	0.963816	-0.016006
2753	3767	SKAP2_HUMAN	Src kinase-associated phosphoprotein 2 OS=Homo sapiens OX=9606 GN=SKAP2 PE=1 SV=1	1.3149	0.19603	88897.6	52608.5	57834.5	36213.3	99214.5	78431.4	36289.1	1.6898	0.227834
1280	3357	SIR5_HUMAN	NAD-dependent protein deacylase sirtuin-5, mitochondrial OS=Homo sapiens OX=9606 GN=SIRT5 PE=1 SV=2	-2.58805	0.01339	93576.2	139139	85891.4	119997	33494.1	73395.2	-45562.9	0.672537	-0.172284
3375	3116	SIR3_HUMAN	NAD-dependent protein deacetylase sirtuin-3, mitochondrial OS=Homo sapiens OX=9606 GN=SIRT3 PE=1 SV=2	-0.891254	0.37812	75814.7	96289.5	63591	55312.4	55904.8	89204.9	-20474.7	0.787363	-0.103825
2357	2355	SIR2_HUMAN	NAD-dependent protein deacetylase sirtuin-2 OS=Homo sapiens OX=9606 GN=SIRT2 PE=1 SV=2	1.61579	0.114	209733	174626	192525	162664	83387.2	54409.4	35107.1	1.20104	0.079558
476	4177	SIR1_HUMAN	NAD-dependent protein deacetylase sirtuin-1 OS=Homo sapiens OX=9606 GN=SIRT1 PE=1 SV=2	-3.90687	0.00035	17268.2	39420.3	14567.7	35145.7	11136.9	23475.5	-22152	0.438055	-0.358471
679	2472	SIM24_HUMAN	Small integral membrane protein 24 OS=Homo sapiens OX=9606 GN=SMIM24 PE=2 SV=2	-3.4438	0.00136	31154.5	286420	26167.5	163283	15587	339317	-255265	0.108772	-0.963483
2832	3526	SIM20_HUMAN	Small integral membrane protein 20 OS=Homo sapiens OX=9606 GN=SMIM20 PE=1 SV=3	-1.26116	0.21456	126322	187793	116994	143947	68340.4	212650	-61470.9	0.672666	-0.172201
4086	4429	SIGL9_HUMAN	Sialic acid-binding Ig-like lectin 9 OS=Homo sapiens OX=9606 GN=SIGLEC9 PE=1 SV=2	-0.396961	0.69351	7255.37	8428.76	4376.62	3604.17	8828.02	10273.9	-1173.39	0.860787	-0.0651041
2624	4427	SIGL5_HUMAN	Sialic acid-binding Ig-like lectin 5 OS=Homo sapiens OX=9606 GN=SIGLEC5 PE=1 SV=1	1.42271	0.16257	38510.3	14734.6	7886.22	10867.9	75261.5	14160.9	23775.7	2.6136	0.417239
72	3724	SIGIR_HUMAN	Single Ig IL-1-related receptor OS=Homo sapiens OX=9606 GN=SIGIRR PE=1 SV=3	-5.95943	5.3899e-07	29177	107851	27967.8	83962.9	13749.1	58914	-78673.7	0.270531	-0.567783
2535	1185	SIAS_HUMAN	Sialic acid synthase OS=Homo sapiens OX=9606 GN=NANS PE=1 SV=2	-1.48065	0.14653	94088.5	138526	97977.7	103759	35624.3	132838	-44437.2	0.679213	-0.167994
1626	2966	SIAE_HUMAN	Sialate O-acetylesterase OS=Homo sapiens OX=9606 GN=SIAE PE=1 SV=1	-2.22628	0.03169	145329	232440	113835	189179	75166.4	162795	-87111.6	0.62523	-0.20396
447	2552	SHPS1_HUMAN	Tyrosine-protein phosphatase non-receptor type substrate 1 OS=Homo sapiens OX=9606 GN=SIRPA PE=1 SV=2	3.94562	0.00031	182420	90442.8	145289	69322.5	95766.1	47334.4	91977.4	2.01697	0.304699
181	1673	SHPK_HUMAN	Sedoheptulokinase OS=Homo sapiens OX=9606 GN=SHPK PE=1 SV=3	-5.00165	1.1778e-05	114971	259541	119300	217889	30477.8	128903	-144570	0.442978	-0.353618
1530	748	SHOT1_HUMAN	Shootin-1 OS=Homo sapiens OX=9606 GN=SHTN1 PE=1 SV=4	-2.33601	0.02459	72594.4	107332	57841.1	111234	40852.4	54543.3	-34738.1	0.676351	-0.169828
3561	3276	SHOC2_HUMAN	Leucine-rich repeat protein SHOC-2 OS=Homo sapiens OX=9606 GN=SHOC2 PE=1 SV=2	-0.760972	0.45114	29435.9	34148.7	21769.8	26988.3	21962.6	17974.8	-4712.8	0.861992	-0.0644967
1740	3351	SHLB2_HUMAN	Endophilin-B2 OS=Homo sapiens OX=9606 GN=SH3GLB2 PE=1 SV=1	2.11658	0.04057	70324.9	50739.3	71993.7	65872.2	25422.9	33938.4	19585.6	1.38601	0.141765
468	2586	SHLB1_HUMAN	Endophilin-B1 OS=Homo sapiens OX=9606 GN=SH3GLB1 PE=1 SV=1	3.91357	0.00034	238694	134173	276887	139393	110810	51962.1	104521	1.779	0.250176
2786	4175	SHIP2_HUMAN	Phosphatidylinositol 3,4,5-trisphosphate 5-phosphatase 2 OS=Homo sapiens OX=9606 GN=INPPL1 PE=1 SV=2	1.2874	0.20535	27745.3	21439.8	19172.4	19987.8	19553.4	11019.8	6305.51	1.2941	0.111969
3044	2576	SHIP1_HUMAN	Phosphatidylinositol 3,4,5-trisphosphate 5-phosphatase 1 OS=Homo sapiens OX=9606 GN=INPP5D PE=1 SV=2	1.11819	0.27015	50698.9	41405.7	47765.6	33733.1	32344.9	20107.2	9293.2	1.22444	0.0879383
4422	4594	SHC1_HUMAN	SHC-transforming protein 1 OS=Homo sapiens OX=9606 GN=SHC1 PE=1 SV=4	-0.138159	0.89081	15664.9	16071.7	16666.4	13754.7	8862.98	10175.6	-406.836	0.974686	-0.0111352
4211	3991	SHAN3_HUMAN	SH3 and multiple ankyrin repeat domains protein 3 OS=Homo sapiens OX=9606 GN=SHANK3 PE=1 SV=3	-0.294792	0.76968	16665.9	17510.1	13514.4	17430.1	11350.7	6587.26	-844.233	0.951786	-0.0214607
3278	2463	SH3L3_HUMAN	SH3 domain-binding glutamic acid-rich-like protein 3 OS=Homo sapiens OX=9606 GN=SH3BGRL3 PE=1 SV=1	0.94997	0.34783	885696	768999	1.02933e+06	791242	383607	411997	116697	1.15175	0.0613588
3851	1382	SH3L1_HUMAN	SH3 domain-binding glutamic acid-rich-like protein OS=Homo sapiens OX=9606 GN=SH3BGRL PE=1 SV=1	0.552752	0.58351	708585	643766	793674	527883	381369	378596	64818.9	1.10069	0.0416639
2788	1156	SH3K1_HUMAN	SH3 domain-containing kinase-binding protein 1 OS=Homo sapiens OX=9606 GN=SH3KBP1 PE=1 SV=2	1.28484	0.20624	169985	153084	163220	154381	38464.9	46413.3	16901.2	1.11041	0.0454814
33	3355	SH3G2_HUMAN	Endophilin-A1 OS=Homo sapiens OX=9606 GN=SH3GL2 PE=1 SV=1	-6.64331	5.9045e-08	32167.3	93083.1	33699.4	84724.1	10975.7	40561.2	-60915.8	0.345576	-0.461456
444	1462	SH3G1_HUMAN	Endophilin-A2 OS=Homo sapiens OX=9606 GN=SH3GL1 PE=1 SV=1	3.94365	0.00031	376113	255243	382205	222909	91836.6	106268	120870	1.47355	0.168365
2977	1811	SGTA_HUMAN	Small glutamine-rich tetratricopeptide repeat-containing protein alpha OS=Homo sapiens OX=9606 GN=SGTA PE=1 SV=1	1.16535	0.25078	251815	206815	253763	216430	134349	115169	45000.2	1.21759	0.0854999
2984	1361	SGT1_HUMAN	Protein SGT1 homolog OS=Homo sapiens OX=9606 GN=SUGT1 PE=1 SV=3	1.16015	0.25287	247468	185366	176895	156790	206891	131790	62101.7	1.33502	0.125488
3645	4567	SGPP1_HUMAN	Sphingosine-1-phosphate phosphatase 1 OS=Homo sapiens OX=9606 GN=SGPP1 PE=1 SV=2	-0.698422	0.48895	26779.1	32326.7	13652.3	28303.9	25382.2	26089.8	-5547.6	0.828389	-0.0817654
3078	2246	SGPL1_HUMAN	Sphingosine-1-phosphate lyase 1 OS=Homo sapiens OX=9606 GN=SGPL1 PE=1 SV=3	1.09103	0.28179	66683.3	58140	61871.6	57091.3	23129.9	27434.9	8543.32	1.14694	0.0595422
4525	2886	SGCD_HUMAN	Delta-sarcoglycan OS=Homo sapiens OX=9606 GN=SGCD PE=1 SV=2	-0.0562036	0.95546	46670.9	47226.1	30453.1	37855	36560.9	26693.1	-555.199	0.988244	-0.00513589
832	3811	SFXN5_HUMAN	Sideroflexin-5 OS=Homo sapiens OX=9606 GN=SFXN5 PE=1 SV=1	-3.20724	0.00264	68688.4	128588	64358.6	141615	45247.3	72646.6	-59899.2	0.534176	-0.272316
547	3728	SFXN4_HUMAN	Sideroflexin-4 OS=Homo sapiens OX=9606 GN=SFXN4 PE=1 SV=1	-3.74326	0.00057	16472.6	39473.7	13145.8	32128.6	11500.1	25703.1	-23001.1	0.417305	-0.379546
803	1063	SFXN3_HUMAN	Sideroflexin-3 OS=Homo sapiens OX=9606 GN=SFXN3 PE=1 SV=3	3.26475	0.00225	632519	451116	559461	445142	214641	136982	181403	1.40212	0.146785
98	2102	SFXN2_HUMAN	Sideroflexin-2 OS=Homo sapiens OX=9606 GN=SFXN2 PE=1 SV=2	-5.71786	1.1778e-06	129528	495430	122560	381133	50135.5	288935	-365902	0.261445	-0.582619
2444	693	SFXN1_HUMAN	Sideroflexin-1 OS=Homo sapiens OX=9606 GN=SFXN1 PE=1 SV=4	1.54262	0.1308	630284	422371	485519	351799	581622	207816	207912	1.49225	0.173842
4125	4072	SFSWA_HUMAN	Splicing factor, suppressor of white-apricot homolog OS=Homo sapiens OX=9606 GN=SFSWAP PE=1 SV=3	-0.365754	0.71648	13155.1	14907.6	11544.4	9693.44	7530.82	20626	-1752.54	0.88244	-0.0543149
4515	4073	SFR19_HUMAN	Splicing factor, arginine/serine-rich 19 OS=Homo sapiens OX=9606 GN=SCAF1 PE=1 SV=3	0.0606445	0.95194	20333.8	20075.8	14137.6	21595.5	16060.9	11041.6	257.928	1.01285	0.00554414
872	464	SFPQ_HUMAN	Splicing factor, proline- and glutamine-rich OS=Homo sapiens OX=9606 GN=SFPQ PE=1 SV=2	3.1387	0.00318	1.50009e+06	924794	1.38585e+06	995060	540943	642574	575301	1.62209	0.210074
4224	2659	SF3B6_HUMAN	Splicing factor 3B subunit 6 OS=Homo sapiens OX=9606 GN=SF3B6 PE=1 SV=1	-0.28119	0.78001	56167.8	58834.4	55668.6	45353.6	19011.8	39077	-2666.52	0.954678	-0.0201433
1054	4408	SF3B5_HUMAN	Splicing factor 3B subunit 5 OS=Homo sapiens OX=9606 GN=SF3B5 PE=1 SV=1	2.87549	0.00644	62092.9	37897.3	71975.3	36261.1	27500	27029.8	24195.6	1.63845	0.214434
3734	4020	SF3B4_HUMAN	Splicing factor 3B subunit 4 OS=Homo sapiens OX=9606 GN=SF3B4 PE=1 SV=1	-0.637457	0.52746	153765	168842	134661	178931	74135.6	79068.3	-15077.2	0.910702	-0.0406235
1159	300	SF3B3_HUMAN	Splicing factor 3B subunit 3 OS=Homo sapiens OX=9606 GN=SF3B3 PE=1 SV=4	2.7628	0.00862	461338	331103	427165	284506	150657	154810	130236	1.39334	0.144057
2810	1135	SF3B2_HUMAN	Splicing factor 3B subunit 2 OS=Homo sapiens OX=9606 GN=SF3B2 PE=1 SV=2	1.26955	0.21158	233107	178728	243530	177921	96544.5	170906	54379.8	1.30426	0.115364
2706	439	SF3B1_HUMAN	Splicing factor 3B subunit 1 OS=Homo sapiens OX=9606 GN=SF3B1 PE=1 SV=3	-1.35676	0.18247	90215.5	139999	41825.3	109471	104080	132065	-49783.5	0.644401	-0.190844
856	988	SF3A3_HUMAN	Splicing factor 3A subunit 3 OS=Homo sapiens OX=9606 GN=SF3A3 PE=1 SV=1	3.16939	0.00293	237445	182839	233338	188959	57638.8	53958.1	54605.9	1.29866	0.113494
2723	4527	SF3A2_HUMAN	Splicing factor 3A subunit 2 OS=Homo sapiens OX=9606 GN=SF3A2 PE=1 SV=2	1.34519	0.18614	31725.2	23238.1	22400.7	19729.9	26106.1	12426.9	8487.2	1.36523	0.135205
3298	945	SF3A1_HUMAN	Splicing factor 3A subunit 1 OS=Homo sapiens OX=9606 GN=SF3A1 PE=1 SV=1	-0.93878	0.35348	182315	203682	155784	199730	74366.7	73131.4	-21366.9	0.895097	-0.0481299
2687	1687	SF01_HUMAN	Splicing factor 1 OS=Homo sapiens OX=9606 GN=SF1 PE=1 SV=4	-1.36806	0.17893	113547	142479	85637.3	146484	64430.4	72392.3	-28931.5	0.796942	-0.0985735
204	2153	SETD3_HUMAN	Histone-lysine N-methyltransferase setd3 OS=Homo sapiens OX=9606 GN=SETD3 PE=1 SV=1	-4.86732	1.8054e-05	53861.8	115823	47722	94398.1	20285.1	54695.8	-61961	0.465036	-0.332513
2705	1127	SET_HUMAN	Protein SET OS=Homo sapiens OX=9606 GN=SET PE=1 SV=3	-1.35686	0.18244	342670	473841	400639	572145	221719	383536	-131171	0.723175	-0.140757
2374	4406	SERC1_HUMAN	Serine incorporator 1 OS=Homo sapiens OX=9606 GN=SERINC1 PE=1 SV=1	-1.60282	0.11684	59057.1	70959.7	62433	73533.4	24897.2	23198.8	-11902.5	0.832264	-0.0797391
1816	661	SERC_HUMAN	Phosphoserine aminotransferase OS=Homo sapiens OX=9606 GN=PSAT1 PE=1 SV=2	-2.06024	0.04592	125127	252974	62441.7	182610	208292	193597	-127847	0.494624	-0.305725
4393	2385	SERB_HUMAN	Phosphoserine phosphatase OS=Homo sapiens OX=9606 GN=PSPH PE=1 SV=2	-0.156635	0.87632	66889.6	69303.3	62052.9	43698	39644.4	58436.7	-2413.68	0.965172	-0.0153952
2146	638	SERA_HUMAN	D-3-phosphoglycerate dehydrogenase OS=Homo sapiens OX=9606 GN=PHGDH PE=1 SV=4	-1.78743	0.08145	305448	473495	232655	496517	227934	365602	-168047	0.645093	-0.190377
635	417	SEPT9_HUMAN	Septin-9 OS=Homo sapiens OX=9606 GN=SEPT9 PE=1 SV=2	3.54667	0.00101	879612	415356	708466	433904	523911	292138	464257	2.11773	0.325871
392	1631	SEPT8_HUMAN	Septin-8 OS=Homo sapiens OX=9606 GN=SEPT8 PE=1 SV=4	4.09447	0.0002	176436	101021	206393	110250	75665.4	37402.7	75414.9	1.74653	0.242176
1187	599	SEPT7_HUMAN	Septin-7 OS=Homo sapiens OX=9606 GN=SEPT7 PE=1 SV=2	2.71838	0.00965	1.3515e+06	888797	1.49721e+06	1.04674e+06	625010	466680	462705	1.5206	0.182014
2553	2488	SEPT6_HUMAN	Septin-6 OS=Homo sapiens OX=9606 GN=SEPT6 PE=1 SV=4	1.46938	0.14955	98568.6	82512.8	93317.3	83043.6	28501.1	41170.8	16055.8	1.19459	0.0772174
397	2681	SEPT5_HUMAN	Septin-5 OS=Homo sapiens OX=9606 GN=SEPT5 PE=1 SV=1	4.08312	0.00021	68762.4	27146.7	52667.9	21888.7	42639.5	19061.7	41615.7	2.53299	0.403634
696	3900	SEPT4_HUMAN	Septin-4 OS=Homo sapiens OX=9606 GN=SEPT4 PE=1 SV=1	-3.40627	0.00151	12034.2	31069.7	8010.48	29795.1	10519.4	23348.8	-19035.5	0.38733	-0.411919
276	838	SEPT2_HUMAN	Septin-2 OS=Homo sapiens OX=9606 GN=SEPT2 PE=1 SV=1	4.49479	5.8284e-05	1.03879e+06	580350	1.18751e+06	652151	380615	271271	458439	1.78993	0.252837
3546	3120	SEPP1_HUMAN	Selenoprotein P OS=Homo sapiens OX=9606 GN=SELENOP PE=1 SV=3	0.775001	0.4429	105410	90751	107664	72440.5	45297.6	73899.6	14658.8	1.16153	0.0650297
974	2932	SEP15_HUMAN	Selenoprotein F OS=Homo sapiens OX=9606 GN=SELENOF PE=1 SV=4	-2.98034	0.00488	63273.7	143394	61156.9	95050.2	36272.1	117732	-80120.4	0.441257	-0.355308
4201	471	SEP11_HUMAN	Septin-11 OS=Homo sapiens OX=9606 GN=SEPT11 PE=1 SV=3	0.304068	0.76265	327815	298182	159200	118724	327806	303299	29633	1.09938	0.0411474
103	1432	SEP10_HUMAN	Septin-10 OS=Homo sapiens OX=9606 GN=SEPT10 PE=1 SV=2	5.67762	1.3414e-06	243934	120711	267755	116510	86052.8	49865.9	123223	2.02081	0.305525
445	1660	SELO_HUMAN	Selenoprotein O OS=Homo sapiens OX=9606 GN=SELENOO PE=1 SV=3	-3.947	0.00031	62276.8	110352	55441.6	107506	30047.5	47038.9	-48075.3	0.564346	-0.248454
3784	4181	SELH_HUMAN	Selenoprotein H OS=Homo sapiens OX=9606 GN=SELENOH PE=1 SV=2	0.594604	0.55546	17149.2	15299.1	15247.2	13497.2	10506.2	9640.05	1850.11	1.12093	0.0495784
3482	1180	SELB_HUMAN	Selenocysteine-specific elongation factor OS=Homo sapiens OX=9606 GN=EEFSEC PE=1 SV=4	-0.815155	0.41981	163305	199111	168973	166649	61985.2	191512	-35806.3	0.820169	-0.0860965
349	3515	SEH1_HUMAN	Nucleoporin SEH1 OS=Homo sapiens OX=9606 GN=SEH1L PE=1 SV=3	4.22346	0.00013	45092.3	14299.1	51194.4	10997.1	31452.1	11273.9	30793.2	3.15351	0.498794
1295	2078	SEGN_HUMAN	Secretagogin OS=Homo sapiens OX=9606 GN=SCGN PE=2 SV=2	2.574	0.01386	122012	69684.3	92375.6	57785.5	86750.6	33961.4	52328	1.75093	0.243269
1294	4019	SEC63_HUMAN	Translocation protein SEC63 homolog OS=Homo sapiens OX=9606 GN=SEC63 PE=1 SV=2	2.57449	0.01385	125533	81980.2	110835	74723.9	63077.1	45068	43552.5	1.53126	0.185048
2069	3102	SEC20_HUMAN	Vesicle transport protein SEC20 OS=Homo sapiens OX=9606 GN=BNIP1 PE=1 SV=3	-1.85068	0.07161	32627	46990.3	25745.8	41850.6	28808.1	20857	-14363.3	0.694336	-0.158431
4448	2335	SEC13_HUMAN	Protein SEC13 homolog OS=Homo sapiens OX=9606 GN=SEC13 PE=1 SV=3	-0.119307	0.90563	475968	484933	463268	488794	279445	201245	-8965.55	0.981512	-0.00810448
2751	2949	SE1L1_HUMAN	Protein sel-1 homolog 1 OS=Homo sapiens OX=9606 GN=SEL1L PE=1 SV=3	-1.31694	0.19535	120563	160115	94500.2	116997	94896.4	99682.4	-39552.1	0.752977	-0.123219
3102	2218	SDSL_HUMAN	Serine dehydratase-like OS=Homo sapiens OX=9606 GN=SDSL PE=1 SV=1	-1.07745	0.28773	53405.3	75975.7	43661.8	49173.2	65554.2	70127.2	-22570.4	0.702926	-0.153091
4110	4440	SDS3_HUMAN	Sin3 histone deacetylase corepressor complex component SDS3 OS=Homo sapiens OX=9606 GN=SUDS3 PE=1 SV=2	-0.376011	0.7089	29553.8	31646.6	23701.1	25938.8	15501	20254.4	-2092.78	0.93387	-0.0297134
190	1105	SDHB_HUMAN	Succinate dehydrogenase [ubiquinone] iron-sulfur subunit, mitochondrial OS=Homo sapiens OX=9606 GN=SDHB PE=1 SV=3	-4.96168	1.3377e-05	239056	508702	237010	461293	80712.4	235603	-269647	0.469932	-0.327965
2434	192	SDHA_HUMAN	Succinate dehydrogenase [ubiquinone] flavoprotein subunit, mitochondrial OS=Homo sapiens OX=9606 GN=SDHA PE=1 SV=2	-1.55067	0.12886	615000	845139	434009	727256	386965	559292	-230139	0.727691	-0.138053
3543	3897	SDF2L_HUMAN	Stromal cell-derived factor 2-like protein 1 OS=Homo sapiens OX=9606 GN=SDF2L1 PE=1 SV=2	0.777124	0.44166	97034.8	84139.3	102742	70778.6	56325.1	51087.9	12895.5	1.15326	0.0619286
3491	3622	SDF2_HUMAN	Stromal cell-derived factor 2 OS=Homo sapiens OX=9606 GN=SDF2 PE=1 SV=2	-0.809084	0.42325	9316.15	12084	5538.59	8123.3	9457.39	12502.5	-2767.8	0.770953	-0.112972
2503	1379	SDCB1_HUMAN	Syntenin-1 OS=Homo sapiens OX=9606 GN=SDCBP PE=1 SV=1	-1.50412	0.14041	188375	339493	201686	182607	74026.1	454419	-151118	0.55487	-0.255808
4591	3729	SCYL2_HUMAN	SCY1-like protein 2 OS=Homo sapiens OX=9606 GN=SCYL2 PE=1 SV=1	0.00956014	0.99242	27722.4	27678	31645.8	22010.9	14591.1	15463.8	44.3545	1.0016	0.000695408
2648	1991	SCYL1_HUMAN	N-terminal kinase-like protein OS=Homo sapiens OX=9606 GN=SCYL1 PE=1 SV=1	-1.40313	0.16829	98120.5	107997	96051.5	110474	18802.6	26209.8	-9876.63	0.908547	-0.0416525
2203	4314	SCRN3_HUMAN	Secernin-3 OS=Homo sapiens OX=9606 GN=SCRN3 PE=1 SV=1	-1.74922	0.08792	19012.3	34135.2	15544.2	23826.3	13654.5	37191.5	-15122.9	0.556969	-0.254169
79	2094	SCRN2_HUMAN	Secernin-2 OS=Homo sapiens OX=9606 GN=SCRN2 PE=1 SV=3	-5.87409	7.105e-07	73960.7	414933	78995.8	353741	34138.3	263805	-340973	0.178247	-0.748978
2967	2311	SCRN1_HUMAN	Secernin-1 OS=Homo sapiens OX=9606 GN=SCRN1 PE=1 SV=2	-1.17164	0.24828	151575	183126	162393	184590	58747.7	108522	-31550.6	0.827711	-0.0821215
1841	2510	SCRIB_HUMAN	Protein scribble homolog OS=Homo sapiens OX=9606 GN=SCRIB PE=1 SV=4	-2.04301	0.04768	126468	189042	102004	169311	76902.8	117413	-62573.7	0.668995	-0.174577
2604	1356	SCRB2_HUMAN	Lysosome membrane protein 2 OS=Homo sapiens OX=9606 GN=SCARB2 PE=1 SV=2	1.43609	0.15875	334783	225852	250281	231175	324461	124698	108931	1.48231	0.170939
3087	3640	SCRB1_HUMAN	Scavenger receptor class B member 1 OS=Homo sapiens OX=9606 GN=SCARB1 PE=1 SV=1	1.08628	0.28386	149525	120051	162459	59753	57106	110446	29473.4	1.24551	0.095346
3023	1638	SCPDL_HUMAN	Saccharopine dehydrogenase-like oxidoreductase OS=Homo sapiens OX=9606 GN=SCCPDH PE=1 SV=1	-1.13086	0.26485	344262	408180	266671	452390	208929	153093	-63918.1	0.843407	-0.0739627
2391	426	SCOT1_HUMAN	Succinyl-CoA:3-ketoacid coenzyme A transferase 1, mitochondrial OS=Homo sapiens OX=9606 GN=OXCT1 PE=1 SV=1	-1.5865	0.1205	343207	670497	285015	265409	243284	913531	-327290	0.51187	-0.290841
1286	3454	SCO1_HUMAN	Protein SCO1 homolog, mitochondrial OS=Homo sapiens OX=9606 GN=SCO1 PE=1 SV=1	-2.5819	0.01359	19954.6	72071.5	14483.1	26215	22311.4	89770.6	-52116.9	0.276872	-0.55772
3034	1257	SCMC1_HUMAN	Calcium-binding mitochondrial carrier protein SCaMC-1 OS=Homo sapiens OX=9606 GN=SLC25A24 PE=1 SV=2	1.12639	0.26671	239046	189558	137417	164831	177604	94835.9	49488.4	1.26107	0.10074
1246	1503	SCLY_HUMAN	Selenocysteine lyase OS=Homo sapiens OX=9606 GN=SCLY PE=1 SV=4	-2.62882	0.0121	157855	247615	151684	214201	70629.5	139623	-89760.2	0.637501	-0.195519
4183	3741	SCFD2_HUMAN	Sec1 family domain-containing protein 2 OS=Homo sapiens OX=9606 GN=SCFD2 PE=1 SV=2	-0.317542	0.75248	36709.2	38723.5	30783.9	36490.4	20997.9	20101.5	-2014.26	0.947984	-0.0231992
4304	1456	SCFD1_HUMAN	Sec1 family domain-containing protein 1 OS=Homo sapiens OX=9606 GN=SCFD1 PE=1 SV=4	-0.225858	0.82246	289693	296397	285270	266991	97163	95198.8	-6704.29	0.977381	-0.00993625
4501	4006	SCAPE_HUMAN	S phase cyclin A-associated protein in the endoplasmic reticulum OS=Homo sapiens OX=9606 GN=SCAPER PE=1 SV=2	0.0759004	0.93988	21158.3	20906.8	18739.1	18400.1	13183.7	7538.39	251.536	1.01203	0.00519395
1173	2119	SCAM3_HUMAN	Secretory carrier-associated membrane protein 3 OS=Homo sapiens OX=9606 GN=SCAMP3 PE=1 SV=3	2.74161	0.0091	201750	132235	196735	115000	96969.7	64013.2	69514.7	1.52569	0.183467
3531	3591	SCAM2_HUMAN	Secretory carrier-associated membrane protein 2 OS=Homo sapiens OX=9606 GN=SCAMP2 PE=1 SV=2	0.784361	0.43745	302430	256685	275578	217042	154070	218389	45745.8	1.17822	0.0712256
3682	2883	SCAM1_HUMAN	Secretory carrier-associated membrane protein 1 OS=Homo sapiens OX=9606 GN=SCAMP1 PE=1 SV=2	-0.674077	0.50414	152972	177375	118954	138993	116910	117709	-24403.4	0.862419	-0.0642817
3558	3405	SCAFB_HUMAN	Protein SCAF11 OS=Homo sapiens OX=9606 GN=SCAF11 PE=1 SV=2	0.762434	0.45027	13638.1	11484	11454.1	9236.43	9840.9	8413.57	2154.12	1.18758	0.0746617
4222	4486	SC6A8_HUMAN	Sodium- and chloride-dependent creatine transporter 1 OS=Homo sapiens OX=9606 GN=SLC6A8 PE=1 SV=1	0.282708	0.77886	23983.3	19514.1	6657.73	11236.7	69444.7	20626.8	4469.17	1.22902	0.0895599
4029	3106	SC61B_HUMAN	Protein transport protein Sec61 subunit beta OS=Homo sapiens OX=9606 GN=SEC61B PE=1 SV=2	-0.433678	0.66685	58544.8	67111	34835.8	61959	62394.3	65576.4	-8566.18	0.872358	-0.0593053
882	2203	SC5AC_HUMAN	Sodium-coupled monocarboxylate transporter 2 OS=Homo sapiens OX=9606 GN=SLC5A12 PE=2 SV=2	-3.12896	0.00327	116683	496385	93466.8	230965	59943.6	552860	-379702	0.235065	-0.628812
439	2227	SC5AA_HUMAN	Sodium/glucose cotransporter 5 OS=Homo sapiens OX=9606 GN=SLC5A10 PE=1 SV=2	-3.95492	0.0003	97652.5	423619	82808.8	191514	45127.7	374992	-325966	0.23052	-0.637292
338	3820	SC5A9_HUMAN	Sodium/glucose cotransporter 4 OS=Homo sapiens OX=9606 GN=SLC5A9 PE=1 SV=2	-4.25724	0.00012	28255.6	66568.1	25222.2	60933.2	17948.4	37129.7	-38312.5	0.424462	-0.372161
1006	4292	SC5A6_HUMAN	Sodium-dependent multivitamin transporter OS=Homo sapiens OX=9606 GN=SLC5A6 PE=2 SV=2	2.9407	0.00542	24978.4	15554.1	26935.2	13387	10852.2	9895.04	9424.28	1.6059	0.205719
143	931	SC5A2_HUMAN	Sodium/glucose cotransporter 2 OS=Homo sapiens OX=9606 GN=SLC5A2 PE=1 SV=1	-5.28131	4.8126e-06	132618	1.12025e+06	107791	778498	93318.7	851867	-987630	0.118383	-0.926712
2429	1400	SC5A1_HUMAN	Sodium/glucose cotransporter 1 OS=Homo sapiens OX=9606 GN=SLC5A1 PE=1 SV=1	-1.55518	0.12778	174005	247822	138981	182948	105331	190308	-73816.6	0.702139	-0.153577
1617	377	SC31A_HUMAN	Protein transport protein Sec31A OS=Homo sapiens OX=9606 GN=SEC31A PE=1 SV=3	2.23702	0.03093	1.45899e+06	422531	452412	451496	2.11497e+06	186763	1.03646e+06	3.45297	0.538193
1320	2479	SC24D_HUMAN	Protein transport protein Sec24D OS=Homo sapiens OX=9606 GN=SEC24D PE=1 SV=2	2.54348	0.01495	133744	92159.7	118779	86763.4	65838.1	35759.7	41584.5	1.45122	0.161734
951	702	SC24C_HUMAN	Protein transport protein Sec24C OS=Homo sapiens OX=9606 GN=SEC24C PE=1 SV=3	3.0243	0.00434	352482	217642	346500	177355	172896	108866	134839	1.61954	0.209393
757	3589	SC24B_HUMAN	Protein transport protein Sec24B OS=Homo sapiens OX=9606 GN=SEC24B PE=1 SV=2	3.33884	0.00183	78440.8	52848.8	77605.8	47063.9	22466.2	27000.9	25592	1.48425	0.171507
1330	1429	SC24A_HUMAN	Protein transport protein Sec24A OS=Homo sapiens OX=9606 GN=SEC24A PE=1 SV=2	2.53167	0.01538	247708	136189	177269	137611	198629	35976.9	111520	1.81886	0.2598
4327	1837	SC23B_HUMAN	Protein transport protein Sec23B OS=Homo sapiens OX=9606 GN=SEC23B PE=1 SV=2	0.210213	0.83457	247079	240395	216033	220054	121174	80883.3	6683.09	1.0278	0.0119088
104	802	SC23A_HUMAN	Protein transport protein Sec23A OS=Homo sapiens OX=9606 GN=SEC23A PE=1 SV=2	5.67338	1.36e-06	291795	142183	281967	133177	111156	47413.8	149611	2.05224	0.312229
810	1555	SC22B_HUMAN	Vesicle-trafficking protein SEC22b OS=Homo sapiens OX=9606 GN=SEC22B PE=1 SV=4	3.25586	0.00231	1.14574e+06	656174	1.07958e+06	687907	616950	306868	489564	1.74609	0.242066
3953	1730	SC16A_HUMAN	Protein transport protein Sec16A OS=Homo sapiens OX=9606 GN=SEC16A PE=1 SV=4	-0.486212	0.62947	103651	113098	85652.6	103540	55466.6	69654.5	-9447.26	0.916468	-0.0378825
474	3552	SC11A_HUMAN	Signal peptidase complex catalytic subunit SEC11A OS=Homo sapiens OX=9606 GN=SEC11A PE=1 SV=1	3.90416	0.00035	295547	103666	280613	26476.4	180314	134955	191881	2.85096	0.454992
15	443	SBP1_HUMAN	Methanethiol oxidase OS=Homo sapiens OX=9606 GN=SELENBP1 PE=1 SV=2	-7.37592	5.6486e-09	221741	698308	235737	570294	74272.6	286619	-476567	0.317541	-0.4982
400	818	SBDS_HUMAN	Ribosome maturation protein SBDS OS=Homo sapiens OX=9606 GN=SBDS PE=1 SV=4	4.06948	0.00022	368799	276977	365953	282240	72531.3	73693.7	91822.6	1.33152	0.124347
3053	1004	SART3_HUMAN	Squamous cell carcinoma antigen recognized by T-cells 3 OS=Homo sapiens OX=9606 GN=SART3 PE=1 SV=1	1.11059	0.27338	280025	232019	207543	223929	180308	82022.3	48006.4	1.20691	0.081674
2809	1637	SARNP_HUMAN	SAP domain-containing ribonucleoprotein OS=Homo sapiens OX=9606 GN=SARNP PE=1 SV=3	1.27004	0.21141	299851	230181	171716	169498	196054	157346	69670.2	1.30268	0.114836
215	648	SARDH_HUMAN	Sarcosine dehydrogenase, mitochondrial OS=Homo sapiens OX=9606 GN=SARDH PE=1 SV=1	-4.79067	2.3014e-05	81798	395143	74163.9	254630	34020.6	297797	-313345	0.207008	-0.684012
2699	2040	SAR1B_HUMAN	GTP-binding protein SAR1b OS=Homo sapiens OX=9606 GN=SAR1B PE=1 SV=1	-1.35871	0.18185	36936.8	69588.4	5160.27	24527.1	66559.4	87734.9	-32651.6	0.530789	-0.275078
876	4252	SAR1A_HUMAN	GTP-binding protein SAR1a OS=Homo sapiens OX=9606 GN=SAR1A PE=1 SV=1	3.13734	0.0032	253679	140154	206560	181752	132531	99659.3	113524	1.81	0.257678
403	1900	SAP3_HUMAN	Ganglioside GM2 activator OS=Homo sapiens OX=9606 GN=GM2A PE=1 SV=4	-4.06954	0.00022	100868	364648	99481.2	272393	57697.5	291376	-263780	0.276617	-0.558121
2271	3675	SAP18_HUMAN	Histone deacetylase complex subunit SAP18 OS=Homo sapiens OX=9606 GN=SAP18 PE=1 SV=1	-1.68366	0.10004	74904.2	160249	63213	49315.8	59305	224594	-85344.8	0.467424	-0.330289
4520	771	SAP_HUMAN	Prosaposin OS=Homo sapiens OX=9606 GN=PSAP PE=1 SV=2	0.0581846	0.95389	761666	746629	349614	349469	722620	938307	15037.1	1.02014	0.0086598
2456	1572	SAMP_HUMAN	Serum amyloid P-component OS=Homo sapiens OX=9606 GN=APCS PE=1 SV=2	1.53561	0.13251	448481	267629	156865	178519	505084	190172	180852	1.67576	0.224211
1475	244	SAMH1_HUMAN	Deoxynucleoside triphosphate triphosphohydrolase SAMHD1 OS=Homo sapiens OX=9606 GN=SAMHD1 PE=1 SV=2	2.39308	0.02149	650464	406386	588030	470102	405111	233110	244078	1.60061	0.204285
2719	699	SAM50_HUMAN	Sorting and assembly machinery component 50 homolog OS=Homo sapiens OX=9606 GN=SAMM50 PE=1 SV=3	-1.34624	0.18581	367856	456132	284481	430470	245229	173658	-88276	0.806468	-0.0934127
3041	3208	SAHH3_HUMAN	Adenosylhomocysteinase 3 OS=Homo sapiens OX=9606 GN=AHCYL2 PE=1 SV=1	-1.12017	0.26932	63241.5	78143.3	54152.1	60664.4	29836.3	53162.3	-14901.8	0.809302	-0.0918895
2644	696	SAHH2_HUMAN	S-adenosylhomocysteine hydrolase-like protein 1 OS=Homo sapiens OX=9606 GN=AHCYL1 PE=1 SV=2	-1.40737	0.16704	98237.9	116776	91017	96841.8	36411.6	48141.7	-18537.6	0.841254	-0.0750728
4127	488	SAHH_HUMAN	Adenosylhomocysteinase OS=Homo sapiens OX=9606 GN=AHCY PE=1 SV=4	-0.362086	0.71919	760968	835630	763094	705658	418117	847380	-74661.5	0.910652	-0.0406474
106	777	SAFB2_HUMAN	Scaffold attachment factor B2 OS=Homo sapiens OX=9606 GN=SAFB2 PE=1 SV=1	-5.66497	1.3974e-06	68413.5	159242	64260.2	131867	24829.1	69151.8	-90828.6	0.429619	-0.366916
1850	1948	SAFB1_HUMAN	Scaffold attachment factor B1 OS=Homo sapiens OX=9606 GN=SAFB PE=1 SV=4	2.03909	0.04809	186702	141769	174162	124016	82606.7	58079.9	44933.1	1.31695	0.119568
2925	1190	SAE2_HUMAN	SUMO-activating enzyme subunit 2 OS=Homo sapiens OX=9606 GN=UBA2 PE=1 SV=2	1.20092	0.23684	222521	190129	205276	196272	100764	71589.5	32392.5	1.17037	0.0683236
4584	1386	SAE1_HUMAN	SUMO-activating enzyme subunit 1 OS=Homo sapiens OX=9606 GN=SAE1 PE=1 SV=1	-0.0166177	0.98682	172555	172953	161011	166308	75758.6	79754.1	-398.891	0.997694	-0.00100279
2904	1235	SAC1_HUMAN	Phosphatidylinositide phosphatase SAC1 OS=Homo sapiens OX=9606 GN=SACM1L PE=1 SV=2	-1.21214	0.23257	223979	253749	210491	256993	79036	80125.8	-29769.9	0.88268	-0.0541968
1390	3490	SAA4_HUMAN	Serum amyloid A-4 protein OS=Homo sapiens OX=9606 GN=SAA4 PE=1 SV=2	2.46612	0.01804	71853.6	32871.7	35927.7	31162.7	70499.9	16638.7	38981.9	2.18588	0.339626
4336	3000	SAA2_HUMAN	Serum amyloid A-2 protein OS=Homo sapiens OX=9606 GN=SAA2 PE=1 SV=1	0.206303	0.8376	231184	218726	228533	156707	168623	219399	12457.4	1.05695	0.0240561
2463	1958	SAA1_HUMAN	Serum amyloid A-1 protein OS=Homo sapiens OX=9606 GN=SAA1 PE=1 SV=1	-1.52692	0.13465	307644	622794	201786	134350	230721	917250	-315150	0.493974	-0.306296
1138	3559	S6A19_HUMAN	Sodium-dependent neutral amino acid transporter B(0)AT1 OS=Homo sapiens OX=9606 GN=SLC6A19 PE=1 SV=1	-2.7814	0.00822	131168	414113	60771.6	282773	326475	332764	-282945	0.316745	-0.49929
2121	4456	S6A12_HUMAN	Sodium- and chloride-dependent betaine transporter OS=Homo sapiens OX=9606 GN=SLC6A12 PE=1 SV=2	-1.80945	0.0779	3475.43	25041.5	1047.1	1479.46	6102.55	54275.8	-21566.1	0.138787	-0.857651
3654	1978	S61A1_HUMAN	Protein transport protein Sec61 subunit alpha isoform 1 OS=Homo sapiens OX=9606 GN=SEC61A1 PE=1 SV=2	0.692269	0.49277	359421	297613	318455	172829	317171	258460	61807.6	1.20768	0.081951
2272	561	S4A4_HUMAN	Electrogenic sodium bicarbonate cotransporter 1 OS=Homo sapiens OX=9606 GN=SLC4A4 PE=1 SV=1	-1.68223	0.10032	94872.6	192938	93679.9	108797	37657	264474	-98065.5	0.491725	-0.308277
537	3081	S47A1_HUMAN	Multidrug and toxin extrusion protein 1 OS=Homo sapiens OX=9606 GN=SLC47A1 PE=1 SV=1	-3.75467	0.00055	58951.5	153144	50966.4	109489	26406.4	111888	-94192.6	0.384942	-0.414605
1908	3983	S41A3_HUMAN	Solute carrier family 41 member 3 OS=Homo sapiens OX=9606 GN=SLC41A3 PE=1 SV=2	-1.98931	0.05354	8899.11	14354.8	6046.79	16072	8539.78	9220.77	-5455.72	0.619938	-0.207652
2170	3570	S39AE_HUMAN	Zinc transporter ZIP14 OS=Homo sapiens OX=9606 GN=SLC39A14 PE=1 SV=3	1.76979	0.08438	110162	60891.5	102902	28412.4	94733.2	85449	49270.3	1.80915	0.257475
3538	3244	S38AA_HUMAN	Putative sodium-coupled neutral amino acid transporter 10 OS=Homo sapiens OX=9606 GN=SLC38A10 PE=1 SV=2	0.780005	0.43998	32934.8	29517.3	30459.5	31328.5	16200	11861.3	3417.52	1.11578	0.0475787
422	2666	S36A2_HUMAN	Proton-coupled amino acid transporter 2 OS=Homo sapiens OX=9606 GN=SLC36A2 PE=1 SV=1	-4.00466	0.00026	17464.6	162774	15571.8	101782	9280.11	166020	-145309	0.107293	-0.969427
1637	3764	S35U4_HUMAN	SLC35A4 upstream open reading frame protein OS=Homo sapiens OX=9606 GN=SLC35A4 PE=3 SV=1	2.21585	0.03246	452240	252548	308488	224898	336182	239862	199692	1.79071	0.253025
1919	4405	S30BP_HUMAN	SAP30-binding protein OS=Homo sapiens OX=9606 GN=SAP30BP PE=1 SV=1	1.97562	0.05513	30720.5	20375.5	34274.8	16081.5	20108.8	13093.4	10345	1.50772	0.17832
2622	3124	S28A1_HUMAN	Sodium/nucleoside cotransporter 1 OS=Homo sapiens OX=9606 GN=SLC28A1 PE=1 SV=2	-1.42391	0.16223	42352.9	55620	45040.1	40747.4	22076.8	36547.2	-13267.1	0.761469	-0.118348
2452	513	S27A2_HUMAN	Very long-chain acyl-CoA synthetase OS=Homo sapiens OX=9606 GN=SLC27A2 PE=1 SV=2	-1.53681	0.13221	291433	510156	214447	363293	201980	620145	-218724	0.571262	-0.243165
2690	4445	S2546_HUMAN	Solute carrier family 25 member 46 OS=Homo sapiens OX=9606 GN=SLC25A46 PE=1 SV=1	1.36477	0.17995	56671.3	41502.5	55715.2	34734.2	40079.1	31430.2	15168.8	1.36549	0.135289
3856	3097	S2542_HUMAN	Mitochondrial coenzyme A transporter SLC25A42 OS=Homo sapiens OX=9606 GN=SLC25A42 PE=2 SV=2	0.545627	0.58835	20638.4	17858.7	15422.6	15252.6	18500.9	14238.3	2779.65	1.15565	0.062825
1951	1197	S23IP_HUMAN	SEC23-interacting protein OS=Homo sapiens OX=9606 GN=SEC23IP PE=1 SV=1	1.94948	0.05827	242390	194357	206461	180337	85990.6	73172.4	48033	1.24714	0.0959143
2495	1804	S23A1_HUMAN	Solute carrier family 23 member 1 OS=Homo sapiens OX=9606 GN=SLC23A1 PE=1 SV=3	-1.50735	0.13958	112192	180783	85982.8	125500	87278	189383	-68590.8	0.620589	-0.207196
3151	2938	S22AI_HUMAN	Solute carrier family 22 member 18 OS=Homo sapiens OX=9606 GN=SLC22A18 PE=1 SV=3	1.04292	0.30325	207626	162681	162513	142056	168536	102942	44945.1	1.27628	0.105945
154	2682	S22AD_HUMAN	Solute carrier family 22 member 13 OS=Homo sapiens OX=9606 GN=SLC22A13 PE=2 SV=2	-5.15577	7.1984e-06	45861.7	140948	45298.5	124290	13188.8	83479.9	-95086.5	0.32538	-0.48761
1439	2474	S22AC_HUMAN	Solute carrier family 22 member 12 OS=Homo sapiens OX=9606 GN=SLC22A12 PE=1 SV=1	-2.42043	0.02014	9722.03	80058.3	5215.5	10134.8	14021.1	132426	-70336.2	0.121437	-0.915649
112	2563	S22A8_HUMAN	Solute carrier family 22 member 8 OS=Homo sapiens OX=9606 GN=SLC22A8 PE=1 SV=1	-5.57383	1.8758e-06	49626.2	309900	47724.5	254237	19665.1	213081	-260274	0.160136	-0.79551
1706	4404	S22A7_HUMAN	Solute carrier family 22 member 7 OS=Homo sapiens OX=9606 GN=SLC22A7 PE=1 SV=1	2.1514	0.03754	28057.4	14204.6	22122.7	8435.45	22032	19628.1	13852.8	1.97524	0.295619
555	2147	S22A6_HUMAN	Solute carrier family 22 member 6 OS=Homo sapiens OX=9606 GN=SLC22A6 PE=1 SV=1	-3.7235	0.00061	34778.5	88377.5	35541.9	55516.2	12917.3	64688.1	-53599.1	0.393521	-0.405032
1738	3491	S22A5_HUMAN	Solute carrier family 22 member 5 OS=Homo sapiens OX=9606 GN=SLC22A5 PE=1 SV=1	-2.11738	0.04049	12155.8	67318.5	9373.05	25108.7	10655.9	118910	-55162.7	0.180572	-0.74335
2701	3178	S22A2_HUMAN	Solute carrier family 22 member 2 OS=Homo sapiens OX=9606 GN=SLC22A2 PE=1 SV=2	-1.35847	0.18193	12774	17814.8	7738.76	11717.2	10079.4	13694.8	-5040.75	0.717047	-0.144452
528	2389	S13A3_HUMAN	Solute carrier family 13 member 3 OS=Homo sapiens OX=9606 GN=SLC13A3 PE=1 SV=1	-3.77404	0.00052	49272.8	397936	40614.3	237573	32280.5	422127	-348663	0.123821	-0.907206
3839	3474	S12A9_HUMAN	Solute carrier family 12 member 9 OS=Homo sapiens OX=9606 GN=SLC12A9 PE=1 SV=1	0.559771	0.57876	57809.2	51277.1	33364.7	50871.4	48299.4	22950.2	6532.04	1.12739	0.0520731
3118	2716	S12A7_HUMAN	Solute carrier family 12 member 7 OS=Homo sapiens OX=9606 GN=SLC12A7 PE=1 SV=3	-1.06627	0.29269	25436.2	30905.1	24363.4	26256.8	14381.5	18591	-5468.98	0.82304	-0.0845792
828	2677	S12A4_HUMAN	Solute carrier family 12 member 4 OS=Homo sapiens OX=9606 GN=SLC12A4 PE=1 SV=2	3.22184	0.00253	72910.3	49441.9	66372.5	46702.7	15400.5	29615.3	23468.4	1.47467	0.168694
721	3029	S12A3_HUMAN	Solute carrier family 12 member 3 OS=Homo sapiens OX=9606 GN=SLC12A3 PE=1 SV=3	-3.37659	0.00164	31184.8	60082.6	31364.1	45190.4	13350.4	36876.6	-28897.7	0.519033	-0.284805
715	959	S12A1_HUMAN	Solute carrier family 12 member 1 OS=Homo sapiens OX=9606 GN=SLC12A1 PE=1 SV=2	-3.38003	0.00163	146509	566412	110782	228378	101064	560254	-419903	0.258661	-0.587269
3712	3678	S11IP_HUMAN	Serine/threonine-protein kinase 11-interacting protein OS=Homo sapiens OX=9606 GN=STK11IP PE=1 SV=4	0.654913	0.51627	43130.6	32849	20750.8	21720.8	68271	22690.1	10281.6	1.313	0.118264
1822	2918	RYDEN_HUMAN	Repressor of yield of DENV protein OS=Homo sapiens OX=9606 GN=RYDEN PE=1 SV=2	-2.05571	0.04638	17223.6	37218.9	11701.7	22820.3	14166.2	42262.2	-19995.2	0.462766	-0.334639
3591	2752	RXRA_HUMAN	Retinoic acid receptor RXR-alpha OS=Homo sapiens OX=9606 GN=RXRA PE=1 SV=1	0.74316	0.46173	38702	31034.3	28314.7	25844.7	42882.5	19916.3	7667.73	1.24707	0.0958919
862	4122	RUXGL_HUMAN	Putative small nuclear ribonucleoprotein G-like protein 15 OS=Homo sapiens OX=9606 GN=SNRPGP15 PE=5 SV=2	3.15839	0.00302	429717	235247	358593	251539	199984	199050	194470	1.82666	0.261658
3261	3126	RUXF_HUMAN	Small nuclear ribonucleoprotein F OS=Homo sapiens OX=9606 GN=SNRPF PE=1 SV=1	-0.961689	0.34198	139513	179099	100034	130773	104453	157077	-39586.7	0.778968	-0.10848
688	3766	RUXE_HUMAN	Small nuclear ribonucleoprotein E OS=Homo sapiens OX=9606 GN=SNRPE PE=1 SV=1	-3.42337	0.00144	45826.2	140112	29830.6	105507	33285	121745	-94286.1	0.327068	-0.485362
659	441	RUVB2_HUMAN	RuvB-like 2 OS=Homo sapiens OX=9606 GN=RUVBL2 PE=1 SV=3	3.50128	0.00115	561713	286508	605687	224868	318117	168949	275205	1.96055	0.292378
1288	717	RUVB1_HUMAN	RuvB-like 1 OS=Homo sapiens OX=9606 GN=RUVBL1 PE=1 SV=1	-2.57879	0.0137	122558	259122	111599	153543	30373.2	240769	-136564	0.472975	-0.325162
2419	3932	RUSD2_HUMAN	RNA pseudouridylate synthase domain-containing protein 2 OS=Homo sapiens OX=9606 GN=RPUSD2 PE=1 SV=2	-1.56633	0.12515	10628.5	17854.8	9481.43	10088.5	6605.78	20083.3	-7226.27	0.595276	-0.225282
1503	3210	RUS1_HUMAN	RUS1 family protein C16orf58 OS=Homo sapiens OX=9606 GN=C16orf58 PE=1 SV=2	-2.36428	0.02301	14962.8	23355.3	13445.9	21043.6	9593.5	13136.6	-8392.45	0.640662	-0.193371
3656	3867	RUFY3_HUMAN	Protein RUFY3 OS=Homo sapiens OX=9606 GN=RUFY3 PE=1 SV=1	-0.688746	0.49496	44670.1	49896.5	41901.4	42658.4	21656.7	27207.1	-5226.43	0.895255	-0.0480535
2264	3802	RUFY2_HUMAN	RUN and FYVE domain-containing protein 2 OS=Homo sapiens OX=9606 GN=RUFY2 PE=1 SV=3	-1.69225	0.09838	19429.5	28944.2	19071.5	24287.3	12236.7	22674.6	-9514.73	0.671274	-0.1731
3848	714	RUFY1_HUMAN	RUN and FYVE domain-containing protein 1 OS=Homo sapiens OX=9606 GN=RUFY1 PE=1 SV=2	-0.55417	0.58255	265306	308654	223058	185397	126048	335564	-43348.2	0.859557	-0.0657251
3010	3055	RU2B_HUMAN	U2 small nuclear ribonucleoprotein B'' OS=Homo sapiens OX=9606 GN=SNRPB2 PE=1 SV=1	-1.14185	0.26031	87957.2	116884	92252.1	90497	58740.3	100136	-28927.2	0.752514	-0.123485
719	2061	RU2A_HUMAN	U2 small nuclear ribonucleoprotein A' OS=Homo sapiens OX=9606 GN=SNRPA1 PE=1 SV=2	3.37757	0.00164	379594	238386	353819	194582	114564	153558	141207	1.59235	0.202038
3977	4424	RU1C_HUMAN	U1 small nuclear ribonucleoprotein C OS=Homo sapiens OX=9606 GN=SNRPC PE=1 SV=1	-0.473265	0.6386	89948.5	94622.5	91845.5	86961	27671.8	35812.2	-4673.97	0.950604	-0.0220004
3630	1607	RU17_HUMAN	U1 small nuclear ribonucleoprotein 70 kDa OS=Homo sapiens OX=9606 GN=SNRNP70 PE=1 SV=2	0.712253	0.48044	263484	228006	236797	192901	168003	154525	35477.8	1.1556	0.0628075
4109	1444	RTRAF_HUMAN	RNA transcription, translation and transport factor protein OS=Homo sapiens OX=9606 GN=RTRAF PE=1 SV=1	-0.37727	0.70797	283572	298150	276508	284407	104637	142855	-14578.3	0.951104	-0.0217719
595	837	RTN4_HUMAN	Reticulon-4 OS=Homo sapiens OX=9606 GN=RTN4 PE=1 SV=2	-3.6193	0.00082	338275	654803	278740	602394	157287	368618	-316528	0.516606	-0.286841
3342	3182	RTN3_HUMAN	Reticulon-3 OS=Homo sapiens OX=9606 GN=RTN3 PE=1 SV=2	0.909576	0.36849	67671.9	54129.9	47069.2	31524.7	45363.1	50961.5	13542	1.25018	0.0969714
2051	2507	RTN1_HUMAN	Reticulon-1 OS=Homo sapiens OX=9606 GN=RTN1 PE=1 SV=1	-1.8644	0.06961	10936.9	21280.8	10006	12257.8	4854.96	24956.7	-10343.9	0.513932	-0.289094
1032	2391	RTKN_HUMAN	Rhotekin OS=Homo sapiens OX=9606 GN=RTKN PE=1 SV=2	-2.90273	0.00599	43508.7	81299	37883.8	53959.6	26253.3	53573.2	-37790.3	0.535169	-0.271509
1688	4051	RTF2_HUMAN	Protein RTF2 homolog OS=Homo sapiens OX=9606 GN=RTFDC1 PE=1 SV=3	-2.16768	0.03619	13401.1	24804.6	14715	18686.8	8750.08	22463.6	-11403.5	0.540266	-0.267392
4377	4033	RTF1_HUMAN	RNA polymerase-associated protein RTF1 homolog OS=Homo sapiens OX=9606 GN=RTF1 PE=1 SV=4	-0.174845	0.86208	21706.7	22485.7	14220.5	24294.8	15411.2	13390.2	-778.947	0.965358	-0.0153116
2311	655	RTCB_HUMAN	tRNA-splicing ligase RtcB homolog OS=Homo sapiens OX=9606 GN=RTCB PE=1 SV=1	1.64816	0.10715	736501	582739	659129	460944	272352	329545	153762	1.26386	0.101699
487	1376	RTCA_HUMAN	RNA 3'-terminal phosphate cyclase OS=Homo sapiens OX=9606 GN=RTCA PE=1 SV=1	-3.87111	0.00039	98286.5	220317	89198.7	168879	38083.7	139347	-122030	0.446115	-0.350554
2085	3066	RT4I1_HUMAN	Reticulon-4-interacting protein 1, mitochondrial OS=Homo sapiens OX=9606 GN=RTN4IP1 PE=1 SV=2	-1.8378	0.07353	49323.5	72820.2	35703.8	68451.7	40922.4	41929.2	-23496.7	0.677333	-0.169198
4464	1603	RT36_HUMAN	28S ribosomal protein S36, mitochondrial OS=Homo sapiens OX=9606 GN=MRPS36 PE=1 SV=2	-0.103074	0.91842	395435	403616	455067	353414	186812	312092	-8181.23	0.97973	-0.00889351
473	2906	RT35_HUMAN	28S ribosomal protein S35, mitochondrial OS=Homo sapiens OX=9606 GN=MRPS35 PE=1 SV=1	-3.90438	0.00035	17072.2	47681.5	14299	42411.6	6930.12	35251.4	-30609.2	0.358047	-0.44606
2373	3777	RT34_HUMAN	28S ribosomal protein S34, mitochondrial OS=Homo sapiens OX=9606 GN=MRPS34 PE=1 SV=2	-1.60297	0.11681	24471.7	32389.1	19518.8	25019.5	14542.3	17344.2	-7917.34	0.755555	-0.121734
740	3831	RT33_HUMAN	28S ribosomal protein S33, mitochondrial OS=Homo sapiens OX=9606 GN=MRPS33 PE=1 SV=1	-3.35791	0.00173	26441.9	55958.4	20123.5	46264.3	22915.3	33128.2	-29516.4	0.472528	-0.325572
173	2485	RT31_HUMAN	28S ribosomal protein S31, mitochondrial OS=Homo sapiens OX=9606 GN=MRPS31 PE=1 SV=3	-5.04649	1.0208e-05	35252.8	138243	29125	127547	16559.4	92044.5	-102990	0.255007	-0.593449
3230	4262	RT30_HUMAN	39S ribosomal protein S30, mitochondrial OS=Homo sapiens OX=9606 GN=MRPS30 PE=1 SV=2	-0.98907	0.32857	9805.27	13726.8	5810.56	5877.18	9767.11	15320.8	-3921.54	0.714315	-0.14611
3835	2491	RT29_HUMAN	28S ribosomal protein S29, mitochondrial OS=Homo sapiens OX=9606 GN=DAP3 PE=1 SV=1	0.56079	0.57807	31208.9	24456	10760.9	10960	46003.4	30474.4	6752.82	1.27612	0.105892
176	3177	RT27_HUMAN	28S ribosomal protein S27, mitochondrial OS=Homo sapiens OX=9606 GN=MRPS27 PE=1 SV=3	-5.02742	1.0849e-05	39174.2	102369	38416.3	75117	12750.9	56174.5	-63195.3	0.382675	-0.41717
861	3254	RT26_HUMAN	28S ribosomal protein S26, mitochondrial OS=Homo sapiens OX=9606 GN=MRPS26 PE=1 SV=1	-3.15949	0.00301	32141.1	64508.1	29523.9	61184.6	22025.9	41458	-32367.1	0.498248	-0.302554
2008	2579	RT23_HUMAN	28S ribosomal protein S23, mitochondrial OS=Homo sapiens OX=9606 GN=MRPS23 PE=1 SV=2	-1.90681	0.06375	63148.3	109747	52222.2	50028.8	34832.5	106433	-46598.3	0.575401	-0.240029
723	2506	RT22_HUMAN	28S ribosomal protein S22, mitochondrial OS=Homo sapiens OX=9606 GN=MRPS22 PE=1 SV=1	-3.3759	0.00165	128675	247946	85432.1	234090	99142.7	127998	-119271	0.518963	-0.284864
1840	4453	RT21_HUMAN	28S ribosomal protein S21, mitochondrial OS=Homo sapiens OX=9606 GN=MRPS21 PE=1 SV=3	-2.04328	0.04765	18468.4	34203.1	13486.6	23380.4	11269.3	33441.4	-15734.8	0.539962	-0.267637
826	2862	RT18B_HUMAN	28S ribosomal protein S18b, mitochondrial OS=Homo sapiens OX=9606 GN=MRPS18B PE=1 SV=1	-3.22434	0.00252	78178.4	137423	70998.6	124554	26133.9	80042.8	-59244.7	0.568888	-0.244973
1711	3286	RT16_HUMAN	28S ribosomal protein S16, mitochondrial OS=Homo sapiens OX=9606 GN=MRPS16 PE=1 SV=1	-2.1471	0.0379	28209	58203.3	17618.3	41048.5	30298.1	56393.4	-29994.3	0.484663	-0.31456
702	3684	RT15_HUMAN	28S ribosomal protein S15, mitochondrial OS=Homo sapiens OX=9606 GN=MRPS15 PE=1 SV=1	-3.40239	0.00153	26787.4	70284.3	23933.2	70545.9	21458	54513.4	-43496.9	0.38113	-0.418927
158	3331	RT14_HUMAN	28S ribosomal protein S14, mitochondrial OS=Homo sapiens OX=9606 GN=MRPS14 PE=1 SV=1	-5.14043	7.5608e-06	141466	349581	157830	256060	63323.4	174389	-208115	0.404673	-0.392895
3865	2758	RT11_HUMAN	28S ribosomal protein S11, mitochondrial OS=Homo sapiens OX=9606 GN=MRPS11 PE=1 SV=2	-0.543532	0.58978	48462.1	58271.4	30381.7	51090.5	76465.2	31511	-9809.33	0.831661	-0.0800535
1545	3322	RT09_HUMAN	28S ribosomal protein S9, mitochondrial OS=Homo sapiens OX=9606 GN=MRPS9 PE=1 SV=2	-2.31936	0.02557	45997.1	73987.7	37647.7	67011.4	30643.8	46037.7	-27990.6	0.621685	-0.206429
1836	2745	RT07_HUMAN	28S ribosomal protein S7, mitochondrial OS=Homo sapiens OX=9606 GN=MRPS7 PE=1 SV=2	2.04531	0.04744	229717	82574.9	56303.3	62244.6	314182	99878.9	147142	2.78192	0.444345
971	4590	RT06_HUMAN	28S ribosomal protein S6, mitochondrial OS=Homo sapiens OX=9606 GN=MRPS6 PE=1 SV=3	-2.98467	0.00482	45572.9	84996.6	43151.5	74140.1	18401	57665.2	-39423.6	0.536174	-0.270694
347	1649	RT05_HUMAN	28S ribosomal protein S5, mitochondrial OS=Homo sapiens OX=9606 GN=MRPS5 PE=1 SV=2	-4.22637	0.00013	75667.5	189807	63284.2	169327	42069.3	116389	-114139	0.398655	-0.399402
2537	1701	RSU1_HUMAN	Ras suppressor protein 1 OS=Homo sapiens OX=9606 GN=RSU1 PE=1 SV=3	-1.47926	0.1469	80775.3	132148	42484.6	58178.8	95261.5	127489	-51373.2	0.611246	-0.213784
1833	598	RSSA_HUMAN	40S ribosomal protein SA OS=Homo sapiens OX=9606 GN=RPSA PE=1 SV=4	2.04747	0.04722	325144	184620	217754	150803	250037	190794	140524	1.76115	0.245796
482	2379	RSMN_HUMAN	Small nuclear ribonucleoprotein-associated protein N OS=Homo sapiens OX=9606 GN=SNRPN PE=1 SV=1	3.89053	0.00037	444163	58755.9	301695	22852.5	449106	66227.5	385407	7.55945	0.87849
3343	3381	RSF1_HUMAN	Remodeling and spacing factor 1 OS=Homo sapiens OX=9606 GN=RSF1 PE=1 SV=2	-0.909357	0.36861	8821.99	10614.8	9087.33	8462.14	5232.98	7364.6	-1792.78	0.831105	-0.080344
732	978	RS9_HUMAN	40S ribosomal protein S9 OS=Homo sapiens OX=9606 GN=RPS9 PE=1 SV=3	3.36194	0.00171	966644	487917	947248	275386	462221	460609	478727	1.98116	0.296921
107	1082	RS8_HUMAN	40S ribosomal protein S8 OS=Homo sapiens OX=9606 GN=RPS8 PE=1 SV=2	5.66234	1.4094e-06	650557	298090	647610	251693	202776	200628	352467	2.18242	0.338937
1103	2982	RS7_HUMAN	40S ribosomal protein S7 OS=Homo sapiens OX=9606 GN=RPS7 PE=1 SV=1	-2.82729	0.0073	87200.3	373727	70193.9	162231	79944.5	457481	-286527	0.233326	-0.632036
2549	1243	RS6_HUMAN	40S ribosomal protein S6 OS=Homo sapiens OX=9606 GN=RPS6 PE=1 SV=1	1.47282	0.14863	800522	613913	645152	537672	514623	268852	186609	1.30397	0.115266
2662	1219	RS5_HUMAN	40S ribosomal protein S5 OS=Homo sapiens OX=9606 GN=RPS5 PE=1 SV=4	-1.38799	0.17282	842528	945424	883091	939628	225965	253670	-102896	0.891165	-0.0500421
4239	1014	RS4X_HUMAN	40S ribosomal protein S4, X isoform OS=Homo sapiens OX=9606 GN=RPS4X PE=1 SV=2	-0.271533	0.78738	285037	308371	236006	189963	216893	328677	-23333.4	0.924333	-0.0341715
2928	710	RS3A_HUMAN	40S ribosomal protein S3a OS=Homo sapiens OX=9606 GN=RPS3A PE=1 SV=2	1.20035	0.23706	655119	478783	493284	482553	588928	326127	176336	1.3683	0.136181
3201	2924	RS30_HUMAN	40S ribosomal protein S30 OS=Homo sapiens OX=9606 GN=FAU PE=1 SV=1	-1.01226	0.3175	83992.1	114413	67749.5	60395.2	73627.4	116384	-30421	0.734113	-0.134237
606	746	RS3_HUMAN	40S ribosomal protein S3 OS=Homo sapiens OX=9606 GN=RPS3 PE=1 SV=2	3.6045	0.00086	1.66824e+06	862810	1.97313e+06	444338	683769	762239	805433	1.9335	0.286344
3387	3762	RS29_HUMAN	40S ribosomal protein S29 OS=Homo sapiens OX=9606 GN=RPS29 PE=1 SV=2	-0.880779	0.3837	62745.3	83169.8	27651.2	62584.3	70303.6	79685.8	-20424.5	0.754424	-0.122384
2097	2881	RS28_HUMAN	40S ribosomal protein S28 OS=Homo sapiens OX=9606 GN=RPS28 PE=1 SV=1	1.82815	0.07499	1.83737e+06	1.31694e+06	1.91333e+06	1.31011e+06	951038	892951	520429	1.39518	0.144631
2566	2835	RS27L_HUMAN	40S ribosomal protein S27-like OS=Homo sapiens OX=9606 GN=RPS27L PE=1 SV=3	-1.46259	0.15139	71228	107688	62757.3	65904.7	44353.4	105275	-36460.3	0.661428	-0.179518
1481	1401	RS27A_HUMAN	Ubiquitin-40S ribosomal protein S27a OS=Homo sapiens OX=9606 GN=RPS27A PE=1 SV=2	-2.38884	0.02171	1.79393e+06	3.30101e+06	1.79157e+06	2.55312e+06	671563	2.81198e+06	-1.50707e+06	0.543451	-0.26484
4247	3606	RS27_HUMAN	40S ribosomal protein S27 OS=Homo sapiens OX=9606 GN=RPS27 PE=1 SV=3	-0.261889	0.79475	7529.29	8688.68	970.644	2036.75	15650.7	12908.3	-1159.39	0.866564	-0.0621996
4504	2905	RS26L_HUMAN	Putative 40S ribosomal protein S26-like 1 OS=Homo sapiens OX=9606 GN=RPS26P11 PE=5 SV=1	-0.0733956	0.94186	418912	430638	243904	178504	565173	465434	-11726.3	0.97277	-0.0119899
3084	2925	RS25_HUMAN	40S ribosomal protein S25 OS=Homo sapiens OX=9606 GN=RPS25 PE=1 SV=1	1.08781	0.28319	48159.5	37350.5	34666.9	28437.4	32504.3	31888.4	10809	1.28939	0.110386
1127	2093	RS24_HUMAN	40S ribosomal protein S24 OS=Homo sapiens OX=9606 GN=RPS24 PE=1 SV=1	2.799	0.00785	478817	316608	410595	302679	191133	184382	162209	1.51233	0.179648
307	3247	RS23_HUMAN	40S ribosomal protein S23 OS=Homo sapiens OX=9606 GN=RPS23 PE=1 SV=3	4.35496	8.9963e-05	280127	62412.9	241607	35199.3	220867	60841.7	217714	4.48829	0.652081
2700	1769	RS21_HUMAN	40S ribosomal protein S21 OS=Homo sapiens OX=9606 GN=RPS21 PE=1 SV=1	1.35865	0.18187	881423	676045	715410	606777	619577	309801	205378	1.30379	0.115209
2838	2517	RS20_HUMAN	40S ribosomal protein S20 OS=Homo sapiens OX=9606 GN=RPS20 PE=1 SV=1	1.25955	0.21513	270374	186140	184539	158697	269027	146778	84233.5	1.45253	0.162124
364	971	RS2_HUMAN	40S ribosomal protein S2 OS=Homo sapiens OX=9606 GN=RPS2 PE=1 SV=2	4.1706	0.00016	868064	339691	706208	253383	531009	234704	528373	2.55545	0.407467
1219	1565	RS19_HUMAN	40S ribosomal protein S19 OS=Homo sapiens OX=9606 GN=RPS19 PE=1 SV=2	2.66266	0.01111	730385	396238	676943	254526	380330	431358	334147	1.8433	0.265595
1809	1819	RS18_HUMAN	40S ribosomal protein S18 OS=Homo sapiens OX=9606 GN=RPS18 PE=1 SV=3	2.06633	0.04531	672735	359008	352573	200070	614309	326664	313727	1.87387	0.27274
3825	1898	RS17_HUMAN	40S ribosomal protein S17 OS=Homo sapiens OX=9606 GN=RPS17 PE=1 SV=2	-0.565064	0.57519	194246	223624	119855	142974	179356	156818	-29377.3	0.868631	-0.0611647
800	1610	RS16_HUMAN	40S ribosomal protein S16 OS=Homo sapiens OX=9606 GN=RPS16 PE=1 SV=2	3.27047	0.00221	439099	202409	370390	161401	290993	159106	236690	2.16936	0.336333
3735	1491	RS15A_HUMAN	40S ribosomal protein S15a OS=Homo sapiens OX=9606 GN=RPS15A PE=1 SV=2	-0.636993	0.52776	276374	313206	226773	286479	153573	215929	-36832	0.882403	-0.0543329
4395	3861	RS15_HUMAN	40S ribosomal protein S15 OS=Homo sapiens OX=9606 GN=RPS15 PE=1 SV=2	-0.154762	0.87779	158102	164614	126393	98685.4	110932	157716	-6511.95	0.960441	-0.0175292
3409	1051	RS14_HUMAN	40S ribosomal protein S14 OS=Homo sapiens OX=9606 GN=RPS14 PE=1 SV=3	-0.864528	0.39245	558344	667441	505920	646325	336174	470533	-109097	0.836545	-0.0775108
2276	1309	RS13_HUMAN	40S ribosomal protein S13 OS=Homo sapiens OX=9606 GN=RPS13 PE=1 SV=2	1.67515	0.10171	1.01041e+06	770971	868261	827662	371058	539778	239438	1.31057	0.117459
1325	1092	RS12_HUMAN	40S ribosomal protein S12 OS=Homo sapiens OX=9606 GN=RPS12 PE=1 SV=3	2.53551	0.01524	314211	214192	264774	176451	125981	129642	100020	1.46696	0.166419
2547	1717	RS11_HUMAN	40S ribosomal protein S11 OS=Homo sapiens OX=9606 GN=RPS11 PE=1 SV=3	1.47361	0.14841	170944	93621.8	75721.1	99025	227164	78834.4	77322.7	1.8259	0.261478
4163	3211	RS10_HUMAN	40S ribosomal protein S10 OS=Homo sapiens OX=9606 GN=RPS10 PE=1 SV=1	0.33196	0.74165	206791	188728	102082	136242	213084	129492	18062.4	1.09571	0.0396941
2486	3828	RRP5_HUMAN	Protein RRP5 homolog OS=Homo sapiens OX=9606 GN=PDCD11 PE=1 SV=3	-1.51386	0.13792	25058	31576.1	24715.7	26437.5	7802.67	18122.5	-6518.1	0.793575	-0.100412
3258	3333	RRP44_HUMAN	Exosome complex exonuclease RRP44 OS=Homo sapiens OX=9606 GN=DIS3 PE=1 SV=2	-0.965918	0.33989	56864.2	66444.3	46085.2	50494.9	29336.6	34715	-9580.12	0.855817	-0.0676189
2027	2700	RRP12_HUMAN	RRP12-like protein OS=Homo sapiens OX=9606 GN=RRP12 PE=1 SV=2	-1.88472	0.06675	5360.64	10447.6	3085.61	8086.05	4765.81	11413.7	-5087.01	0.513095	-0.289802
3853	4489	RRP1_HUMAN	Ribosomal RNA processing protein 1 homolog A OS=Homo sapiens OX=9606 GN=RRP1 PE=1 SV=1	0.551938	0.58406	31308.9	27591.7	34531.9	25190.2	21427.6	22211.5	3717.15	1.13472	0.0548887
3001	3919	RRFM_HUMAN	Ribosome-recycling factor, mitochondrial OS=Homo sapiens OX=9606 GN=MRRF PE=1 SV=1	-1.14865	0.25752	26531.5	67494	19100	27999.6	21540.7	161996	-40962.5	0.393094	-0.405503
2632	148	RRBP1_HUMAN	Ribosome-binding protein 1 OS=Homo sapiens OX=9606 GN=RRBP1 PE=1 SV=5	1.41565	0.16462	508403	395603	469702	394873	290477	221251	112800	1.28513	0.108948
1729	1268	RRAS2_HUMAN	Ras-related protein R-Ras2 OS=Homo sapiens OX=9606 GN=RRAS2 PE=1 SV=1	-2.12773	0.03957	171699	216579	162988	211156	51530.2	81778.6	-44879.9	0.792779	-0.100848
952	1965	RRAS_HUMAN	Ras-related protein R-Ras OS=Homo sapiens OX=9606 GN=RRAS PE=1 SV=1	-3.0245	0.00434	130388	381012	104043	252919	58457.3	375206	-250624	0.342216	-0.4657
1307	1622	RRAGC_HUMAN	Ras-related GTP-binding protein C OS=Homo sapiens OX=9606 GN=RRAGC PE=1 SV=1	-2.56268	0.01426	96729.2	136227	88105.1	131180	32427	62746	-39497.8	0.710059	-0.148706
2854	2193	RRAGA_HUMAN	Ras-related GTP-binding protein A OS=Homo sapiens OX=9606 GN=RRAGA PE=1 SV=1	-1.24642	0.21986	113936	155656	104645	102653	61312.3	140601	-41720.2	0.731972	-0.135505
4460	4259	RPRD2_HUMAN	Regulation of nuclear pre-mRNA domain-containing protein 2 OS=Homo sapiens OX=9606 GN=RPRD2 PE=1 SV=1	-0.104409	0.91737	14304.6	14664.2	12300.8	10216.2	10337.6	11925	-359.577	0.975479	-0.010782
2210	2407	RPR1B_HUMAN	Regulation of nuclear pre-mRNA domain-containing protein 1B OS=Homo sapiens OX=9606 GN=RPRD1B PE=1 SV=1	-1.7438	0.08888	157372	209026	138892	175345	45753.6	127801	-51654.4	0.752881	-0.123274
1283	4117	RPP38_HUMAN	Ribonuclease P protein subunit p38 OS=Homo sapiens OX=9606 GN=RPP38 PE=1 SV=2	-2.58751	0.01341	10592.9	32642.1	8131.57	23464.5	7792.01	38264.6	-22049.2	0.324516	-0.488764
3845	754	RPN2_HUMAN	Dolichyl-diphosphooligosaccharide--protein glycosyltransferase subunit 2 OS=Homo sapiens OX=9606 GN=RPN2 PE=1 SV=3	0.557474	0.58031	502348	439239	294734	292143	422355	301240	63109.6	1.14368	0.0583044
932	351	RPN1_HUMAN	Dolichyl-diphosphooligosaccharide--protein glycosyltransferase subunit 1 OS=Homo sapiens OX=9606 GN=RPN1 PE=1 SV=1	3.06578	0.00388	1.17182e+06	780130	1.1302e+06	959416	378280	446869	391691	1.50208	0.176694
1773	4458	RPGP1_HUMAN	Rap1 GTPase-activating protein 1 OS=Homo sapiens OX=9606 GN=RAP1GAP PE=1 SV=2	-2.0949	0.04256	13006.6	53429.8	9687.06	30423.8	9079.97	87958	-40423.3	0.243433	-0.613621
1009	2962	RPE_HUMAN	Ribulose-phosphate 3-epimerase OS=Homo sapiens OX=9606 GN=RPE PE=1 SV=1	2.93438	0.00551	46460.3	26509.9	43703	21387.4	24541.8	19194.1	19950.4	1.75257	0.243674
1105	4332	RPB9_HUMAN	DNA-directed RNA polymerase II subunit RPB9 OS=Homo sapiens OX=9606 GN=POLR2I PE=1 SV=1	-2.82469	0.00735	22910.2	45043.5	12939.1	34613.6	19848	29923.2	-22133.2	0.508625	-0.293602
2708	3528	RPB7_HUMAN	DNA-directed RNA polymerase II subunit RPB7 OS=Homo sapiens OX=9606 GN=POLR2G PE=1 SV=1	-1.35531	0.18292	10915	14015.1	10153	11746.3	6241.8	8420.83	-3100.05	0.778806	-0.108571
3540	3531	RPB4_HUMAN	DNA-directed RNA polymerase II subunit RPB4 OS=Homo sapiens OX=9606 GN=POLR2D PE=1 SV=1	0.779433	0.44031	27889.1	25023.2	32158	27196	15086.3	7504.06	2865.88	1.11453	0.0470913
2563	2825	RPB3_HUMAN	DNA-directed RNA polymerase II subunit RPB3 OS=Homo sapiens OX=9606 GN=POLR2C PE=1 SV=2	1.46371	0.15109	108498	83137.6	90191.4	73436.2	62559.4	48889.5	25359.9	1.30504	0.115622
900	3825	RPB2_HUMAN	DNA-directed RNA polymerase II subunit RPB2 OS=Homo sapiens OX=9606 GN=POLR2B PE=1 SV=1	-3.10798	0.00346	41712.4	73980.8	36742.8	52492	16310.7	44695.1	-32268.4	0.563827	-0.248854
2425	4564	RPB1C_HUMAN	DNA-directed RNA polymerase II subunit RPB11-b2 OS=Homo sapiens OX=9606 GN=POLR2J3 PE=3 SV=1	1.5583	0.12704	26786.1	19268.3	22989.1	16668.7	17827.3	13074.4	7517.72	1.39016	0.143065
4418	2212	RPB1_HUMAN	DNA-directed RNA polymerase II subunit RPB1 OS=Homo sapiens OX=9606 GN=POLR2A PE=1 SV=2	0.14021	0.8892	76024.7	74202	69986.9	49588.7	26789.4	53206.4	1822.63	1.02456	0.0105387
4148	4059	RPAP1_HUMAN	RNA polymerase II-associated protein 1 OS=Homo sapiens OX=9606 GN=RPAP1 PE=1 SV=3	0.34428	0.73244	17558.5	16030.9	12660.5	14679.2	16397.7	12022.2	1527.55	1.09529	0.0395283
1627	3719	RPAC1_HUMAN	DNA-directed RNA polymerases I and III subunit RPAC1 OS=Homo sapiens OX=9606 GN=POLR1C PE=1 SV=1	-2.22467	0.03181	25233.4	43160.5	15372.7	33943.7	18398.1	32018.4	-17927.1	0.584641	-0.233111
4499	4481	RPAB5_HUMAN	DNA-directed RNA polymerases I, II, and III subunit RPABC5 OS=Homo sapiens OX=9606 GN=POLR2L PE=1 SV=1	0.0763833	0.93949	55998.2	54963.2	53416.7	44476.8	35499.5	50941	1034.93	1.01883	0.00810154
1812	3563	RPAB1_HUMAN	DNA-directed RNA polymerases I, II, and III subunit RPABC1 OS=Homo sapiens OX=9606 GN=POLR2E PE=1 SV=4	2.06264	0.04568	31286.3	17282.8	21102.9	15868.3	29769.1	9041.15	14003.5	1.81026	0.257741
2145	4240	RPA43_HUMAN	DNA-directed RNA polymerase I subunit RPA43 OS=Homo sapiens OX=9606 GN=TWISTNB PE=1 SV=1	1.78913	0.08117	30255.5	15946.8	17870	18545.2	35541	8945.72	14308.7	1.89727	0.27813
2147	3972	ROGDI_HUMAN	Protein rogdi homolog OS=Homo sapiens OX=9606 GN=ROGDI PE=1 SV=1	-1.78671	0.08156	69448.7	379733	65312.4	74698.3	39942.7	794817	-310285	0.182888	-0.737815
2519	787	ROCK2_HUMAN	Rho-associated protein kinase 2 OS=Homo sapiens OX=9606 GN=ROCK2 PE=1 SV=4	-1.49057	0.14392	156599	214125	154756	166458	58706.6	166828	-57525.8	0.731344	-0.135878
3983	1343	ROCK1_HUMAN	Rho-associated protein kinase 1 OS=Homo sapiens OX=9606 GN=ROCK1 PE=1 SV=1	-0.464686	0.64468	131660	137109	123383	136695	34995	40779.2	-5449.02	0.960258	-0.0176121
2092	1566	ROAA_HUMAN	Heterogeneous nuclear ribonucleoprotein A/B OS=Homo sapiens OX=9606 GN=HNRNPAB PE=1 SV=2	1.83147	0.07449	156236	99801.7	141536	85967.2	122527	70185.2	56433.9	1.56546	0.194642
1335	452	ROA3_HUMAN	Heterogeneous nuclear ribonucleoprotein A3 OS=Homo sapiens OX=9606 GN=HNRNPA3 PE=1 SV=2	2.52541	0.01562	2.7882e+06	1.66352e+06	2.98864e+06	1.52677e+06	1.42092e+06	1.46493e+06	1.12469e+06	1.67609	0.224297
2532	185	ROA2_HUMAN	Heterogeneous nuclear ribonucleoproteins A2/B1 OS=Homo sapiens OX=9606 GN=HNRNPA2B1 PE=1 SV=2	-1.48147	0.14632	334742	731482	373834	379309	237754	1.20397e+06	-396740	0.457622	-0.339493
2115	330	ROA1_HUMAN	Heterogeneous nuclear ribonucleoprotein A1 OS=Homo sapiens OX=9606 GN=HNRNPA1 PE=1 SV=5	1.81354	0.07726	852783	637224	784044	766682	287477	462649	215559	1.33828	0.126546
1211	1838	ROA0_HUMAN	Heterogeneous nuclear ribonucleoprotein A0 OS=Homo sapiens OX=9606 GN=HNRNPA0 PE=1 SV=1	2.67156	0.01087	502362	364338	499759	355336	136728	193283	138024	1.37883	0.139512
247	894	RO60_HUMAN	60 kDa SS-A/Ro ribonucleoprotein OS=Homo sapiens OX=9606 GN=TROVE2 PE=1 SV=2	4.6029	4.157e-05	464452	265492	457934	287407	145988	133879	198959	1.7494	0.242888
3861	1933	RO52_HUMAN	E3 ubiquitin-protein ligase TRIM21 OS=Homo sapiens OX=9606 GN=TRIM21 PE=1 SV=1	0.544823	0.5889	288346	260529	222224	173188	154132	176034	27817.4	1.10677	0.0440586
4221	2815	RNZ2_HUMAN	Zinc phosphodiesterase ELAC protein 2 OS=Homo sapiens OX=9606 GN=ELAC2 PE=1 SV=2	0.282728	0.77884	46367	44663	47080.9	39138.8	17736.9	21171.8	1704.02	1.03815	0.0162613
1102	1236	RNT2_HUMAN	Ribonuclease T2 OS=Homo sapiens OX=9606 GN=RNASET2 PE=1 SV=2	2.82695	0.0073	247544	156790	247482	144437	124110	78992.7	90754.6	1.57883	0.198335
4038	2433	RNPS1_HUMAN	RNA-binding protein with serine-rich domain 1 OS=Homo sapiens OX=9606 GN=RNPS1 PE=1 SV=1	-0.427925	0.671	118512	125411	112773	126438	50510.8	53917.3	-6899.08	0.944988	-0.0245736
3843	3578	RNH2C_HUMAN	Ribonuclease H2 subunit C OS=Homo sapiens OX=9606 GN=RNASEH2C PE=1 SV=1	-0.558687	0.57949	9418.84	11085.6	5855.35	5504.14	7647.37	11332.1	-1666.72	0.849649	-0.0707603
3424	4135	RNF31_HUMAN	E3 ubiquitin-protein ligase RNF31 OS=Homo sapiens OX=9606 GN=RNF31 PE=1 SV=1	0.856684	0.39672	31022.4	21584.2	20358.8	20763.1	48850	12751.1	9438.19	1.43727	0.157539
3236	3391	RNAS6_HUMAN	Ribonuclease K6 OS=Homo sapiens OX=9606 GN=RNASE6 PE=1 SV=2	-0.983909	0.33107	26356.1	31509.6	21859.4	27440.1	12937.2	20217.6	-5153.5	0.836447	-0.0775617
1901	3206	RNAS4_HUMAN	Ribonuclease 4 OS=Homo sapiens OX=9606 GN=RNASE4 PE=1 SV=3	1.99531	0.05285	183223	117884	197741	81361.5	123249	85608.3	65339.7	1.55427	0.191528
707	3348	RNAS2_HUMAN	Non-secretory ribonuclease OS=Homo sapiens OX=9606 GN=RNASE2 PE=1 SV=2	-3.39126	0.00158	102192	300019	67385.5	231945	87963.1	252435	-197828	0.340617	-0.467734
953	2870	RN214_HUMAN	RING finger protein 214 OS=Homo sapiens OX=9606 GN=RNF214 PE=1 SV=2	-3.02345	0.00435	42920.4	84856.5	34526.3	75462.2	31257.6	55344.5	-41936	0.5058	-0.296021
526	197	RN213_HUMAN	E3 ubiquitin-protein ligase RNF213 OS=Homo sapiens OX=9606 GN=RNF213 PE=1 SV=3	3.77301	0.00052	467866	166123	327392	128486	356190	86265.5	301743	2.81638	0.449692
4378	4568	RN181_HUMAN	E3 ubiquitin-protein ligase RNF181 OS=Homo sapiens OX=9606 GN=RNF181 PE=1 SV=1	-0.170569	0.86542	31712.6	33257.5	32231.9	11437.5	19480.8	36649.4	-1544.87	0.953548	-0.0206574
3573	4474	RN126_HUMAN	E3 ubiquitin-protein ligase RNF126 OS=Homo sapiens OX=9606 GN=RNF126 PE=1 SV=1	0.753211	0.45573	27499.2	23377	24435.3	19152.6	17695.4	17771.9	4122.12	1.17633	0.0705299
4067	3658	RN123_HUMAN	E3 ubiquitin-protein ligase RNF123 OS=Homo sapiens OX=9606 GN=RNF123 PE=1 SV=1	-0.406142	0.6868	13679.2	17449.8	11707.3	6125.17	11801.9	40873.7	-3770.52	0.783922	-0.105727
1835	3238	RMXL1_HUMAN	RNA binding motif protein, X-linked-like-1 OS=Homo sapiens OX=9606 GN=RBMXL1 PE=1 SV=1	-2.04569	0.0474	4757.76	119478	1845.03	4250.72	5793.78	256921	-114721	0.0398211	-1.39989
3426	2729	RMND1_HUMAN	Required for meiotic nuclear division protein 1 homolog OS=Homo sapiens OX=9606 GN=RMND1 PE=1 SV=2	-0.856077	0.39705	68749.5	78328.7	63472.7	61679.2	35766.3	36744.5	-9579.23	0.877705	-0.0566515
660	2482	RMD3_HUMAN	Regulator of microtubule dynamics protein 3 OS=Homo sapiens OX=9606 GN=RMDN3 PE=1 SV=2	3.50333	0.00115	122795	80965.7	117854	86842.8	48554.8	25222	41828.9	1.51663	0.180878
3037	2285	RMD1_HUMAN	Regulator of microtubule dynamics protein 1 OS=Homo sapiens OX=9606 GN=RMDN1 PE=1 SV=1	-1.12293	0.26816	112155	130278	102467	129678	45647.7	58194.1	-18123.8	0.860884	-0.0650552
704	2890	RM55_HUMAN	39S ribosomal protein L55, mitochondrial OS=Homo sapiens OX=9606 GN=MRPL55 PE=1 SV=1	-3.39721	0.00155	51689.4	133031	44579.6	134241	33552.3	104467	-81341.5	0.388552	-0.410551
2963	4258	RM54_HUMAN	39S ribosomal protein L54, mitochondrial OS=Homo sapiens OX=9606 GN=MRPL54 PE=1 SV=1	-1.17796	0.24577	49468.1	63245.9	53757.5	57048.9	21181.4	49236.5	-13777.8	0.782155	-0.106707
3273	4288	RM53_HUMAN	39S ribosomal protein L53, mitochondrial OS=Homo sapiens OX=9606 GN=MRPL53 PE=1 SV=1	-0.951214	0.34721	24390.6	30412.6	29141.3	21860.5	14420.5	25173.7	-6021.98	0.801991	-0.0958307
3215	3618	RM50_HUMAN	39S ribosomal protein L50, mitochondrial OS=Homo sapiens OX=9606 GN=MRPL50 PE=1 SV=2	0.998753	0.32392	25763.2	17153.3	19409.2	11791	34308.6	19585	8609.97	1.50194	0.176654
2130	3201	RM48_HUMAN	39S ribosomal protein L48, mitochondrial OS=Homo sapiens OX=9606 GN=MRPL48 PE=1 SV=2	-1.80223	0.07905	49030.6	86311.4	37653	49544.9	29423.9	90112.8	-37280.8	0.568066	-0.245601
3431	3906	RM46_HUMAN	39S ribosomal protein L46, mitochondrial OS=Homo sapiens OX=9606 GN=MRPL46 PE=1 SV=1	-0.851586	0.39951	12740.7	15414.5	11513.2	11647.8	7946.58	11994.7	-2673.79	0.826541	-0.0827354
3745	3850	RM45_HUMAN	39S ribosomal protein L45, mitochondrial OS=Homo sapiens OX=9606 GN=MRPL45 PE=1 SV=2	-0.629547	0.53257	27613	31683.1	29485.6	22125.4	13852.3	26189.4	-4070.13	0.871536	-0.0597145
26	3264	RM44_HUMAN	39S ribosomal protein L44, mitochondrial OS=Homo sapiens OX=9606 GN=MRPL44 PE=1 SV=1	-6.87055	2.8414e-08	84316.3	209223	73807.2	172564	36825.9	74730.4	-124907	0.402997	-0.394698
1801	3631	RM43_HUMAN	39S ribosomal protein L43, mitochondrial OS=Homo sapiens OX=9606 GN=MRPL43 PE=1 SV=1	-2.07157	0.0448	51030.4	83407	45859.5	51514.3	24076.2	67453.1	-32376.5	0.611825	-0.213373
521	3573	RM42_HUMAN	39S ribosomal protein L42, mitochondrial OS=Homo sapiens OX=9606 GN=MRPL42 PE=1 SV=1	-3.791	0.0005	55925.1	123784	45807.5	115584	38410.7	72478.5	-67858.4	0.451798	-0.345056
1319	3751	RM39_HUMAN	39S ribosomal protein L39, mitochondrial OS=Homo sapiens OX=9606 GN=MRPL39 PE=1 SV=3	-2.54411	0.01492	9697.98	84669.8	8071.04	14857.1	6978.61	134863	-74971.9	0.114539	-0.941048
277	3439	RM37_HUMAN	39S ribosomal protein L37, mitochondrial OS=Homo sapiens OX=9606 GN=MRPL37 PE=1 SV=2	-4.47984	6.1063e-05	70131.1	181120	64824	159475	28333.4	109942	-110989	0.387207	-0.412056
3781	3962	RM27_HUMAN	39S ribosomal protein L27, mitochondrial OS=Homo sapiens OX=9606 GN=MRPL27 PE=1 SV=1	-0.59855	0.55285	40844.2	45629.2	35610.7	33615.3	16338.8	32788.7	-4784.94	0.895134	-0.0481118
1050	2781	RM24_HUMAN	39S ribosomal protein L24, mitochondrial OS=Homo sapiens OX=9606 GN=MRPL24 PE=1 SV=1	-2.88564	0.00627	93378.7	150709	80000	130920	42630.4	80446.9	-57330.4	0.619596	-0.207892
1359	2888	RM22_HUMAN	39S ribosomal protein L22, mitochondrial OS=Homo sapiens OX=9606 GN=MRPL22 PE=1 SV=1	-2.49899	0.01666	81324.4	118532	86665.2	129304	35070.5	58527.6	-37207.8	0.686095	-0.163616
3339	4557	RM21_HUMAN	39S ribosomal protein L21, mitochondrial OS=Homo sapiens OX=9606 GN=MRPL21 PE=1 SV=2	-0.911692	0.36739	30172	38434.7	29141.6	18138.5	22827.9	34695.3	-8262.63	0.785021	-0.105118
1715	3917	RM19_HUMAN	39S ribosomal protein L19, mitochondrial OS=Homo sapiens OX=9606 GN=MRPL19 PE=1 SV=2	2.14321	0.03823	72613.6	38087	51255.2	24205.5	64839.2	35297.4	34526.6	1.90652	0.280241
642	3378	RM18_HUMAN	39S ribosomal protein L18, mitochondrial OS=Homo sapiens OX=9606 GN=MRPL18 PE=1 SV=1	-3.53114	0.00106	32924.3	78359.8	26995.9	94045.4	22094.7	54668.4	-45435.5	0.420169	-0.376576
4495	3702	RM17_HUMAN	39S ribosomal protein L17, mitochondrial OS=Homo sapiens OX=9606 GN=MRPL17 PE=1 SV=1	0.0796968	0.93688	60121.3	58305.7	34162.7	20846.4	48640.7	92376	1815.64	1.03114	0.0133176
2001	2244	RM15_HUMAN	39S ribosomal protein L15, mitochondrial OS=Homo sapiens OX=9606 GN=MRPL15 PE=1 SV=1	-1.91175	0.06309	60167.6	79278.9	54235	72688.5	24774.2	38534.1	-19111.3	0.758936	-0.119795
253	2284	RM13_HUMAN	39S ribosomal protein L13, mitochondrial OS=Homo sapiens OX=9606 GN=MRPL13 PE=1 SV=1	-4.57031	4.6037e-05	81224.5	285976	81062.8	179783	24071.8	203885	-204751	0.284026	-0.546643
3684	2769	RM12_HUMAN	39S ribosomal protein L12, mitochondrial OS=Homo sapiens OX=9606 GN=MRPL12 PE=1 SV=2	0.673492	0.50451	108315	99004.5	109856	96391.6	47681.9	41708.8	9310.38	1.09404	0.0390332
3401	3470	RM11_HUMAN	39S ribosomal protein L11, mitochondrial OS=Homo sapiens OX=9606 GN=MRPL11 PE=1 SV=1	-0.869456	0.38979	6443.9	9295.96	4061.41	5075.08	9276.37	11828.5	-2852.06	0.693194	-0.159145
3833	3878	RM09_HUMAN	39S ribosomal protein L9, mitochondrial OS=Homo sapiens OX=9606 GN=MRPL9 PE=1 SV=2	-0.561487	0.5776	9553.04	14372.7	8020.12	4687	6455.59	38802.5	-4819.69	0.664664	-0.177398
623	3480	RM04_HUMAN	39S ribosomal protein L4, mitochondrial OS=Homo sapiens OX=9606 GN=MRPL4 PE=1 SV=1	-3.57533	0.00093	68071.7	100263	68334.3	94231.1	31386.6	26782.8	-32191.5	0.67893	-0.168175
2733	3005	RM01_HUMAN	39S ribosomal protein L1, mitochondrial OS=Homo sapiens OX=9606 GN=MRPL1 PE=1 SV=2	1.34055	0.18763	319858	114684	117272	90600.1	697923	69471.5	205174	2.78905	0.445456
1950	4272	RLP24_HUMAN	Probable ribosome biogenesis protein RLP24 OS=Homo sapiens OX=9606 GN=RSL24D1 PE=1 SV=1	-1.95216	0.05794	23224.3	35735.2	24615.4	29437.7	11183.5	27155.9	-12510.9	0.649899	-0.187154
3150	558	RLA2_HUMAN	60S acidic ribosomal protein P2 OS=Homo sapiens OX=9606 GN=RPLP2 PE=1 SV=1	-1.04392	0.30279	730215	1.1056e+06	717954	697523	314011	1.61768e+06	-375389	0.660467	-0.180149
196	649	RLA0_HUMAN	60S acidic ribosomal protein P0 OS=Homo sapiens OX=9606 GN=RPLP0 PE=1 SV=1	4.91735	1.5402e-05	744681	387696	748968	387340	117989	311056	356985	1.92079	0.283479
2896	1416	RL9_HUMAN	60S ribosomal protein L9 OS=Homo sapiens OX=9606 GN=RPL9 PE=1 SV=1	-1.2149	0.23153	293821	394225	220042	240132	256316	278804	-100404	0.745314	-0.127661
1967	2628	RL8_HUMAN	60S ribosomal protein L8 OS=Homo sapiens OX=9606 GN=RPL8 PE=1 SV=2	1.93657	0.05989	341277	105113	159645	96471.7	556669	49273.1	236165	3.24677	0.511452
2086	947	RL7A_HUMAN	60S ribosomal protein L7a OS=Homo sapiens OX=9606 GN=RPL7A PE=1 SV=2	1.83725	0.07361	333792	212973	266009	202219	271336	131109	120819	1.56729	0.195151
778	797	RL7_HUMAN	60S ribosomal protein L7 OS=Homo sapiens OX=9606 GN=RPL7 PE=1 SV=1	3.29923	0.00204	352776	222861	359809	193997	103067	148120	129915	1.58294	0.199465
3415	874	RL6_HUMAN	60S ribosomal protein L6 OS=Homo sapiens OX=9606 GN=RPL6 PE=1 SV=3	0.862282	0.39367	280625	186974	69485.7	184836	471606	159052	93650.7	1.50087	0.176344
3471	1164	RL5_HUMAN	60S ribosomal protein L5 OS=Homo sapiens OX=9606 GN=RPL5 PE=1 SV=3	-0.823297	0.41522	375724	428398	368074	345028	159824	245799	-52674.1	0.877044	-0.0569786
4340	455	RL4_HUMAN	60S ribosomal protein L4 OS=Homo sapiens OX=9606 GN=RPL4 PE=1 SV=5	0.201956	0.84098	805929	778736	709883	730642	441949	430612	27193.4	1.03492	0.0149067
27	1817	RL38_HUMAN	60S ribosomal protein L38 OS=Homo sapiens OX=9606 GN=RPL38 PE=1 SV=2	6.78216	3.7753e-08	424721	163842	433449	193645	121040	128144	260879	2.59226	0.413678
4103	3529	RL37A_HUMAN	60S ribosomal protein L37a OS=Homo sapiens OX=9606 GN=RPL37A PE=1 SV=2	0.384806	0.70242	7437.02	6330.07	2987.88	5454.33	12184.4	5031.71	1106.96	1.17487	0.0699908
2340	4409	RL36L_HUMAN	60S ribosomal protein L36a-like OS=Homo sapiens OX=9606 GN=RPL36AL PE=1 SV=3	1.62671	0.11165	64882.8	11204.3	5180.95	9243.63	150800	11210.3	53678.5	5.79088	0.762745
1364	2842	RL36_HUMAN	60S ribosomal protein L36 OS=Homo sapiens OX=9606 GN=RPL36 PE=1 SV=3	2.49223	0.01694	367862	209357	315898	156841	227591	182060	158505	1.7571	0.244797
1212	3665	RL35A_HUMAN	60S ribosomal protein L35a OS=Homo sapiens OX=9606 GN=RPL35A PE=1 SV=2	2.67099	0.01088	289786	179679	307104	204617	88495.3	166898	110107	1.6128	0.20758
4015	2860	RL35_HUMAN	60S ribosomal protein L35 OS=Homo sapiens OX=9606 GN=RPL35 PE=1 SV=2	0.448253	0.65639	169127	136853	53908	85686	279504	175311	32273.1	1.23582	0.0919562
2743	2460	RL32_HUMAN	60S ribosomal protein L32 OS=Homo sapiens OX=9606 GN=RPL32 PE=1 SV=2	1.33061	0.19085	108349	82026.6	115972	67261.4	74373.4	51833.2	26322.5	1.3209	0.12087
1464	2683	RL31_HUMAN	60S ribosomal protein L31 OS=Homo sapiens OX=9606 GN=RPL31 PE=1 SV=1	2.40331	0.02097	250124	142827	230555	86107.8	177032	102556	107297	1.75124	0.243346
2510	1451	RL30_HUMAN	60S ribosomal protein L30 OS=Homo sapiens OX=9606 GN=RPL30 PE=1 SV=2	1.49761	0.14209	362052	236470	265647	182944	334874	188477	125582	1.53107	0.184994
505	1241	RL3_HUMAN	60S ribosomal protein L3 OS=Homo sapiens OX=9606 GN=RPL3 PE=1 SV=2	3.82807	0.00044	573155	294299	523133	287281	290593	164289	278856	1.94753	0.289484
2013	4381	RL29_HUMAN	60S ribosomal protein L29 OS=Homo sapiens OX=9606 GN=RPL29 PE=1 SV=2	1.90245	0.06433	297867	155819	51974.7	75175.8	299972	164595	142048	1.91162	0.281402
4244	2596	RL28_HUMAN	60S ribosomal protein L28 OS=Homo sapiens OX=9606 GN=RPL28 PE=1 SV=3	0.262585	0.79422	137831	125366	48367.1	110581	204107	75288.1	12465.8	1.09944	0.0411697
2771	2760	RL27A_HUMAN	60S ribosomal protein L27a OS=Homo sapiens OX=9606 GN=RPL27A PE=1 SV=2	1.29945	0.20123	942437	653109	896352	405829	743008	699300	289329	1.443	0.159267
466	2351	RL27_HUMAN	60S ribosomal protein L27 OS=Homo sapiens OX=9606 GN=RPL27 PE=1 SV=2	3.92229	0.00034	1.30747e+06	482354	1.02084e+06	179190	776913	570735	825116	2.7106	0.433066
4174	2780	RL26L_HUMAN	60S ribosomal protein L26-like 1 OS=Homo sapiens OX=9606 GN=RPL26L1 PE=1 SV=1	-0.32758	0.74494	77673.7	97538.1	16857.9	17931.9	142107	238802	-19864.4	0.796342	-0.0989003
931	1976	RL24_HUMAN	60S ribosomal protein L24 OS=Homo sapiens OX=9606 GN=RPL24 PE=1 SV=1	3.06721	0.00387	320337	179825	368710	177396	177525	112059	140513	1.78139	0.250758
3655	1592	RL23A_HUMAN	60S ribosomal protein L23a OS=Homo sapiens OX=9606 GN=RPL23A PE=1 SV=1	0.688848	0.4949	182762	162218	165404	147967	107404	84515.9	20544	1.12664	0.051787
3560	1689	RL23_HUMAN	60S ribosomal protein L23 OS=Homo sapiens OX=9606 GN=RPL23 PE=1 SV=1	-0.761824	0.45063	699314	789070	576972	833881	421811	337002	-89755.3	0.886252	-0.0524429
2671	3296	RL22_HUMAN	60S ribosomal protein L22 OS=Homo sapiens OX=9606 GN=RPL22 PE=1 SV=2	-1.37906	0.17554	81029.3	150662	61656.3	93807.1	85734.4	214917	-69632.6	0.537822	-0.269361
2405	3282	RL21_HUMAN	60S ribosomal protein L21 OS=Homo sapiens OX=9606 GN=RPL21 PE=1 SV=2	-1.57469	0.1232	214781	255581	220993	241686	97711	67454.8	-40799.8	0.840364	-0.0755325
4156	3250	RL1D1_HUMAN	Ribosomal L1 domain-containing protein 1 OS=Homo sapiens OX=9606 GN=RSL1D1 PE=1 SV=3	-0.337529	0.73748	57148.6	62807.9	49319.5	50880.1	48960.4	59216.5	-5659.32	0.909895	-0.0410088
4320	3188	RL19_HUMAN	60S ribosomal protein L19 OS=Homo sapiens OX=9606 GN=RPL19 PE=1 SV=1	0.212772	0.83259	191903	185947	168622	159141	101098	78938.5	5955.47	1.03203	0.0136914
3579	2071	RL18A_HUMAN	60S ribosomal protein L18a OS=Homo sapiens OX=9606 GN=RPL18A PE=1 SV=2	-0.751119	0.45698	16746	20867.2	9001.67	15201.1	19278.4	16141.6	-4121.25	0.802501	-0.0955543
3134	1481	RL18_HUMAN	60S ribosomal protein L18 OS=Homo sapiens OX=9606 GN=RPL18 PE=1 SV=2	-1.05383	0.29828	244329	729655	184859	197703	187338	2.1021e+06	-485326	0.334856	-0.475142
3674	1843	RL17_HUMAN	60S ribosomal protein L17 OS=Homo sapiens OX=9606 GN=RPL17 PE=1 SV=3	0.678942	0.50108	410154	346779	445955	331025	253948	344217	63375.1	1.18275	0.0728943
624	1584	RL15_HUMAN	60S ribosomal protein L15 OS=Homo sapiens OX=9606 GN=RPL15 PE=1 SV=2	3.57308	0.00094	589484	355241	610491	371662	224805	199291	234243	1.65939	0.219949
421	2360	RL14_HUMAN	60S ribosomal protein L14 OS=Homo sapiens OX=9606 GN=RPL14 PE=1 SV=4	4.01024	0.00026	1.51311e+06	801429	1.52169e+06	931052	530364	616512	711679	1.88801	0.276005
3688	1570	RL13A_HUMAN	60S ribosomal protein L13a OS=Homo sapiens OX=9606 GN=RPL13A PE=1 SV=2	0.671607	0.50569	258358	215894	155924	156995	225506	181932	42464.1	1.19669	0.0779816
2868	1851	RL13_HUMAN	60S ribosomal protein L13 OS=Homo sapiens OX=9606 GN=RPL13 PE=1 SV=4	1.2344	0.22426	434313	299477	276889	216549	461023	194996	134836	1.45024	0.16144
4041	1179	RL12_HUMAN	60S ribosomal protein L12 OS=Homo sapiens OX=9606 GN=RPL12 PE=1 SV=1	0.42597	0.67241	1.25507e+06	1.15788e+06	693000	1.34259e+06	874274	573376	97185.8	1.08393	0.0350029
619	1775	RL11_HUMAN	60S ribosomal protein L11 OS=Homo sapiens OX=9606 GN=RPL11 PE=1 SV=2	3.58173	0.00092	987920	640495	958752	819515	257964	361996	347425	1.54243	0.188206
2435	1077	RL10A_HUMAN	60S ribosomal protein L10a OS=Homo sapiens OX=9606 GN=RPL10A PE=1 SV=2	1.54928	0.12919	370323	274105	358733	239159	206879	195447	96218.8	1.35103	0.130665
3758	1100	RL10_HUMAN	60S ribosomal protein L10 OS=Homo sapiens OX=9606 GN=RPL10 PE=1 SV=4	0.620053	0.53874	545766	485398	421292	573752	376490	239396	60367.9	1.12437	0.0509084
542	2993	RISC_HUMAN	Retinoid-inducible serine carboxypeptidase OS=Homo sapiens OX=9606 GN=SCPEP1 PE=1 SV=1	-3.75162	0.00056	79698.9	157721	91113.1	178357	42157.8	85472.1	-78022.3	0.505315	-0.296438
3155	2667	RIR2B_HUMAN	Ribonucleoside-diphosphate reductase subunit M2 B OS=Homo sapiens OX=9606 GN=RRM2B PE=1 SV=1	1.04037	0.30442	81171.6	68560.1	82017.8	57828.7	32479.6	45066.2	12611.5	1.18395	0.0733326
1501	4205	RIPR1_HUMAN	Rho family-interacting cell polarization regulator 1 OS=Homo sapiens OX=9606 GN=RIPOR1 PE=1 SV=1	2.36582	0.02292	18007.3	8673.57	14969.4	5099.74	16017.9	8383.89	9333.75	2.07611	0.317251
2850	4015	RIPL1_HUMAN	RILP-like protein 1 OS=Homo sapiens OX=9606 GN=RILPL1 PE=1 SV=1	1.24949	0.21875	70642	49023.7	36208.3	40357	73778.6	29034.4	21618.3	1.44098	0.158657
4546	2737	RIPK1_HUMAN	Receptor-interacting serine/threonine-protein kinase 1 OS=Homo sapiens OX=9606 GN=RIPK1 PE=1 SV=3	-0.0408715	0.9676	56749.3	57314.1	43099.6	50727.7	53095.3	34506.9	-564.774	0.990146	-0.00430077
1005	462	RINI_HUMAN	Ribonuclease inhibitor OS=Homo sapiens OX=9606 GN=RNH1 PE=1 SV=2	-2.9411	0.00542	314728	601256	293883	436729	119645	430112	-286528	0.523451	-0.281124
4069	3821	RILP_HUMAN	Rab-interacting lysosomal protein OS=Homo sapiens OX=9606 GN=RILP PE=1 SV=1	-0.405643	0.68717	36754.6	39798.7	31819.7	31529.8	27308.7	20900.8	-3044.07	0.923513	-0.0345568
435	980	RIDA_HUMAN	2-iminobutanoate/2-iminopropanoate deaminase OS=Homo sapiens OX=9606 GN=RIDA PE=1 SV=1	-3.95682	0.0003	151670	529181	111421	435142	168362	403498	-377512	0.286612	-0.542706
2730	2072	RIC8A_HUMAN	Synembryn-A OS=Homo sapiens OX=9606 GN=RIC8A PE=1 SV=3	1.34166	0.18727	267400	152699	210394	74441.1	292010	261183	114701	1.75116	0.243326
1642	1159	RHOG_HUMAN	Rho-related GTP-binding protein RhoG OS=Homo sapiens OX=9606 GN=RHOG PE=1 SV=1	2.2102	0.03288	372704	268075	291051	282100	187726	108720	104629	1.3903	0.143108
2552	4248	RHOB_HUMAN	Rho-related GTP-binding protein RhoB OS=Homo sapiens OX=9606 GN=RHOB PE=1 SV=1	-1.47058	0.14923	89656.7	156532	87793.7	53392.5	63019	198638	-66875.2	0.572769	-0.24202
4316	474	RHOA_HUMAN	Transforming protein RhoA OS=Homo sapiens OX=9606 GN=RHOA PE=1 SV=1	0.216086	0.83002	180902	164454	20512	27270.6	262195	230065	16448.2	1.10002	0.0413995
2520	3152	RHG35_HUMAN	Rho GTPase-activating protein 35 OS=Homo sapiens OX=9606 GN=ARHGAP35 PE=1 SV=3	-1.48923	0.14427	63020	86751.6	55373.9	70685	29089.8	66981.5	-23731.6	0.726442	-0.138799
2129	3367	RHG30_HUMAN	Rho GTPase-activating protein 30 OS=Homo sapiens OX=9606 GN=ARHGAP30 PE=1 SV=3	1.8025	0.07901	206713	115596	118049	105524	216671	81951.3	91117.2	1.78824	0.252426
3434	2141	RHG25_HUMAN	Rho GTPase-activating protein 25 OS=Homo sapiens OX=9606 GN=ARHGAP25 PE=1 SV=2	-0.85065	0.40003	30969.9	43507	23955.4	16867.1	19128.1	64773.5	-12537	0.711839	-0.147618
2418	1814	RHG18_HUMAN	Rho GTPase-activating protein 18 OS=Homo sapiens OX=9606 GN=ARHGAP18 PE=1 SV=3	-1.56642	0.12513	36018.8	50458.8	32720.2	47098.2	22683.9	35637.6	-14440	0.713825	-0.146408
1534	2954	RHG17_HUMAN	Rho GTPase-activating protein 17 OS=Homo sapiens OX=9606 GN=ARHGAP17 PE=1 SV=1	2.32999	0.02494	125792	92409	122879	98181.7	32433.9	57086.1	33382.8	1.36125	0.133938
1963	4001	RHG09_HUMAN	Rho GTPase-activating protein 9 OS=Homo sapiens OX=9606 GN=ARHGAP9 PE=1 SV=2	1.93881	0.0596	103236	35085.3	44661.3	16392.9	153752	48036.5	68150.9	2.94243	0.468706
2167	3903	RHG05_HUMAN	Rho GTPase-activating protein 5 OS=Homo sapiens OX=9606 GN=ARHGAP5 PE=1 SV=2	-1.77084	0.08421	35445.9	47048.5	30492.8	45232.4	23434.3	18770.7	-11602.6	0.753391	-0.12298
3765	2702	RHG04_HUMAN	Rho GTPase-activating protein 4 OS=Homo sapiens OX=9606 GN=ARHGAP4 PE=1 SV=2	0.613226	0.5432	71778.2	64716	68343.1	49977.5	29169.4	43981.4	7062.21	1.10913	0.044981
508	541	RHG01_HUMAN	Rho GTPase-activating protein 1 OS=Homo sapiens OX=9606 GN=ARHGAP1 PE=1 SV=1	3.82174	0.00045	1.29539e+06	288932	881823	257622	1.19192e+06	189120	1.00646e+06	4.48338	0.651605
3196	4530	RHDF2_HUMAN	Inactive rhomboid protein 2 OS=Homo sapiens OX=9606 GN=RHBDF2 PE=1 SV=2	-1.01399	0.31668	10600.1	13830.3	11362.3	9873.19	7297.09	12644.1	-3230.26	0.766436	-0.115524
3039	2980	RGS10_HUMAN	Regulator of G-protein signaling 10 OS=Homo sapiens OX=9606 GN=RGS10 PE=1 SV=2	1.12211	0.26851	88081.6	67798.1	67578.9	46747.8	66353.6	49587.3	20283.4	1.29917	0.113667
2243	3275	RGPA1_HUMAN	Ral GTPase-activating protein subunit alpha-1 OS=Homo sapiens OX=9606 GN=RALGAPA1 PE=1 SV=1	-1.71586	0.09392	24635.4	40511.1	14067.8	23852.5	21801.9	36364.7	-15875.7	0.608115	-0.216014
563	1502	RGN_HUMAN	Regucalcin OS=Homo sapiens OX=9606 GN=RGN PE=1 SV=1	-3.68572	0.00068	121706	454002	82577.3	278679	79676.5	405399	-332296	0.268074	-0.571745
1940	1748	RFTN1_HUMAN	Raftlin OS=Homo sapiens OX=9606 GN=RFTN1 PE=1 SV=4	-1.95891	0.05712	95777.1	123994	88184.6	119375	40085.2	52445.8	-28217.4	0.77243	-0.112141
2521	1800	RFIP5_HUMAN	Rab11 family-interacting protein 5 OS=Homo sapiens OX=9606 GN=RAB11FIP5 PE=1 SV=1	-1.48817	0.14455	199347	250545	140675	231831	121061	100994	-51198.2	0.795653	-0.0992764
3705	3232	RFIP3_HUMAN	Rab11 family-interacting protein 3 OS=Homo sapiens OX=9606 GN=RAB11FIP3 PE=1 SV=1	-0.658006	0.5143	24420.6	29032.7	17301.7	20974.3	22788.5	22636.2	-4612.11	0.841141	-0.0751314
4358	3657	RFC5_HUMAN	Replication factor C subunit 5 OS=Homo sapiens OX=9606 GN=RFC5 PE=1 SV=1	-0.192894	0.84802	40513.8	42384.4	39792.9	28617.5	22950.2	38055.3	-1870.61	0.955865	-0.0196032
4311	3132	RFC4_HUMAN	Replication factor C subunit 4 OS=Homo sapiens OX=9606 GN=RFC4 PE=1 SV=2	0.220744	0.82641	91060.2	85024.9	77802.5	73806.2	101298	73732.2	6035.27	1.07098	0.0297823
3924	4291	RFC3_HUMAN	Replication factor C subunit 3 OS=Homo sapiens OX=9606 GN=RFC3 PE=1 SV=2	0.505205	0.61619	8360.12	7290.21	6213.17	3971.66	7536.16	6114.67	1069.9	1.14676	0.059472
4516	3426	RFC2_HUMAN	Replication factor C subunit 2 OS=Homo sapiens OX=9606 GN=RFC2 PE=1 SV=3	0.059016	0.95323	13265.4	13032	6634.37	11425.8	16486.3	7520.63	233.364	1.01791	0.00770806
3297	2829	RFC1_HUMAN	Replication factor C subunit 1 OS=Homo sapiens OX=9606 GN=RFC1 PE=1 SV=4	-0.938815	0.35346	34847.6	43409.8	28050	34109.2	31135	27881.2	-8562.21	0.802759	-0.0954151
4324	2448	RFA3_HUMAN	Replication protein A 14 kDa subunit OS=Homo sapiens OX=9606 GN=RPA3 PE=1 SV=1	-0.211376	0.83367	223455	232095	172347	227615	128111	136629	-8639.21	0.962777	-0.0164742
1631	3142	RFA2_HUMAN	Replication protein A 32 kDa subunit OS=Homo sapiens OX=9606 GN=RPA2 PE=1 SV=1	2.22173	0.03202	127210	96404.5	125129	91405.9	38371.3	50645.7	30805.6	1.31955	0.120424
656	873	RFA1_HUMAN	Replication protein A 70 kDa DNA-binding subunit OS=Homo sapiens OX=9606 GN=RPA1 PE=1 SV=2	3.5061	0.00114	316266	195493	270271	185014	142976	66899.4	120772	1.61778	0.20892
4233	2984	RETST_HUMAN	All-trans-retinol 13,14-reductase OS=Homo sapiens OX=9606 GN=RETSAT PE=1 SV=2	-0.277471	0.78285	75260.6	80206.2	70546.6	53535.3	38409.7	72084.1	-4945.58	0.938339	-0.0276402
3785	3435	RETR3_HUMAN	Reticulophagy regulator 3 OS=Homo sapiens OX=9606 GN=RETREG3 PE=1 SV=1	-0.593978	0.55587	41994.5	49934.1	36706.6	35801.5	19931.7	57920.6	-7939.55	0.840999	-0.0752043
4254	3427	RETR2_HUMAN	Reticulophagy regulator 2 OS=Homo sapiens OX=9606 GN=RETREG2 PE=1 SV=3	-0.257747	0.79792	51300.4	54447	32230.2	42658.7	44069.8	34463.1	-3146.63	0.942207	-0.0258535
2002	2473	RETN_HUMAN	Resistin OS=Homo sapiens OX=9606 GN=RETN PE=1 SV=1	1.90905	0.06345	91449.5	42535.6	39463.7	40571.2	114528	25877.3	48913.9	2.14995	0.332429
3302	4495	RET7_HUMAN	Retinoid-binding protein 7 OS=Homo sapiens OX=9606 GN=RBP7 PE=1 SV=1	-0.936095	0.35484	20221.7	28062.5	14854.1	11888	18322.8	33728.8	-7840.87	0.720593	-0.14231
4157	2338	RET5_HUMAN	Retinol-binding protein 5 OS=Homo sapiens OX=9606 GN=RBP5 PE=1 SV=3	-0.337473	0.73752	61803.8	66415.2	42988.3	65489	54361.1	31080.2	-4611.41	0.930567	-0.0312524
515	1270	RET4_HUMAN	Retinol-binding protein 4 OS=Homo sapiens OX=9606 GN=RBP4 PE=1 SV=3	-3.79428	0.00049	58149.9	259709	50659.1	171120	26268.6	242014	-201559	0.223904	-0.649939
3030	2610	RET1_HUMAN	Retinol-binding protein 1 OS=Homo sapiens OX=9606 GN=RBP1 PE=1 SV=2	-1.12777	0.26614	45154.5	58771.3	26963.4	53790.7	45732	31144.6	-13616.7	0.76831	-0.114463
873	2927	RER1_HUMAN	Protein RER1 OS=Homo sapiens OX=9606 GN=RER1 PE=1 SV=1	-3.13939	0.00318	14427.3	28638.3	13629.9	32009.6	9952.41	18200.5	-14211	0.503776	-0.297763
3311	636	RENT1_HUMAN	Regulator of nonsense transcripts 1 OS=Homo sapiens OX=9606 GN=UPF1 PE=1 SV=2	0.93105	0.35741	264394	240096	232367	224228	89284.6	79570.3	24298.5	1.1012	0.0418675
1583	4491	RENR_HUMAN	Renin receptor OS=Homo sapiens OX=9606 GN=ATP6AP2 PE=1 SV=2	-2.27392	0.02841	9415.6	14734.7	9031.61	12133.8	6476.26	8541.91	-5319.09	0.639009	-0.194493
3177	4021	RENI_HUMAN	Renin OS=Homo sapiens OX=9606 GN=REN PE=1 SV=1	1.02731	0.31045	88504	66346.4	37967.9	53968.3	88931.6	43133.8	22157.7	1.33397	0.125146
2038	2262	RENBP_HUMAN	N-acylglucosamine 2-epimerase OS=Homo sapiens OX=9606 GN=RENBP PE=1 SV=2	-1.87723	0.06779	199498	465656	201780	281093	87984.5	643746	-266158	0.428423	-0.368127
2819	2975	REEP5_HUMAN	Receptor expression-enhancing protein 5 OS=Homo sapiens OX=9606 GN=REEP5 PE=1 SV=3	1.26416	0.21349	60446.2	35337.7	28919.6	27124.9	84115.5	34769.4	25108.5	1.71053	0.23313
4150	2449	RED_HUMAN	Protein Red OS=Homo sapiens OX=9606 GN=IK PE=1 SV=3	-0.343893	0.73273	94472.1	106660	58289.3	53231.5	63090.6	149663	-12188.4	0.885727	-0.0527
84	976	RECQ1_HUMAN	ATP-dependent DNA helicase Q1 OS=Homo sapiens OX=9606 GN=RECQL PE=1 SV=3	5.81429	8.6219e-07	480838	225440	503883	181166	165357	114788	255398	2.13289	0.328968
3352	3094	RDH14_HUMAN	Retinol dehydrogenase 14 OS=Homo sapiens OX=9606 GN=RDH14 PE=1 SV=1	-0.90354	0.37165	21008.7	27478.6	15007.6	12916.2	13972.7	29690.6	-6469.93	0.764547	-0.116596
3100	2165	RDH13_HUMAN	Retinol dehydrogenase 13 OS=Homo sapiens OX=9606 GN=RDH13 PE=1 SV=2	1.07841	0.28731	343329	260328	344305	161779	265137	232598	83001.2	1.31883	0.12019
1723	3965	RDH12_HUMAN	Retinol dehydrogenase 12 OS=Homo sapiens OX=9606 GN=RDH12 PE=1 SV=3	-2.13645	0.03881	21462.5	47587.8	10324	35771.9	39798.8	39449.2	-26125.3	0.451009	-0.345815
2942	2049	RDH11_HUMAN	Retinol dehydrogenase 11 OS=Homo sapiens OX=9606 GN=RDH11 PE=1 SV=2	1.19121	0.24059	194303	154719	166408	121902	123150	89569.8	39583.8	1.25584	0.098935
3633	3409	RDH10_HUMAN	Retinol dehydrogenase 10 OS=Homo sapiens OX=9606 GN=RDH10 PE=1 SV=1	-0.711026	0.48119	40792.3	51406	24639.6	43265.4	33139.5	59842	-10613.7	0.793532	-0.100436
3992	1248	RD23B_HUMAN	UV excision repair protein RAD23 homolog B OS=Homo sapiens OX=9606 GN=RAD23B PE=1 SV=1	0.46065	0.64754	297499	272889	250627	219476	169498	176659	24610	1.09018	0.0374995
2470	3139	RD23A_HUMAN	UV excision repair protein RAD23 homolog A OS=Homo sapiens OX=9606 GN=RAD23A PE=1 SV=1	1.52593	0.1349	195052	132066	128697	77183.2	161882	97847.3	62985.9	1.47693	0.169359
4117	1990	RCN3_HUMAN	Reticulocalbin-3 OS=Homo sapiens OX=9606 GN=RCN3 PE=1 SV=1	-0.371288	0.71238	196641	210647	233371	162460	110252	133141	-14005.7	0.933511	-0.0298807
2995	1959	RCN2_HUMAN	Reticulocalbin-2 OS=Homo sapiens OX=9606 GN=RCN2 PE=1 SV=1	-1.15222	0.25607	254106	294991	230570	253896	101132	127325	-40884	0.861406	-0.0647923
2386	798	RCN1_HUMAN	Reticulocalbin-1 OS=Homo sapiens OX=9606 GN=RCN1 PE=1 SV=1	1.59081	0.11952	490999	374585	500238	365874	232722	241450	116414	1.31078	0.11753
2623	1132	RCC2_HUMAN	Protein RCC2 OS=Homo sapiens OX=9606 GN=RCC2 PE=1 SV=2	-1.42282	0.16254	265624	307104	243549	301541	86059.3	102189	-41480.3	0.864931	-0.0630187
1989	3883	RCC1L_HUMAN	RCC1-like G exchanging factor-like protein OS=Homo sapiens OX=9606 GN=RCC1L PE=1 SV=2	-1.92206	0.06174	17542	33367.4	13657.4	14196	9645.41	36477.3	-15825.4	0.525722	-0.279244
1151	1253	RCC1_HUMAN	Regulator of chromosome condensation OS=Homo sapiens OX=9606 GN=RCC1 PE=1 SV=1	2.77333	0.00839	187441	126552	186782	122054	83647.5	55905.9	60888.2	1.48113	0.170593
2120	4164	RBX2_HUMAN	RING-box protein 2 OS=Homo sapiens OX=9606 GN=RNF7 PE=1 SV=1	-1.81024	0.07778	14682.3	22725	9763.17	19055.9	14963.7	13806.4	-8042.73	0.646085	-0.189711
2613	3096	RBSK_HUMAN	Ribokinase OS=Homo sapiens OX=9606 GN=RBKS PE=1 SV=1	1.42949	0.16063	32997.4	22024.8	20508.2	15286.3	28625.6	20441.9	10972.6	1.49819	0.175567
4032	2451	RBPMS_HUMAN	RNA-binding protein with multiple splicing OS=Homo sapiens OX=9606 GN=RBPMS PE=1 SV=1	0.43207	0.66801	122420	110710	114784	91012.9	87396.8	88248.1	11710.3	1.10577	0.0436667
4252	3753	RBP56_HUMAN	TATA-binding protein-associated factor 2N OS=Homo sapiens OX=9606 GN=TAF15 PE=1 SV=1	-0.259022	0.79695	16054	16852.2	19264.3	15507	9609.84	10347.2	-798.187	0.952636	-0.021073
3631	362	RBP2_HUMAN	E3 SUMO-protein ligase RanBP2 OS=Homo sapiens OX=9606 GN=RANBP2 PE=1 SV=2	-0.712095	0.48054	80374.2	86293.8	74961.7	83691.2	22827.9	30497.4	-5919.61	0.931402	-0.030863
4071	1333	RBMX_HUMAN	RNA-binding motif protein, X chromosome OS=Homo sapiens OX=9606 GN=RBMX PE=1 SV=3	0.404442	0.68804	254001	226472	186046	102818	198231	240823	27528.6	1.12155	0.0498201
3462	2922	RBM8A_HUMAN	RNA-binding protein 8A OS=Homo sapiens OX=9606 GN=RBM8A PE=1 SV=1	-0.828694	0.4122	332974	376248	318520	286312	148297	187813	-43274.5	0.884984	-0.0530645
4200	4237	RBM7_HUMAN	RNA-binding protein 7 OS=Homo sapiens OX=9606 GN=RBM7 PE=1 SV=1	-0.305494	0.76157	12082.6	13040.1	13300.8	9171.95	6180.05	12966.3	-957.551	0.926569	-0.0331222
1782	3841	RBM5_HUMAN	RNA-binding protein 5 OS=Homo sapiens OX=9606 GN=RBM5 PE=1 SV=2	-2.08702	0.0433	7167.89	15368.1	6328.15	11263.5	3571.27	17647.8	-8200.16	0.466415	-0.331227
361	1590	RBM47_HUMAN	RNA-binding protein 47 OS=Homo sapiens OX=9606 GN=RBM47 PE=1 SV=2	-4.18641	0.00015	134343	282061	137722	246664	44750.1	155381	-147718	0.476291	-0.322127
4118	2556	RBM4_HUMAN	RNA-binding protein 4 OS=Homo sapiens OX=9606 GN=RBM4 PE=1 SV=1	-0.371042	0.71256	108247	115452	92531.8	115303	43433.4	77667.4	-7205.1	0.937592	-0.0279859
1892	1820	RBM39_HUMAN	RNA-binding protein 39 OS=Homo sapiens OX=9606 GN=RBM39 PE=1 SV=2	2.00922	0.05129	320673	263104	285685	279855	102481	82085.5	57569.6	1.21881	0.0859357
316	3560	RBM3_HUMAN	RNA-binding protein 3 OS=Homo sapiens OX=9606 GN=RBM3 PE=1 SV=1	4.32217	9.9546e-05	320548	98887	319332	80028.7	225748	65346.7	221661	3.24156	0.510754
2548	4079	RBM28_HUMAN	RNA-binding protein 28 OS=Homo sapiens OX=9606 GN=RBM28 PE=1 SV=3	1.47304	0.14857	28215.7	17937.4	18936.2	17668.4	30730.2	8836.02	10278.3	1.57301	0.196731
4153	2095	RBM25_HUMAN	RNA-binding protein 25 OS=Homo sapiens OX=9606 GN=RBM25 PE=1 SV=3	-0.339691	0.73587	100950	111352	78534.6	81605.1	105126	92958.3	-10402.2	0.906582	-0.0425928
3153	4532	RBM22_HUMAN	Pre-mRNA-splicing factor RBM22 OS=Homo sapiens OX=9606 GN=RBM22 PE=1 SV=1	1.04062	0.3043	27909.9	20455	25835.4	21484.9	31257.3	10037.4	7454.98	1.36446	0.13496
899	1367	RBM14_HUMAN	RNA-binding protein 14 OS=Homo sapiens OX=9606 GN=RBM14 PE=1 SV=2	3.1101	0.00344	358749	220516	328365	152336	111330	170560	138233	1.62686	0.21135
263	2542	RBM12_HUMAN	RNA-binding protein 12 OS=Homo sapiens OX=9606 GN=RBM12 PE=1 SV=1	4.53325	5.1693e-05	90325.1	54312.7	89728.6	53753.5	24710.7	26733	36012.4	1.66306	0.220907
4246	3904	RBM10_HUMAN	RNA-binding protein 10 OS=Homo sapiens OX=9606 GN=RBM10 PE=1 SV=3	-0.262063	0.79462	55116.9	62241.2	21807.2	32315.8	100003	74293.9	-7124.32	0.885537	-0.0527934
4330	1928	RBGPR_HUMAN	Rab3 GTPase-activating protein non-catalytic subunit OS=Homo sapiens OX=9606 GN=RAB3GAP2 PE=1 SV=1	-0.209222	0.83534	23827.6	24883.4	21010.2	19294.3	14674.8	17871.5	-1055.77	0.957571	-0.0188289
1953	1899	RBGP1_HUMAN	Rab GTPase-activating protein 1 OS=Homo sapiens OX=9606 GN=RABGAP1 PE=1 SV=3	-1.94733	0.05854	87051.8	167381	81806.8	89964	38287.5	185118	-80329.3	0.520081	-0.283929
2025	2129	RBBP9_HUMAN	Putative hydrolase RBBP9 OS=Homo sapiens OX=9606 GN=RBBP9 PE=1 SV=2	-1.8876	0.06635	105220	182496	83104.6	131582	86105.4	166681	-77276.9	0.576557	-0.239158
3317	2968	RBBP7_HUMAN	Histone-binding protein RBBP7 OS=Homo sapiens OX=9606 GN=RBBP7 PE=1 SV=1	-0.923995	0.36103	71792.3	104717	85091.1	75154.7	44911.1	156995	-32925.1	0.685581	-0.163941
1653	3448	RBBP5_HUMAN	Retinoblastoma-binding protein 5 OS=Homo sapiens OX=9606 GN=RBBP5 PE=1 SV=2	-2.20141	0.03354	13908.9	25540.6	9094.76	23341.7	11689.8	21204.5	-11631.7	0.54458	-0.263939
2225	1201	RBBP4_HUMAN	Histone-binding protein RBBP4 OS=Homo sapiens OX=9606 GN=RBBP4 PE=1 SV=3	-1.72909	0.09151	107048	135427	108881	107792	30912.4	68565.1	-28378.6	0.79045	-0.102125
4463	860	RB6I2_HUMAN	ELKS/Rab6-interacting/CAST family member 1 OS=Homo sapiens OX=9606 GN=ERC1 PE=1 SV=1	-0.103643	0.91797	135560	136963	133420	126308	37843.5	49115.3	-1402.33	0.989761	-0.00446955
4226	2575	RB3GP_HUMAN	Rab3 GTPase-activating protein catalytic subunit OS=Homo sapiens OX=9606 GN=RAB3GAP1 PE=1 SV=3	0.281008	0.78015	89864.8	87036.2	82220.3	88047.1	29688	35303.9	2828.58	1.0325	0.0138896
184	4359	RB33B_HUMAN	Ras-related protein Rab-33B OS=Homo sapiens OX=9606 GN=RAB33B PE=1 SV=1	4.98217	1.2532e-05	1.69354e+06	638838	1.4904e+06	581895	731105	637649	1.0547e+06	2.65097	0.423404
1757	1439	RB27A_HUMAN	Ras-related protein Rab-27A OS=Homo sapiens OX=9606 GN=RAB27A PE=1 SV=3	2.1058	0.04155	1.36523e+06	177611	310624	175958	2.58261e+06	98008.3	1.18762e+06	7.68664	0.885736
4268	4356	RB22A_HUMAN	Ras-related protein Rab-22A OS=Homo sapiens OX=9606 GN=RAB22A PE=1 SV=2	0.249275	0.80442	28546.8	26053.5	10633	24825.9	34835.8	29788.9	2493.29	1.0957	0.0396913
2974	4535	RB12B_HUMAN	RNA-binding protein 12B OS=Homo sapiens OX=9606 GN=RBM12B PE=1 SV=2	-1.16597	0.25053	25211.4	39813.1	20671.1	15607.6	19081.8	54123.1	-14601.7	0.633244	-0.198429
437	1052	RB11B_HUMAN	Ras-related protein Rab-11B OS=Homo sapiens OX=9606 GN=RAB11B PE=1 SV=4	-3.9586	0.0003	1.54975e+06	2.53128e+06	1.52176e+06	2.20464e+06	309835	1.09319e+06	-981531	0.61224	-0.213078
2772	2900	RAVR1_HUMAN	Ribonucleoprotein PTB-binding 1 OS=Homo sapiens OX=9606 GN=RAVER1 PE=1 SV=1	-1.29896	0.20139	63102	79402	66212.3	69760.9	15475.2	55382.8	-16300	0.794716	-0.0997883
1188	1880	RASN_HUMAN	GTPase NRas OS=Homo sapiens OX=9606 GN=NRAS PE=1 SV=1	-2.71766	0.00967	13725.9	59181.3	14860.3	17706.9	5714.96	76434.4	-45455.4	0.23193	-0.634644
3162	2718	RASL3_HUMAN	RAS protein activator like-3 OS=Homo sapiens OX=9606 GN=RASAL3 PE=1 SV=2	-1.03667	0.30612	35455	42590.8	38553.5	39673.3	16385.4	26953.6	-7135.73	0.832458	-0.0796375
4523	3734	RASL2_HUMAN	Ras GTPase-activating protein 4 OS=Homo sapiens OX=9606 GN=RASA4 PE=2 SV=2	0.0570139	0.95482	50774.6	50148.9	36334.9	33388.2	31389.8	39291.7	625.691	1.01248	0.00538501
3013	3347	RASL1_HUMAN	RasGAP-activating-like protein 1 OS=Homo sapiens OX=9606 GN=RASAL1 PE=1 SV=3	-1.14058	0.26083	57070.5	75089.9	48762.1	64428.2	46161.9	55771.1	-18019.3	0.76003	-0.119169
1025	4044	RASK_HUMAN	GTPase KRas OS=Homo sapiens OX=9606 GN=KRAS PE=1 SV=1	-2.90881	0.0059	13817.4	73128.8	11759.3	17345.7	10029.4	92900	-59311.4	0.188947	-0.723661
2213	4419	RASF2_HUMAN	Ras association domain-containing protein 2 OS=Homo sapiens OX=9606 GN=RASSF2 PE=1 SV=1	1.73963	0.08962	39587.8	12879	11424.5	8684.55	68938.3	14057.7	26708.8	3.07382	0.487679
1925	4284	RASA3_HUMAN	Ras GTPase-activating protein 3 OS=Homo sapiens OX=9606 GN=RASA3 PE=1 SV=3	1.9716	0.0556	38371.1	19223.6	17887.3	16599.4	42182	14188.5	19147.4	1.99603	0.300168
2677	3525	RARR2_HUMAN	Retinoic acid receptor responder protein 2 OS=Homo sapiens OX=9606 GN=RARRES2 PE=1 SV=1	-1.37605	0.17646	49745.7	150127	22341.7	18717.6	56899	329416	-100381	0.331358	-0.479702
2999	3604	RAPH1_HUMAN	Ras-associated and pleckstrin homology domains-containing protein 1 OS=Homo sapiens OX=9606 GN=RAPH1 PE=1 SV=3	1.15045	0.25679	8020.2	5782.81	6766.82	3674.72	6632.35	5953.07	2237.39	1.3869	0.142046
48	2019	RAP2B_HUMAN	Ras-related protein Rap-2b OS=Homo sapiens OX=9606 GN=RAP2B PE=1 SV=1	6.32474	1.6521e-07	395706	230493	412537	202198	93795.3	74375.5	165213	1.71678	0.234715
847	1130	RAP1B_HUMAN	Ras-related protein Rap-1b OS=Homo sapiens OX=9606 GN=RAP1B PE=1 SV=1	-3.18443	0.00281	315161	838494	298347	444679	79333	748917	-523333	0.375865	-0.424968
1955	2462	RAP1A_HUMAN	Ras-related protein Rap-1A OS=Homo sapiens OX=9606 GN=RAP1A PE=1 SV=1	1.94641	0.05865	24235.6	9323.51	8494.52	5524.7	32743.8	12666.9	14912.1	2.5994	0.414874
2576	2557	RANG_HUMAN	Ran-specific GTPase-activating protein OS=Homo sapiens OX=9606 GN=RANBP1 PE=1 SV=1	-1.45765	0.15274	85016.7	114372	59523	79767.4	59688.1	70389	-29355.8	0.743332	-0.128817
2864	2353	RANB3_HUMAN	Ran-binding protein 3 OS=Homo sapiens OX=9606 GN=RANBP3 PE=1 SV=1	1.23643	0.22351	57352.1	49408.7	60193.2	53524.8	20704.1	20930.4	7943.36	1.16077	0.0647456
1832	1057	RAN_HUMAN	GTP-binding nuclear protein Ran OS=Homo sapiens OX=9606 GN=RAN PE=1 SV=3	2.04754	0.04721	859742	484171	628387	350512	752887	373768	375571	1.7757	0.24937
1459	1538	RALY_HUMAN	RNA-binding protein Raly OS=Homo sapiens OX=9606 GN=RALY PE=1 SV=1	-2.40746	0.02077	69365.3	101155	65247.3	99757	41348.2	44180.8	-31789.7	0.685733	-0.163845
1152	1710	RALB_HUMAN	Ras-related protein Ral-B OS=Homo sapiens OX=9606 GN=RALB PE=1 SV=1	-2.77346	0.00839	155814	271735	160321	157850	70499.8	178090	-115921	0.573403	-0.24154
3854	4498	RALA_HUMAN	Ras-related protein Ral-A OS=Homo sapiens OX=9606 GN=RALA PE=1 SV=1	-0.548909	0.58612	49273.5	57191.4	36613.9	44411.3	42969.1	50232.7	-7918	0.861553	-0.0647181
4390	2623	RAIN_HUMAN	Ras-interacting protein 1 OS=Homo sapiens OX=9606 GN=RASIP1 PE=1 SV=1	-0.157848	0.87537	39407.3	41468.2	32944.5	27034	29176.6	52233.7	-2060.86	0.950303	-0.022138
2927	749	RAI14_HUMAN	Ankycorbin OS=Homo sapiens OX=9606 GN=RAI14 PE=1 SV=2	-1.20056	0.23698	212268	245592	206387	243708	98961.1	79916.7	-33324.6	0.86431	-0.0633307
3370	1266	RAGP1_HUMAN	Ran GTPase-activating protein 1 OS=Homo sapiens OX=9606 GN=RANGAP1 PE=1 SV=1	0.893537	0.37691	246874	211475	233241	185791	152657	98262.6	35399.2	1.16739	0.0672168
603	3361	RAE1L_HUMAN	mRNA export factor OS=Homo sapiens OX=9606 GN=RAE1 PE=1 SV=1	3.61161	0.00084	41429.1	25395.4	39162.8	23950	15979.9	12591	16033.7	1.63136	0.212551
4419	3562	RAE1_HUMAN	Rab proteins geranylgeranyltransferase component A 1 OS=Homo sapiens OX=9606 GN=CHM PE=1 SV=3	0.140141	0.88925	42717	41761.8	38441.6	38564	23106.3	21015.9	955.181	1.02287	0.00982133
2258	1639	RADI_HUMAN	Radixin OS=Homo sapiens OX=9606 GN=RDX PE=1 SV=1	-1.69505	0.09784	248523	365928	222110	271064	128900	290051	-117405	0.679159	-0.168028
399	689	RAD50_HUMAN	DNA repair protein RAD50 OS=Homo sapiens OX=9606 GN=RAD50 PE=1 SV=1	4.06237	0.00022	210279	164277	206824	169660	32461.2	40485.8	46001.8	1.28003	0.107219
4043	2290	RAD21_HUMAN	Double-strand-break repair protein rad21 homolog OS=Homo sapiens OX=9606 GN=RAD21 PE=1 SV=2	0.425631	0.67266	219714	209950	224189	194207	78185.5	70262.6	9763.41	1.0465	0.0197406
3147	4455	RAD_HUMAN	GTP-binding protein RAD OS=Homo sapiens OX=9606 GN=RRAD PE=1 SV=2	1.04553	0.30206	44999.8	30355.9	34794.7	16598.3	40926.4	49443.9	14643.9	1.48241	0.170967
4126	500	RACK1_HUMAN	Receptor of activated protein C kinase 1 OS=Homo sapiens OX=9606 GN=RACK1 PE=1 SV=3	0.365466	0.71669	1.86668e+06	1.77302e+06	1.66043e+06	1.58139e+06	714389	932108	93658.7	1.05282	0.0223559
1176	1194	RAC2_HUMAN	Ras-related C3 botulinum toxin substrate 2 OS=Homo sapiens OX=9606 GN=RAC2 PE=1 SV=1	2.73198	0.00932	261862	57288.1	141167	58822.1	342050	27435.1	204574	4.57097	0.660009
1862	2159	RAC1_HUMAN	Ras-related C3 botulinum toxin substrate 1 OS=Homo sapiens OX=9606 GN=RAC1 PE=1 SV=1	2.03422	0.0486	176038	121592	155195	106531	92406.3	80652.3	54445.9	1.44778	0.160701
2628	2899	RABX5_HUMAN	Rab5 GDP/GTP exchange factor OS=Homo sapiens OX=9606 GN=RABGEF1 PE=1 SV=2	1.41954	0.16349	52650.7	44260.1	52048.9	38408	18906.8	19396.1	8390.55	1.18957	0.0753913
1041	4391	RABP1_HUMAN	Cellular retinoic acid-binding protein 1 OS=Homo sapiens OX=9606 GN=CRABP1 PE=1 SV=2	-2.89331	0.00614	5221.53	26611.5	4651.73	15460.6	3630.09	33683.4	-21389.9	0.196214	-0.707271
3574	2215	RABL6_HUMAN	Rab-like protein 6 OS=Homo sapiens OX=9606 GN=RABL6 PE=1 SV=2	-0.75302	0.45585	99826.9	113711	91865.3	85748.9	49739.8	68298.1	-13883.7	0.877903	-0.0565534
3009	1915	RABE2_HUMAN	Rab GTPase-binding effector protein 2 OS=Homo sapiens OX=9606 GN=RABEP2 PE=1 SV=2	-1.14192	0.26028	105667	121352	97147.7	109400	31332.6	54590.8	-15684.8	0.87075	-0.0601066
1674	2694	RABE1_HUMAN	Rab GTPase-binding effector protein 1 OS=Homo sapiens OX=9606 GN=RABEP1 PE=1 SV=2	-2.18038	0.03517	75495.2	112101	75188.2	87278.4	27592.2	71817.4	-36605.7	0.673457	-0.17169
4397	2915	RAB9A_HUMAN	Ras-related protein Rab-9A OS=Homo sapiens OX=9606 GN=RAB9A PE=1 SV=1	0.15325	0.87897	82528.8	79949.2	59285.7	77589.9	65202.3	41215.7	2579.61	1.03227	0.0137914
1703	4551	RAB8B_HUMAN	Ras-related protein Rab-8B OS=Homo sapiens OX=9606 GN=RAB8B PE=1 SV=2	2.15383	0.03733	60774.9	30912.6	47144.3	22436.9	55302.3	31281.1	29862.3	1.96602	0.293589
3351	2675	RAB8A_HUMAN	Ras-related protein Rab-8A OS=Homo sapiens OX=9606 GN=RAB8A PE=1 SV=1	-0.904158	0.37133	4374.67	6469.51	2726.98	3003.45	4052.35	9813.57	-2094.84	0.676199	-0.169926
4178	2121	RAB7L_HUMAN	Ras-related protein Rab-7L1 OS=Homo sapiens OX=9606 GN=RAB29 PE=1 SV=1	-0.321016	0.74987	107026	113757	106051	95553.8	69152.9	66713.9	-6731.09	0.940829	-0.0264891
3240	529	RAB7A_HUMAN	Ras-related protein Rab-7a OS=Homo sapiens OX=9606 GN=RAB7A PE=1 SV=1	0.980941	0.33252	578753	497859	480347	559844	259770	274470	80894.5	1.16248	0.0653873
1415	1499	RAB6A_HUMAN	Ras-related protein Rab-6A OS=Homo sapiens OX=9606 GN=RAB6A PE=1 SV=3	2.44565	0.01895	492272	318178	478942	339637	252312	206768	174094	1.54716	0.189535
1529	1182	RAB5C_HUMAN	Ras-related protein Rab-5C OS=Homo sapiens OX=9606 GN=RAB5C PE=1 SV=2	-2.33715	0.02452	315803	620465	157307	608569	273660	530997	-304662	0.508977	-0.293301
3359	1635	RAB4B_HUMAN	Ras-related protein Rab-4B OS=Homo sapiens OX=9606 GN=RAB4B PE=1 SV=1	0.899462	0.37379	149371	120515	132752	95020.2	101612	106247	28855.9	1.23944	0.0932246
1311	2523	RAB4A_HUMAN	Ras-related protein Rab-4A OS=Homo sapiens OX=9606 GN=RAB4A PE=1 SV=3	2.55575	0.0145	94478.5	63447.8	84643.1	62875.3	50297.3	23789.5	31030.7	1.48907	0.172917
4022	3713	RAB44_HUMAN	Ras-related protein Rab-44 OS=Homo sapiens OX=9606 GN=RAB44 PE=1 SV=4	-0.438451	0.66342	22295.2	24898.9	15625.3	22081.7	14920.9	22757.5	-2603.66	0.895431	-0.047968
4262	2321	RAB3D_HUMAN	Ras-related protein Rab-3D OS=Homo sapiens OX=9606 GN=RAB3D PE=1 SV=1	0.252901	0.80164	106921	100234	66411.6	83206.7	107328	56226.2	6686.73	1.06671	0.0280469
3305	2603	RAB35_HUMAN	Ras-related protein Rab-35 OS=Homo sapiens OX=9606 GN=RAB35 PE=1 SV=1	0.933688	0.35607	146355	128164	135208	115075	54898.2	70404.8	18190.3	1.14193	0.0576392
3920	2696	RAB34_HUMAN	Ras-related protein Rab-34 OS=Homo sapiens OX=9606 GN=RAB34 PE=1 SV=1	0.507087	0.61488	121782	111913	113409	102079	65284	60766.5	9869.18	1.08819	0.0367034
1233	1252	RAB32_HUMAN	Ras-related protein Rab-32 OS=Homo sapiens OX=9606 GN=RAB32 PE=1 SV=3	2.64033	0.01175	297499	167043	198369	133003	195250	114643	130456	1.78097	0.250656
1297	2422	RAB31_HUMAN	Ras-related protein Rab-31 OS=Homo sapiens OX=9606 GN=RAB31 PE=1 SV=1	2.56883	0.01404	87969.8	26062.5	45410.9	23989.6	109876	11115.7	61907.3	3.37534	0.528317
2131	4349	RAB2B_HUMAN	Ras-related protein Rab-2B OS=Homo sapiens OX=9606 GN=RAB2B PE=1 SV=1	-1.80222	0.07905	14953.7	23694.6	16699	15652.7	8141.48	20681	-8740.9	0.631101	-0.199901
4065	795	RAB2A_HUMAN	Ras-related protein Rab-2A OS=Homo sapiens OX=9606 GN=RAB2A PE=1 SV=1	0.407862	0.68555	381672	362976	369260	387990	114603	176046	18696.1	1.05151	0.0218125
1639	2969	RAB24_HUMAN	Ras-related protein Rab-24 OS=Homo sapiens OX=9606 GN=RAB24 PE=1 SV=1	2.21525	0.0325	122389	44975.3	68295.6	47222.4	158971	19325.2	77413.5	2.72124	0.434767
2126	3061	RAB23_HUMAN	Ras-related protein Rab-23 OS=Homo sapiens OX=9606 GN=RAB23 PE=1 SV=1	-1.80364	0.07882	18545.4	24410.7	19463.9	21395.3	8643.13	12139.9	-5865.37	0.759722	-0.119345
4548	974	RAB21_HUMAN	Ras-related protein Rab-21 OS=Homo sapiens OX=9606 GN=RAB21 PE=1 SV=3	-0.039733	0.9685	276348	278409	229208	264502	179526	155701	-2060.44	0.992599	-0.00322607
2758	1198	RAB1B_HUMAN	Ras-related protein Rab-1B OS=Homo sapiens OX=9606 GN=RAB1B PE=1 SV=1	1.3093	0.1979	59040.5	43551.2	44800	31664.5	42429.9	33745.3	15489.3	1.35566	0.13215
293	1232	RAB18_HUMAN	Ras-related protein Rab-18 OS=Homo sapiens OX=9606 GN=RAB18 PE=1 SV=1	4.41943	7.3679e-05	512757	225300	619826	229307	285206	86618.2	287457	2.27589	0.357151
2808	3792	RAB17_HUMAN	Ras-related protein Rab-17 OS=Homo sapiens OX=9606 GN=RAB17 PE=1 SV=2	1.27025	0.21133	65803.1	48756.8	72115	33148.9	30589.2	53349	17046.3	1.34962	0.130211
1579	660	RAB14_HUMAN	Ras-related protein Rab-14 OS=Homo sapiens OX=9606 GN=RAB14 PE=1 SV=4	2.27499	0.02834	761598	603472	761565	608469	241498	207686	158127	1.26203	0.101069
2211	2838	RAB13_HUMAN	Ras-related protein Rab-13 OS=Homo sapiens OX=9606 GN=RAB13 PE=1 SV=1	1.74365	0.0889	363396	253460	389665	110872	158160	241793	109935	1.43374	0.15647
3307	3842	RAB12_HUMAN	Ras-related protein Rab-12 OS=Homo sapiens OX=9606 GN=RAB12 PE=1 SV=3	-0.933537	0.35614	17942.7	30883	17128.4	13614.1	7729.41	63049.7	-12940.3	0.58099	-0.235831
4596	1834	RAB10_HUMAN	Ras-related protein Rab-10 OS=Homo sapiens OX=9606 GN=RAB10 PE=1 SV=1	0.00422296	0.99665	102184	102075	81322.8	73583.7	77172.4	89900.5	109.183	1.00107	0.00046429
2929	4265	R3HD2_HUMAN	R3H domain-containing protein 2 OS=Homo sapiens OX=9606 GN=R3HDM2 PE=1 SV=3	-1.19926	0.23748	16606.7	20920.7	14669	16698.5	10723.3	12520.1	-4314.03	0.793791	-0.100294
3504	4416	R39L5_HUMAN	Putative 60S ribosomal protein L39-like 5 OS=Homo sapiens OX=9606 GN=RPL39P5 PE=5 SV=2	0.801429	0.42762	45892.5	38691.4	30569.1	37927.5	35835.8	20279	7201.07	1.18612	0.074127
4207	3848	R113A_HUMAN	E3 ubiquitin-protein ligase RNF113A OS=Homo sapiens OX=9606 GN=RNF113A PE=1 SV=1	0.301622	0.7645	55586.2	49988.3	29188.3	28376.4	70526	47532.5	5597.84	1.11198	0.0460981
2300	1894	QSPP_HUMAN	Queuosine salvage protein OS=Homo sapiens OX=9606 GN=C9orf64 PE=1 SV=1	1.65627	0.10549	201527	155537	183033	147656	81921.5	97364.2	45989.2	1.29568	0.112498
1178	2213	QSOX1_HUMAN	Sulfhydryl oxidase 1 OS=Homo sapiens OX=9606 GN=QSOX1 PE=1 SV=3	2.72638	0.00946	302451	106580	159776	90414.5	322453	66436.2	195871	2.83779	0.452981
4099	4397	QRIC1_HUMAN	Glutamine-rich protein 1 OS=Homo sapiens OX=9606 GN=QRICH1 PE=1 SV=1	-0.387693	0.7003	17461	19194.7	14031.7	12309.2	12556.1	16196.2	-1733.76	0.909675	-0.0411135
4112	1485	QORX_HUMAN	Quinone oxidoreductase PIG3 OS=Homo sapiens OX=9606 GN=TP53I3 PE=1 SV=2	-0.373677	0.71062	148808	161427	112548	121056	110561	108277	-12618.8	0.92183	-0.0353492
4107	2636	QORL1_HUMAN	Quinone oxidoreductase-like protein 1 OS=Homo sapiens OX=9606 GN=CRYZL1 PE=1 SV=2	0.378502	0.70706	211842	178148	116571	97874.1	316726	257086	33693.5	1.18913	0.07523
2598	345	QOR_HUMAN	Quinone oxidoreductase OS=Homo sapiens OX=9606 GN=CRYZ PE=1 SV=1	-1.44015	0.15761	956769	1.29064e+06	1.12563e+06	1.04294e+06	484527	945447	-333868	0.741315	-0.129997
232	2282	QKI_HUMAN	Protein quaking OS=Homo sapiens OX=9606 GN=QKI PE=1 SV=1	4.71454	2.9267e-05	166943	77073.4	169303	64154.5	72103	49315.1	89870.1	2.16603	0.335665
1342	3651	QCR9_HUMAN	Cytochrome b-c1 complex subunit 9 OS=Homo sapiens OX=9606 GN=UQCR10 PE=1 SV=3	-2.51682	0.01595	14125.3	54140.2	13949	27627.1	11228.9	71987.9	-40014.9	0.260902	-0.583522
4511	3837	QCR8_HUMAN	Cytochrome b-c1 complex subunit 8 OS=Homo sapiens OX=9606 GN=UQCRQ PE=1 SV=4	-0.0652605	0.94829	119464	121822	91444.8	55137.8	94928.3	135688	-2358.28	0.980642	-0.00848969
88	1251	QCR7_HUMAN	Cytochrome b-c1 complex subunit 7 OS=Homo sapiens OX=9606 GN=UQCRB PE=1 SV=2	-5.77773	9.7047e-07	357953	988715	383993	830222	132283	482480	-630762	0.362038	-0.441245
153	2296	QCR6_HUMAN	Cytochrome b-c1 complex subunit 6, mitochondrial OS=Homo sapiens OX=9606 GN=UQCRH PE=1 SV=2	-5.15652	7.1811e-06	356857	1.26392e+06	361401	916599	123411	796601	-907064	0.282341	-0.549226
512	623	QCR2_HUMAN	Cytochrome b-c1 complex subunit 2, mitochondrial OS=Homo sapiens OX=9606 GN=UQCRC2 PE=1 SV=3	-3.80349	0.00048	621009	1.633e+06	614486	1.60534e+06	133750	1.21192e+06	-1.01199e+06	0.380287	-0.419889
1217	223	QCR1_HUMAN	Cytochrome b-c1 complex subunit 1, mitochondrial OS=Homo sapiens OX=9606 GN=UQCRC1 PE=1 SV=3	-2.66573	0.01103	549344	2.00856e+06	560667	629356	204781	2.50011e+06	-1.45921e+06	0.273502	-0.563039
2043	2746	PYRG2_HUMAN	CTP synthase 2 OS=Homo sapiens OX=9606 GN=CTPS2 PE=1 SV=1	1.87265	0.06844	32603.1	18271.6	29558.6	11425.7	31661.6	15082.9	14331.5	1.78436	0.251481
3091	1091	PYRG1_HUMAN	CTP synthase 1 OS=Homo sapiens OX=9606 GN=CTPS1 PE=1 SV=2	1.08412	0.2848	171792	136708	123195	95204.9	117981	89853.5	35084.3	1.25664	0.0992098
1592	2264	PYRD_HUMAN	Dihydroorotate dehydrogenase (quinone), mitochondrial OS=Homo sapiens OX=9606 GN=DHODH PE=1 SV=3	-2.26311	0.02913	94067	128842	94317.4	117900	39959.9	57980.4	-34775.4	0.730094	-0.136621
1713	683	PYR1_HUMAN	CAD protein OS=Homo sapiens OX=9606 GN=CAD PE=1 SV=3	2.14647	0.03795	195703	124015	172302	98551	130833	79411.8	71687.1	1.57805	0.198121
889	3327	PYM1_HUMAN	Partner of Y14 and mago OS=Homo sapiens OX=9606 GN=PYM1 PE=1 SV=1	-3.12375	0.00332	25846.2	41652.4	27265.2	34482.7	13871.1	18581.5	-15806.3	0.62052	-0.207244
59	166	PYGL_HUMAN	Glycogen phosphorylase, liver form OS=Homo sapiens OX=9606 GN=PYGL PE=1 SV=4	6.07991	3.6489e-07	944345	210846	739817	202156	550122	54916.2	733499	4.47884	0.651166
116	230	PYGB_HUMAN	Glycogen phosphorylase, brain form OS=Homo sapiens OX=9606 GN=PYGB PE=1 SV=5	5.54227	2.077e-06	721451	372942	642165	389240	239967	159541	348509	1.93449	0.286565
591	84	PYC_HUMAN	Pyruvate carboxylase, mitochondrial OS=Homo sapiens OX=9606 GN=PC PE=1 SV=2	-3.62393	0.00081	232360	1.01496e+06	213222	601547	112855	983168	-782600	0.228935	-0.640288
4093	1869	PXL2A_HUMAN	Peroxiredoxin-like 2A OS=Homo sapiens OX=9606 GN=PRXL2A PE=1 SV=3	0.393276	0.6962	205512	189447	185248	131811	72852.4	172437	16065.1	1.0848	0.0353497
4147	3814	PX11B_HUMAN	Peroxisomal membrane protein 11B OS=Homo sapiens OX=9606 GN=PEX11B PE=1 SV=1	-0.344607	0.7322	41104.7	44472.3	47761.2	46415.8	24800.4	37288.9	-3367.65	0.924275	-0.0341986
2451	2674	PURB_HUMAN	Transcriptional activator protein Pur-beta OS=Homo sapiens OX=9606 GN=PURB PE=1 SV=3	-1.53707	0.13215	54485.5	76226.3	30183	61174.9	47254.7	44365.5	-21740.8	0.714787	-0.145824
4128	2006	PURA2_HUMAN	Adenylosuccinate synthetase isozyme 2 OS=Homo sapiens OX=9606 GN=ADSS PE=1 SV=3	-0.360388	0.72045	272444	287758	219007	250563	161932	108166	-15314.6	0.94678	-0.023751
2837	782	PURA1_HUMAN	Adenylosuccinate synthetase isozyme 1 OS=Homo sapiens OX=9606 GN=ADSSL1 PE=1 SV=1	-1.26004	0.21496	201014	278885	186336	147999	107986	261807	-77870.5	0.720779	-0.142198
390	989	PURA_HUMAN	Transcriptional activator protein Pur-alpha OS=Homo sapiens OX=9606 GN=PURA PE=1 SV=2	-4.08966	0.0002	328377	555404	334664	466955	125312	221384	-227027	0.59124	-0.228236
1566	336	PUR9_HUMAN	Bifunctional purine biosynthesis protein PURH OS=Homo sapiens OX=9606 GN=ATIC PE=1 SV=3	2.29638	0.02697	285345	193209	273589	158083	150474	105660	92136.8	1.47688	0.169344
954	2766	PUR8_HUMAN	Adenylosuccinate lyase OS=Homo sapiens OX=9606 GN=ADSL PE=1 SV=2	-3.01989	0.00439	78890.9	142498	78352.8	133704	56997.6	77896	-63607.5	0.553626	-0.256783
2074	637	PUR6_HUMAN	Multifunctional protein ADE2 OS=Homo sapiens OX=9606 GN=PAICS PE=1 SV=3	1.84705	0.07215	205451	156376	192208	144100	96725	73951.8	49075	1.31383	0.118538
2363	1657	PUR4_HUMAN	Phosphoribosylformylglycinamidine synthase OS=Homo sapiens OX=9606 GN=PFAS PE=1 SV=4	1.61042	0.11517	253875	197753	261775	175703	125922	98224	56122.3	1.2838	0.108497
1450	1010	PUR2_HUMAN	Trifunctional purine biosynthetic protein adenosine-3 OS=Homo sapiens OX=9606 GN=GART PE=1 SV=1	2.41369	0.02046	493420	218184	439013	179068	511133	108661	275236	2.26148	0.354393
4420	2455	PUR1_HUMAN	Amidophosphoribosyltransferase OS=Homo sapiens OX=9606 GN=PPAT PE=1 SV=1	0.138939	0.8902	93319.2	91009.4	79001.1	77035.1	54561.9	53166.1	2309.74	1.02538	0.0108845
4444	1525	PUF60_HUMAN	Poly(U)-binding-splicing factor PUF60 OS=Homo sapiens OX=9606 GN=PUF60 PE=1 SV=1	0.12234	0.90324	439081	433516	471593	436685	122047	168966	5564.52	1.01284	0.00553904
3575	3342	PTX3_HUMAN	Pentraxin-related protein PTX3 OS=Homo sapiens OX=9606 GN=PTX3 PE=1 SV=3	-0.752943	0.45589	20311.1	26743.9	10165.4	18727.8	28235.8	27121.6	-6432.81	0.759467	-0.119491
1804	3961	PTSS2_HUMAN	Phosphatidylserine synthase 2 OS=Homo sapiens OX=9606 GN=PTDSS2 PE=1 SV=1	-2.06866	0.04508	10020.5	25240.6	3800.65	20372.7	11211	31797.9	-15220.2	0.396997	-0.401213
3590	3803	PTRD1_HUMAN	Putative peptidyl-tRNA hydrolase PTRHD1 OS=Homo sapiens OX=9606 GN=PTRHD1 PE=1 SV=1	0.743358	0.46161	59082.6	50204.8	65659.8	53008.1	29599.4	46033.9	8877.79	1.17683	0.0707144
3915	2498	PTPRK_HUMAN	Receptor-type tyrosine-protein phosphatase kappa OS=Homo sapiens OX=9606 GN=PTPRK PE=1 SV=2	0.510457	0.61254	86457.4	74632	54282.7	55561	80169.7	69591.6	11825.4	1.15845	0.0638769
1400	2497	PTPRJ_HUMAN	Receptor-type tyrosine-protein phosphatase eta OS=Homo sapiens OX=9606 GN=PTPRJ PE=1 SV=3	2.45963	0.01833	107690	63685.1	76205.3	63417.1	77808.8	25835.1	44004.6	1.69097	0.228136
878	332	PTPRC_HUMAN	Receptor-type tyrosine-protein phosphatase C OS=Homo sapiens OX=9606 GN=PTPRC PE=1 SV=3	3.13443	0.00322	509279	163318	282677	143980	500310	74326.1	345962	3.11834	0.493923
1292	2988	PTPRA_HUMAN	Receptor-type tyrosine-protein phosphatase alpha OS=Homo sapiens OX=9606 GN=PTPRA PE=1 SV=3	-2.57603	0.01379	28833.9	42554.2	27510	39767	10236.6	22157	-13720.3	0.677581	-0.169039
934	1923	PTPA_HUMAN	Serine/threonine-protein phosphatase 2A activator OS=Homo sapiens OX=9606 GN=PTPA PE=1 SV=3	-3.06199	0.00392	159268	325818	192648	313214	84840.3	234377	-166550	0.488824	-0.310847
4132	4505	PTN9_HUMAN	Tyrosine-protein phosphatase non-receptor type 9 OS=Homo sapiens OX=9606 GN=PTPN9 PE=1 SV=1	0.358197	0.72208	29736.7	27969.3	31583.4	29331.1	16879.5	15046.1	1767.47	1.06319	0.0266122
1790	1381	PTN6_HUMAN	Tyrosine-protein phosphatase non-receptor type 6 OS=Homo sapiens OX=9606 GN=PTPN6 PE=1 SV=1	2.07992	0.04398	505525	128529	156015	87915	824833	97829.3	376996	3.93315	0.59474
793	968	PTN23_HUMAN	Tyrosine-protein phosphatase non-receptor type 23 OS=Homo sapiens OX=9606 GN=PTPN23 PE=1 SV=1	-3.278	0.00217	128466	202695	131396	196214	60733.1	84141.7	-74229.1	0.633789	-0.198055
2826	4103	PTN2_HUMAN	Tyrosine-protein phosphatase non-receptor type 2 OS=Homo sapiens OX=9606 GN=PTPN2 PE=1 SV=2	-1.26212	0.21422	10358.9	19108.3	8601.89	5917.58	7748.68	30808.3	-8749.36	0.542117	-0.265907
1577	3062	PTN12_HUMAN	Tyrosine-protein phosphatase non-receptor type 12 OS=Homo sapiens OX=9606 GN=PTPN12 PE=1 SV=3	2.28003	0.02801	32442	24595.3	35619	21570.3	11921.2	10325	7846.71	1.31903	0.120255
3244	1507	PTN11_HUMAN	Tyrosine-protein phosphatase non-receptor type 11 OS=Homo sapiens OX=9606 GN=PTPN11 PE=1 SV=2	0.974131	0.33585	331772	279138	302654	255466	183381	166375	52634.5	1.18856	0.0750214
2813	1264	PTN1_HUMAN	Tyrosine-protein phosphatase non-receptor type 1 OS=Homo sapiens OX=9606 GN=PTPN1 PE=1 SV=1	1.26663	0.21261	207568	179223	188200	149223	73166.8	71855.9	28345.1	1.15816	0.0637668
3524	2167	PTMA_HUMAN	Prothymosin alpha OS=Homo sapiens OX=9606 GN=PTMA PE=1 SV=2	-0.787661	0.43554	1.45806e+06	1.77906e+06	1.73284e+06	1.83584e+06	891377	1.64113e+06	-321003	0.819566	-0.0864158
3806	3269	PTK7_HUMAN	Inactive tyrosine-protein kinase 7 OS=Homo sapiens OX=9606 GN=PTK7 PE=1 SV=2	-0.583107	0.56309	46744.8	51698	41617.4	41584.6	23093.4	31336.6	-4953.2	0.90419	-0.0437405
1150	4130	PTH1R_HUMAN	Parathyroid hormone/parathyroid hormone-related peptide receptor OS=Homo sapiens OX=9606 GN=PTH1R PE=1 SV=1	-2.77459	0.00836	6655.25	16933.2	5520.19	12082.3	4280.64	16426.7	-10277.9	0.39303	-0.405574
4189	2848	PTGR2_HUMAN	Prostaglandin reductase 2 OS=Homo sapiens OX=9606 GN=PTGR2 PE=1 SV=1	0.312272	0.75646	178754	171938	176386	169563	65294.7	75776	6816.17	1.03964	0.0168843
1142	511	PTGR1_HUMAN	Prostaglandin reductase 1 OS=Homo sapiens OX=9606 GN=PTGR1 PE=1 SV=2	-2.77931	0.00826	77791.4	295959	68929.5	147590	34241.3	358085	-218168	0.262845	-0.580301
1783	1520	PTGIS_HUMAN	Prostacyclin synthase OS=Homo sapiens OX=9606 GN=PTGIS PE=1 SV=1	2.08674	0.04333	249157	98501.6	160567	82670.1	326601	52835.4	150656	2.52948	0.403031
1690	4393	PTGES_HUMAN	Prostaglandin E synthase OS=Homo sapiens OX=9606 GN=PTGES PE=1 SV=2	-2.16477	0.03643	23981.2	38309.1	18745	36243.9	19477.8	23249.9	-14327.9	0.625992	-0.203431
2132	3415	PTGDS_HUMAN	Prostaglandin-H2 D-isomerase OS=Homo sapiens OX=9606 GN=PTGDS PE=1 SV=1	-1.80054	0.07932	31911.5	51819.3	30442.9	38714.6	18935.1	46996.5	-19907.8	0.615822	-0.210545
2607	1285	PTER_HUMAN	Phosphotriesterase-related protein OS=Homo sapiens OX=9606 GN=PTER PE=1 SV=1	-1.43164	0.16002	279813	338209	248071	331110	141595	122027	-58396	0.827338	-0.0823173
649	2560	PTCD3_HUMAN	Pentatricopeptide repeat domain-containing protein 3, mitochondrial OS=Homo sapiens OX=9606 GN=PTCD3 PE=1 SV=3	-3.51957	0.00109	57976	99629.3	61509	99453.3	19264.7	50696.7	-41653.2	0.581918	-0.235138
557	854	PTBP1_HUMAN	Polypyrimidine tract-binding protein 1 OS=Homo sapiens OX=9606 GN=PTBP1 PE=1 SV=1	-3.70835	0.00063	332488	454810	319385	471527	119488	92582.8	-122322	0.731048	-0.136054
3609	1512	PSPC1_HUMAN	Paraspeckle component 1 OS=Homo sapiens OX=9606 GN=PSPC1 PE=1 SV=1	-0.730923	0.46909	171274	187381	146367	187679	89891.7	46005.7	-16106.4	0.914044	-0.0390327
4059	4559	PSMG2_HUMAN	Proteasome assembly chaperone 2 OS=Homo sapiens OX=9606 GN=PSMG2 PE=1 SV=1	-0.41089	0.68335	22285.3	24073.6	15605.1	24640.2	15790.8	12183.2	-1788.28	0.925716	-0.0335223
979	3008	PSMF1_HUMAN	Proteasome inhibitor PI31 subunit OS=Homo sapiens OX=9606 GN=PSMF1 PE=1 SV=2	2.97285	0.00498	85239.1	40504.5	71664.4	37037.3	66032.6	19870.1	44734.6	2.10444	0.323136
3492	2313	PSME3_HUMAN	Proteasome activator complex subunit 3 OS=Homo sapiens OX=9606 GN=PSME3 PE=1 SV=1	0.809029	0.42328	79480.8	71966.7	79720.2	78932.6	31033.9	29128	7514.14	1.10441	0.0431309
3566	1181	PSME2_HUMAN	Proteasome activator complex subunit 2 OS=Homo sapiens OX=9606 GN=PSME2 PE=1 SV=4	-0.757731	0.45305	339192	388591	335480	296409	139875	263991	-49399.8	0.872875	-0.0590481
2803	408	PSME1_HUMAN	Proteasome activator complex subunit 1 OS=Homo sapiens OX=9606 GN=PSME1 PE=1 SV=1	1.27502	0.20966	1.06758e+06	811354	845295	715672	660404	641818	256226	1.3158	0.11919
3049	2342	PSMD9_HUMAN	26S proteasome non-ATPase regulatory subunit 9 OS=Homo sapiens OX=9606 GN=PSMD9 PE=1 SV=3	1.11303	0.27234	263889	216711	249500	138235	118168	154164	47178.2	1.2177	0.0855406
2251	1791	PSMD7_HUMAN	26S proteasome non-ATPase regulatory subunit 7 OS=Homo sapiens OX=9606 GN=PSMD7 PE=1 SV=2	1.70178	0.09656	320649	264084	303325	275337	91417.3	121835	56564.7	1.21419	0.0842874
3022	772	PSMD6_HUMAN	26S proteasome non-ATPase regulatory subunit 6 OS=Homo sapiens OX=9606 GN=PSMD6 PE=1 SV=1	1.13129	0.26467	256027	186086	195727	197591	259286	114184	69941.5	1.37586	0.138573
3867	1030	PSMD5_HUMAN	26S proteasome non-ATPase regulatory subunit 5 OS=Homo sapiens OX=9606 GN=PSMD5 PE=1 SV=3	-0.542792	0.59028	271696	304183	270819	179114	86128.6	260406	-32487.6	0.893197	-0.0490526
3727	1062	PSMD4_HUMAN	26S proteasome non-ATPase regulatory subunit 4 OS=Homo sapiens OX=9606 GN=PSMD4 PE=1 SV=1	-0.640699	0.52537	172410	185551	170686	188360	77776.2	52769.4	-13140.7	0.92918	-0.0319
1912	705	PSMD3_HUMAN	26S proteasome non-ATPase regulatory subunit 3 OS=Homo sapiens OX=9606 GN=PSMD3 PE=1 SV=2	1.98382	0.05417	296007	239514	296961	233106	113118	65071.3	56493.6	1.23587	0.0919722
4085	418	PSMD2_HUMAN	26S proteasome non-ATPase regulatory subunit 2 OS=Homo sapiens OX=9606 GN=PSMD2 PE=1 SV=3	0.397317	0.69325	232866	213150	177624	211036	185313	131812	19716.8	1.0925	0.0384223
1831	516	PSMD1_HUMAN	26S proteasome non-ATPase regulatory subunit 1 OS=Homo sapiens OX=9606 GN=PSMD1 PE=1 SV=2	-2.0487	0.04709	421077	504795	393993	460247	93536.8	162228	-83717.9	0.834155	-0.0787533
1721	2802	PSIP1_HUMAN	PC4 and SFRS1-interacting protein OS=Homo sapiens OX=9606 GN=PSIP1 PE=1 SV=1	-2.13826	0.03866	23082.6	37140.9	20438.9	36336.1	11072.2	28020.5	-14058.3	0.621488	-0.206568
358	2116	PSDE_HUMAN	26S proteasome non-ATPase regulatory subunit 14 OS=Homo sapiens OX=9606 GN=PSMD14 PE=1 SV=1	4.22289	0.00014	347538	181116	330520	144845	163565	76563.9	166423	1.91887	0.283046
3137	620	PSD13_HUMAN	26S proteasome non-ATPase regulatory subunit 13 OS=Homo sapiens OX=9606 GN=PSMD13 PE=1 SV=2	-1.05296	0.29868	178714	231984	149215	170362	129752	192125	-53269.6	0.770374	-0.113298
852	1517	PSD12_HUMAN	26S proteasome non-ATPase regulatory subunit 12 OS=Homo sapiens OX=9606 GN=PSMD12 PE=1 SV=3	3.17633	0.00287	268942	169386	231101	167259	126006	68939.6	99556.3	1.58775	0.200782
3015	654	PSD11_HUMAN	26S proteasome non-ATPase regulatory subunit 11 OS=Homo sapiens OX=9606 GN=PSMD11 PE=1 SV=3	-1.13853	0.26167	119545	142706	122104	115137	45142	81562.7	-23160.7	0.837703	-0.07691
4236	2293	PSD10_HUMAN	26S proteasome non-ATPase regulatory subunit 10 OS=Homo sapiens OX=9606 GN=PSMD10 PE=1 SV=1	-0.275566	0.7843	44786.6	48103.2	45502.9	31332.8	20837.8	51065.2	-3316.55	0.931053	-0.0310254
37	1969	PSB9_HUMAN	Proteasome subunit beta type-9 OS=Homo sapiens OX=9606 GN=PSMB9 PE=1 SV=2	6.49607	9.4959e-08	953790	253784	899989	254768	485700	89135.6	700007	3.75828	0.574989
1473	1616	PSB8_HUMAN	Proteasome subunit beta type-8 OS=Homo sapiens OX=9606 GN=PSMB8 PE=1 SV=3	2.39484	0.0214	346298	185854	234787	135865	283456	117938	160444	1.86328	0.270278
4384	3487	PSB7_HUMAN	Proteasome subunit beta type-7 OS=Homo sapiens OX=9606 GN=PSMB7 PE=1 SV=1	0.165043	0.86974	181695	170491	80021.9	68653.9	254654	178697	11204.2	1.06572	0.027642
1883	3787	PSB6_HUMAN	Proteasome subunit beta type-6 OS=Homo sapiens OX=9606 GN=PSMB6 PE=1 SV=4	-2.01735	0.0504	41027.4	75055.6	47381.8	43688.2	22549.2	73935.8	-34028.2	0.546627	-0.262309
1435	2686	PSB5_HUMAN	Proteasome subunit beta type-5 OS=Homo sapiens OX=9606 GN=PSMB5 PE=1 SV=3	-2.42622	0.01986	136256	237074	92813.4	185941	126948	141931	-100817	0.574743	-0.240526
1589	2425	PSB4_HUMAN	Proteasome subunit beta type-4 OS=Homo sapiens OX=9606 GN=PSMB4 PE=1 SV=4	2.26657	0.0289	635732	453623	586787	491870	326731	169738	182109	1.40145	0.146579
747	2755	PSB3_HUMAN	Proteasome subunit beta type-3 OS=Homo sapiens OX=9606 GN=PSMB3 PE=1 SV=2	3.35004	0.00177	394716	247951	434183	308814	136109	147580	146765	1.59191	0.201919
1039	1706	PSB2_HUMAN	Proteasome subunit beta type-2 OS=Homo sapiens OX=9606 GN=PSMB2 PE=1 SV=1	2.89444	0.00612	687922	467630	670237	567150	243031	250157	220292	1.47108	0.167637
1974	2015	PSB10_HUMAN	Proteasome subunit beta type-10 OS=Homo sapiens OX=9606 GN=PSMB10 PE=1 SV=1	1.93276	0.06037	170524	98985.2	92972.7	72326.7	157340	63359.4	71538.7	1.72272	0.236215
185	1128	PSB1_HUMAN	Proteasome subunit beta type-1 OS=Homo sapiens OX=9606 GN=PSMB1 PE=1 SV=2	4.97544	1.2804e-05	598210	297944	544600	273581	229153	154831	300267	2.0078	0.30272
1818	843	PSA7_HUMAN	Proteasome subunit alpha type-7 OS=Homo sapiens OX=9606 GN=PSMA7 PE=1 SV=1	-2.06009	0.04594	381234	596726	377017	405620	134309	460152	-215492	0.638876	-0.194584
140	1050	PSA6_HUMAN	Proteasome subunit alpha type-6 OS=Homo sapiens OX=9606 GN=PSMA6 PE=1 SV=1	5.28769	4.715e-06	879387	447666	916372	375875	261212	267875	431721	1.96438	0.293226
733	1089	PSA5_HUMAN	Proteasome subunit alpha type-5 OS=Homo sapiens OX=9606 GN=PSMA5 PE=1 SV=3	3.3626	0.00171	627191	368803	557521	352932	315100	157194	258388	1.70061	0.230606
3291	1952	PSA4_HUMAN	Proteasome subunit alpha type-4 OS=Homo sapiens OX=9606 GN=PSMA4 PE=1 SV=1	0.941541	0.35208	413121	345520	387324	256651	149700	292993	67601	1.19565	0.0776041
3807	1028	PSA3_HUMAN	Proteasome subunit alpha type-3 OS=Homo sapiens OX=9606 GN=PSMA3 PE=1 SV=2	0.582905	0.56323	351023	306649	175410	329176	314458	151039	44373.9	1.14471	0.0586939
2155	1211	PSA2_HUMAN	Proteasome subunit alpha type-2 OS=Homo sapiens OX=9606 GN=PSMA2 PE=1 SV=2	1.78061	0.08257	730429	516910	714586	305700	384953	392142	213519	1.41307	0.150163
582	861	PSA1_HUMAN	Proteasome subunit alpha type-1 OS=Homo sapiens OX=9606 GN=PSMA1 PE=1 SV=1	3.63628	0.00078	507403	251975	435194	186089	255079	196352	255428	2.0137	0.303995
544	287	PSA_HUMAN	Puromycin-sensitive aminopeptidase OS=Homo sapiens OX=9606 GN=NPEPPS PE=1 SV=2	3.74404	0.00057	474888	267342	460286	231166	184978	174110	207546	1.77633	0.249525
2755	1273	PRUN2_HUMAN	Protein prune homolog 2 OS=Homo sapiens OX=9606 GN=PRUNE2 PE=1 SV=3	-1.31078	0.19741	157357	218115	146122	142649	72351.4	199712	-60757.8	0.721442	-0.141799
1799	1547	PRTN3_HUMAN	Myeloblastin OS=Homo sapiens OX=9606 GN=PRTN3 PE=1 SV=3	2.07285	0.04467	988534	156368	210121	109470	1.83502e+06	131405	832166	6.32184	0.800844
3731	555	PRS8_HUMAN	26S proteasome regulatory subunit 8 OS=Homo sapiens OX=9606 GN=PSMC5 PE=1 SV=1	-0.638457	0.52682	293091	327996	264731	274555	133843	211785	-34904.9	0.893581	-0.0488659
1131	334	PRS7_HUMAN	26S proteasome regulatory subunit 7 OS=Homo sapiens OX=9606 GN=PSMC2 PE=1 SV=3	2.79307	0.00797	519520	311327	419217	328983	315190	131657	208193	1.66873	0.222385
2684	904	PRS6B_HUMAN	26S proteasome regulatory subunit 6B OS=Homo sapiens OX=9606 GN=PSMC4 PE=1 SV=2	-1.3708	0.17808	192255	224270	186818	241338	42720.4	98129.4	-32014.7	0.857249	-0.0668931
389	792	PRS6A_HUMAN	26S proteasome regulatory subunit 6A OS=Homo sapiens OX=9606 GN=PSMC3 PE=1 SV=3	4.09349	0.0002	591310	328267	553225	337718	219626	196157	263043	1.80131	0.255588
2852	4450	PRS57_HUMAN	Serine protease 57 OS=Homo sapiens OX=9606 GN=PRSS57 PE=1 SV=2	1.24806	0.21926	27035.3	15359.3	8790.74	11011.1	40603.5	13759	11676	1.76019	0.24556
3356	1433	PRS4_HUMAN	26S proteasome regulatory subunit 4 OS=Homo sapiens OX=9606 GN=PSMC1 PE=1 SV=1	-0.901768	0.37258	149614	172620	106698	147914	93454.1	70242.5	-23005.6	0.866727	-0.0621177
3808	4384	PRS23_HUMAN	Serine protease 23 OS=Homo sapiens OX=9606 GN=PRSS23 PE=1 SV=1	0.582825	0.56328	22116.8	19197.5	16356.7	11336.9	18405.8	13714.1	2919.25	1.15206	0.0614765
1091	957	PRS10_HUMAN	26S proteasome regulatory subunit 10B OS=Homo sapiens OX=9606 GN=PSMC6 PE=1 SV=1	2.83503	0.00715	331923	240944	310847	221584	127596	73115.3	90978.9	1.37759	0.139121
3644	2823	PRRC1_HUMAN	Protein PRRC1 OS=Homo sapiens OX=9606 GN=PRRC1 PE=1 SV=1	-0.699184	0.48848	11624.7	13950.8	8694.82	10959.8	10894.8	10663.9	-2326.03	0.833269	-0.079215
3773	2434	PRPS2_HUMAN	Ribose-phosphate pyrophosphokinase 2 OS=Homo sapiens OX=9606 GN=PRPS2 PE=1 SV=2	0.607761	0.54678	140938	130091	118435	137726	71255.3	40158.4	10847.7	1.08339	0.034783
2611	820	PRPS1_HUMAN	Ribose-phosphate pyrophosphokinase 1 OS=Homo sapiens OX=9606 GN=PRPS1 PE=1 SV=2	1.42978	0.16055	165079	112871	130927	106666	158089	54835.2	52207.3	1.46254	0.165107
739	3134	PRPK_HUMAN	EKC/KEOPS complex subunit TP53RK OS=Homo sapiens OX=9606 GN=TP53RK PE=1 SV=2	-3.35852	0.00173	12479.4	23685.2	10243.6	21840.7	6959.05	13614.5	-11205.8	0.526886	-0.278284
2437	3985	PRPF3_HUMAN	U4/U6 small nuclear ribonucleoprotein Prp3 OS=Homo sapiens OX=9606 GN=PRPF3 PE=1 SV=2	1.5484	0.1294	409875	98615.7	37049.8	56084.8	912542	125930	311259	4.15628	0.618705
3949	307	PRP8_HUMAN	Pre-mRNA-processing-splicing factor 8 OS=Homo sapiens OX=9606 GN=PRPF8 PE=1 SV=2	-0.488339	0.62798	199398	216952	157679	180370	109617	122967	-17554.6	0.919086	-0.0366441
3346	1265	PRP6_HUMAN	Pre-mRNA-processing factor 6 OS=Homo sapiens OX=9606 GN=PRPF6 PE=1 SV=1	-0.906696	0.37	105129	131230	100997	97450.3	43661.6	124484	-26101.1	0.801104	-0.0963109
3392	3241	PRP4B_HUMAN	Serine/threonine-protein kinase PRP4 homolog OS=Homo sapiens OX=9606 GN=PRPF4B PE=1 SV=3	0.877496	0.38546	88383.2	75828.1	84683.8	66733.5	46395.7	46329.8	12555.1	1.16557	0.0665395
4402	3866	PRP4_HUMAN	U4/U6 small nuclear ribonucleoprotein Prp4 OS=Homo sapiens OX=9606 GN=PRPF4 PE=1 SV=2	0.149534	0.88188	8661.84	8308.1	5892.12	7176.17	9677.21	4885.96	353.743	1.04258	0.0181086
1082	3349	PRP31_HUMAN	U4/U6 small nuclear ribonucleoprotein Prp31 OS=Homo sapiens OX=9606 GN=PRPF31 PE=1 SV=2	2.84442	0.00698	144312	89060.8	134663	74741.4	78339.5	42264.4	55250.8	1.62037	0.209615
2441	1032	PRP19_HUMAN	Pre-mRNA-processing factor 19 OS=Homo sapiens OX=9606 GN=PRPF19 PE=1 SV=1	1.54678	0.12979	359456	304906	338453	314278	126697	100330	54549.3	1.17891	0.0714789
3021	2735	PRP16_HUMAN	Pre-mRNA-splicing factor ATP-dependent RNA helicase PRP16 OS=Homo sapiens OX=9606 GN=DHX38 PE=1 SV=2	-1.13185	0.26444	25826.3	30986.7	25434.9	28035.4	14342.3	15193.1	-5160.46	0.833462	-0.0791139
1865	824	PROS_HUMAN	Vitamin K-dependent protein S OS=Homo sapiens OX=9606 GN=PROS1 PE=1 SV=1	2.02882	0.04917	536669	161005	197623	115215	836290	143592	375664	3.33325	0.522867
2897	3517	PROP_HUMAN	Properdin OS=Homo sapiens OX=9606 GN=CFP PE=1 SV=2	1.21434	0.23174	53779.3	29689.9	24505.4	27518.7	88440.9	21027.3	24089.3	1.81136	0.258006
1379	2436	PROM1_HUMAN	Prominin-1 OS=Homo sapiens OX=9606 GN=PROM1 PE=1 SV=1	-2.47162	0.0178	41000	137356	36635.9	63882.3	18502.8	177692	-96356.4	0.298494	-0.525065
509	2066	PROF2_HUMAN	Profilin-2 OS=Homo sapiens OX=9606 GN=PFN2 PE=1 SV=3	-3.81711	0.00046	218667	484230	196769	352538	101488	302235	-265564	0.451575	-0.34527
820	370	PROF1_HUMAN	Profilin-1 OS=Homo sapiens OX=9606 GN=PFN1 PE=1 SV=2	3.24142	0.0024	1.15557e+07	5.50388e+06	9.41054e+06	4.56034e+06	7.64308e+06	3.84518e+06	6.05184e+06	2.09956	0.322128
929	1390	PROD_HUMAN	Proline dehydrogenase 1, mitochondrial OS=Homo sapiens OX=9606 GN=PRODH PE=1 SV=3	3.06882	0.00385	367428	122127	238844	123015	362624	51767.3	245301	3.00858	0.478362
1648	4231	PROC_HUMAN	Vitamin K-dependent protein C OS=Homo sapiens OX=9606 GN=PROC PE=1 SV=1	2.20421	0.03333	42423.3	13053.4	17178.5	11747.2	60267.3	9808.15	29369.8	3.24997	0.511879
768	2763	PRKRA_HUMAN	Interferon-inducible double-stranded RNA-dependent protein kinase activator A OS=Homo sapiens OX=9606 GN=PRKRA PE=1 SV=1	3.31715	0.00194	75005.4	42631.9	81219.6	35005.1	28614.2	34371.6	32373.6	1.75938	0.245358
1722	32	PRKDC_HUMAN	DNA-dependent protein kinase catalytic subunit OS=Homo sapiens OX=9606 GN=PRKDC PE=1 SV=3	2.137	0.03877	367801	316347	364486	318317	52067.6	97279.6	51453.8	1.16265	0.0654489
2303	3875	PREX1_HUMAN	Phosphatidylinositol 3,4,5-trisphosphate-dependent Rac exchanger 1 protein OS=Homo sapiens OX=9606 GN=PREX1 PE=1 SV=3	1.65393	0.10597	18609.8	7742.18	8651.49	5917.62	29359.5	6686.2	10867.6	2.40369	0.380878
1031	1038	PREP_HUMAN	Presequence protease, mitochondrial OS=Homo sapiens OX=9606 GN=PITRM1 PE=1 SV=3	-2.90301	0.00599	68727.5	137461	67405.5	102179	31039.6	103965	-68733.4	0.499978	-0.301049
2257	2005	PREB_HUMAN	Prolactin regulatory element-binding protein OS=Homo sapiens OX=9606 GN=PREB PE=1 SV=2	-1.69692	0.09748	82365.1	130022	76439.6	80942.7	43488.2	121128	-47656.8	0.633471	-0.198273
484	285	PRDX6_HUMAN	Peroxiredoxin-6 OS=Homo sapiens OX=9606 GN=PRDX6 PE=1 SV=3	-3.87811	0.00038	2.39298e+06	4.2943e+06	1.88092e+06	4.85262e+06	1.46515e+06	1.70322e+06	-1.90131e+06	0.557247	-0.253952
3963	668	PRDX5_HUMAN	Peroxiredoxin-5, mitochondrial OS=Homo sapiens OX=9606 GN=PRDX5 PE=1 SV=4	-0.481168	0.63302	2.99965e+06	3.2862e+06	2.59075e+06	2.86667e+06	1.48155e+06	2.29186e+06	-286546	0.912803	-0.0396229
89	2023	PRDX4_HUMAN	Peroxiredoxin-4 OS=Homo sapiens OX=9606 GN=PRDX4 PE=1 SV=1	5.76989	9.954e-07	409587	145616	377761	102754	177539	111507	263971	2.8128	0.449138
3931	687	PRDX3_HUMAN	Thioredoxin-dependent peroxide reductase, mitochondrial OS=Homo sapiens OX=9606 GN=PRDX3 PE=1 SV=3	-0.497849	0.62132	596889	656638	514153	772994	417749	357719	-59749.5	0.909007	-0.0414328
3142	564	PRDX2_HUMAN	Peroxiredoxin-2 OS=Homo sapiens OX=9606 GN=PRDX2 PE=1 SV=5	1.04909	0.30043	1.04865e+06	682639	589294	371477	1.4373e+06	700250	366014	1.53617	0.186441
2149	374	PRDX1_HUMAN	Peroxiredoxin-1 OS=Homo sapiens OX=9606 GN=PRDX1 PE=1 SV=1	1.78444	0.08194	4.7514e+06	3.1449e+06	3.6517e+06	2.6343e+06	3.34827e+06	2.41036e+06	1.6065e+06	1.51083	0.179215
4143	2808	PRC2A_HUMAN	Protein PRRC2A OS=Homo sapiens OX=9606 GN=PRRC2A PE=1 SV=3	-0.347765	0.72984	34095.9	36584.8	20664.2	33176.1	27780.5	17431	-2488.86	0.93197	-0.0305981
1154	1202	PRAF3_HUMAN	PRA1 family protein 3 OS=Homo sapiens OX=9606 GN=ARL6IP5 PE=1 SV=1	2.77247	0.00841	1.89516e+06	1.27501e+06	1.62793e+06	1.5908e+06	788147	655381	620150	1.48639	0.172133
680	4387	PRAF2_HUMAN	PRA1 family protein 2 OS=Homo sapiens OX=9606 GN=PRAF2 PE=1 SV=1	3.43818	0.00138	229308	90791.4	182330	28569.9	160492	91255.2	138517	2.52566	0.402375
3901	3641	PR40A_HUMAN	Pre-mRNA-processing factor 40 homolog A OS=Homo sapiens OX=9606 GN=PRPF40A PE=1 SV=2	-0.518021	0.6073	10228	11705.1	6245.71	7009.87	8281.15	10107.4	-1477.07	0.873809	-0.0585834
2217	4558	PR38B_HUMAN	Pre-mRNA-splicing factor 38B OS=Homo sapiens OX=9606 GN=PRPF38B PE=1 SV=1	-1.73854	0.08981	13714.6	19840.3	11301.4	15239.7	7978.3	14037.8	-6125.7	0.691249	-0.160365
2440	3503	PR38A_HUMAN	Pre-mRNA-splicing factor 38A OS=Homo sapiens OX=9606 GN=PRPF38A PE=1 SV=1	1.54751	0.12962	51578.6	40937.4	55395.9	45801.8	20793.9	23676.6	10641.2	1.25994	0.100349
3008	4543	PQBP1_HUMAN	Polyglutamine-binding protein 1 OS=Homo sapiens OX=9606 GN=PQBP1 PE=1 SV=1	-1.14256	0.26002	42123	59072.1	33657.7	38611.9	21880.6	64362.1	-16949.1	0.713077	-0.146863
706	2318	PPT1_HUMAN	Palmitoyl-protein thioesterase 1 OS=Homo sapiens OX=9606 GN=PPT1 PE=1 SV=1	3.39101	0.00158	517294	280724	456262	301848	289339	135975	236569	1.84271	0.265457
1587	1513	PPR21_HUMAN	Protein phosphatase 1 regulatory subunit 21 OS=Homo sapiens OX=9606 GN=PPP1R21 PE=1 SV=1	2.27025	0.02865	258216	163985	244232	173496	178250	66383.4	94231.7	1.57464	0.197181
1712	1902	PPR18_HUMAN	Phostensin OS=Homo sapiens OX=9606 GN=PPP1R18 PE=1 SV=1	2.14694	0.03791	99715.7	63839.2	82502.6	64902.3	69122.1	32957.8	35876.5	1.56198	0.193676
1896	2063	PPP5_HUMAN	Serine/threonine-protein phosphatase 5 OS=Homo sapiens OX=9606 GN=PPP5C PE=1 SV=1	2.00563	0.05169	273009	189008	285242	125108	121392	148666	84001.2	1.44443	0.159697
1886	2105	PPOX_HUMAN	Protoporphyrinogen oxidase OS=Homo sapiens OX=9606 GN=PPOX PE=1 SV=1	-2.01281	0.0509	136145	176518	129422	160863	36134.6	84516.3	-40372.8	0.771282	-0.112787
3506	1945	PPME1_HUMAN	Protein phosphatase methylesterase 1 OS=Homo sapiens OX=9606 GN=PPME1 PE=1 SV=3	0.800897	0.42792	157777	136343	132969	115120	96904.4	75170.9	21434.2	1.15721	0.0634113
2895	3441	PPM1G_HUMAN	Protein phosphatase 1G OS=Homo sapiens OX=9606 GN=PPM1G PE=1 SV=1	-1.21597	0.23112	39246.6	46400.7	35698.8	43270.8	22396.3	15010	-7154.02	0.845821	-0.0727217
4203	1757	PPM1F_HUMAN	Protein phosphatase 1F OS=Homo sapiens OX=9606 GN=PPM1F PE=1 SV=3	0.303228	0.76329	257369	248360	206126	252874	98608.6	93867.6	9008.54	1.03627	0.0154738
2228	2798	PPM1B_HUMAN	Protein phosphatase 1B OS=Homo sapiens OX=9606 GN=PPM1B PE=1 SV=1	1.72576	0.09211	80381	60046.1	83085.5	54629.3	44804.6	30136.9	20334.9	1.33865	0.126668
308	881	PPM1A_HUMAN	Protein phosphatase 1A OS=Homo sapiens OX=9606 GN=PPM1A PE=1 SV=1	-4.34312	9.3313e-05	250891	469147	236619	447945	85175.7	213958	-218256	0.534782	-0.271823
972	2799	PPIL3_HUMAN	Peptidyl-prolyl cis-trans isomerase-like 3 OS=Homo sapiens OX=9606 GN=PPIL3 PE=1 SV=1	2.98271	0.00485	75609.2	34706.9	79431.6	16227	44902.8	43963.7	40902.3	2.17851	0.338159
4312	2057	PPIL1_HUMAN	Peptidyl-prolyl cis-trans isomerase-like 1 OS=Homo sapiens OX=9606 GN=PPIL1 PE=1 SV=1	0.219681	0.82724	82530.9	78047.2	58344.1	68549.7	77794.3	51924.7	4483.74	1.05745	0.0242595
2630	2779	PPIH_HUMAN	Peptidyl-prolyl cis-trans isomerase H OS=Homo sapiens OX=9606 GN=PPIH PE=1 SV=1	-1.41911	0.16361	2601.83	6210.6	1165.14	1438.82	4269.94	10842.9	-3608.77	0.418933	-0.377855
3119	3913	PPIG_HUMAN	Peptidyl-prolyl cis-trans isomerase G OS=Homo sapiens OX=9606 GN=PPIG PE=1 SV=2	-1.06622	0.29272	34339.3	78649.3	39869.6	26667	17694.7	189619	-44310	0.436613	-0.359904
25	2582	PPIF_HUMAN	Peptidyl-prolyl cis-trans isomerase F, mitochondrial OS=Homo sapiens OX=9606 GN=PPIF PE=1 SV=1	-6.97927	2.0043e-08	139502	407751	156201	427508	69326.6	161914	-268249	0.342125	-0.465816
4529	3496	PPIE_HUMAN	Peptidyl-prolyl cis-trans isomerase E OS=Homo sapiens OX=9606 GN=PPIE PE=1 SV=1	-0.0508055	0.95973	35217.6	35535.6	26738.4	33019.7	23992.2	15723.4	-318.025	0.991051	-0.00390421
3422	1760	PPID_HUMAN	Peptidyl-prolyl cis-trans isomerase D OS=Homo sapiens OX=9606 GN=PPID PE=1 SV=3	0.857799	0.39611	18100.5	14023.5	12063.8	11365.8	17131.3	13450	4077	1.29073	0.110834
581	4421	PPIC_HUMAN	Peptidyl-prolyl cis-trans isomerase C OS=Homo sapiens OX=9606 GN=PPIC PE=1 SV=1	3.64704	0.00076	86453.5	48899.2	82023.9	44054.5	33358.2	33375.2	37554.2	1.76799	0.24748
597	737	PPIB_HUMAN	Peptidyl-prolyl cis-trans isomerase B OS=Homo sapiens OX=9606 GN=PPIB PE=1 SV=2	3.61399	0.00083	3.13226e+06	1.58479e+06	3.40353e+06	2.04372e+06	1.59182e+06	1.14733e+06	1.54747e+06	1.97645	0.295886
4285	376	PPIA_HUMAN	Peptidyl-prolyl cis-trans isomerase A OS=Homo sapiens OX=9606 GN=PPIA PE=1 SV=2	0.237778	0.81327	1.03434e+07	9.95284e+06	1.04851e+07	9.48636e+06	3.58538e+06	6.61844e+06	390566	1.03924	0.0167166
2905	1363	PPCS_HUMAN	Phosphopantothenate--cysteine ligase OS=Homo sapiens OX=9606 GN=PPCS PE=1 SV=2	1.21201	0.23262	197690	164616	169855	171095	108632	61947.6	33074.4	1.20092	0.0795136
1182	2108	PPCE_HUMAN	Prolyl endopeptidase OS=Homo sapiens OX=9606 GN=PREP PE=1 SV=2	2.7224	0.00955	132820	65828.7	97657.6	48908.3	95197.7	60444.2	66991.5	2.01766	0.304849
3987	2717	PPBT_HUMAN	Alkaline phosphatase, tissue-nonspecific isozyme OS=Homo sapiens OX=9606 GN=ALPL PE=1 SV=4	0.463567	0.64547	65853.4	60647.5	53795	54190.3	41347	30641	5205.94	1.08584	0.0357656
3338	1742	PPAC_HUMAN	Low molecular weight phosphotyrosine protein phosphatase OS=Homo sapiens OX=9606 GN=ACP1 PE=1 SV=3	-0.912264	0.3671	252955	306480	220797	320600	163749	213257	-53525	0.825356	-0.0833588
3141	4512	PPA6_HUMAN	Lysophosphatidic acid phosphatase type 6 OS=Homo sapiens OX=9606 GN=ACP6 PE=1 SV=3	-1.04965	0.30018	20862.2	32214.6	11764	14102.5	23060.5	43871.4	-11352.5	0.647599	-0.188694
2779	3091	PP6R3_HUMAN	Serine/threonine-protein phosphatase 6 regulatory subunit 3 OS=Homo sapiens OX=9606 GN=PPP6R3 PE=1 SV=2	1.29189	0.20381	57362.3	44510.4	43138.1	39601.8	39817.9	22198.8	12851.8	1.28874	0.110164
2945	3202	PP6R2_HUMAN	Serine/threonine-protein phosphatase 6 regulatory subunit 2 OS=Homo sapiens OX=9606 GN=PPP6R2 PE=1 SV=2	1.18957	0.24123	60848	42230	36823.4	32999.8	66834.3	26023.4	18618	1.44087	0.158626
3128	4553	PP6R1_HUMAN	Serine/threonine-protein phosphatase 6 regulatory subunit 1 OS=Homo sapiens OX=9606 GN=PPP6R1 PE=1 SV=5	1.06019	0.29542	21449.9	14735.1	15802.6	8748.95	21799.7	19162	6714.81	1.4557	0.163073
2580	3442	PP4R1_HUMAN	Serine/threonine-protein phosphatase 4 regulatory subunit 1 OS=Homo sapiens OX=9606 GN=PPP4R1 PE=1 SV=1	1.45544	0.15335	107387	61952.3	26563.5	47129.1	133030	52612.6	45435.1	1.73339	0.238896
3836	4249	PP2BB_HUMAN	Serine/threonine-protein phosphatase 2B catalytic subunit beta isoform OS=Homo sapiens OX=9606 GN=PPP3CB PE=1 SV=2	-0.560793	0.57807	25342.8	28966.2	25413.3	22516	14582	25768.6	-3623.33	0.874912	-0.0580357
248	4350	PP2AB_HUMAN	Serine/threonine-protein phosphatase 2A catalytic subunit beta isoform OS=Homo sapiens OX=9606 GN=PPP2CB PE=1 SV=1	-4.59841	4.2159e-05	69022.6	136219	66158.7	123297	13856.9	65515.5	-67196.2	0.506704	-0.295246
1633	3540	PP1R8_HUMAN	Nuclear inhibitor of protein phosphatase 1 OS=Homo sapiens OX=9606 GN=PPP1R8 PE=1 SV=2	-2.22125	0.03206	51930.9	75927	40348.4	66430	29881	39470.2	-23996	0.683959	-0.16497
4528	712	PP1R7_HUMAN	Protein phosphatase 1 regulatory subunit 7 OS=Homo sapiens OX=9606 GN=PPP1R7 PE=1 SV=1	-0.0509917	0.95959	158080	158934	158013	154782	58705.2	49402.7	-853.757	0.994628	-0.00233922
2763	4529	PP1G_HUMAN	Serine/threonine-protein phosphatase PP1-gamma catalytic subunit OS=Homo sapiens OX=9606 GN=PPP1CC PE=1 SV=1	1.30472	0.19944	57267.6	40688.8	37596.3	41680.6	49598.4	30507.3	16578.8	1.40745	0.148434
1198	2164	PP1B_HUMAN	Serine/threonine-protein phosphatase PP1-beta catalytic subunit OS=Homo sapiens OX=9606 GN=PPP1CB PE=1 SV=3	2.69742	0.01018	619944	398749	673247	412448	309681	212863	221196	1.55473	0.191654
923	853	PP1A_HUMAN	Serine/threonine-protein phosphatase PP1-alpha catalytic subunit OS=Homo sapiens OX=9606 GN=PPP1CA PE=1 SV=1	3.07535	0.00378	56919.6	33114.5	49962.4	29377.9	31060	17132.8	23805.1	1.71887	0.235244
1008	3027	PP12C_HUMAN	Protein phosphatase 1 regulatory subunit 12C OS=Homo sapiens OX=9606 GN=PPP1R12C PE=1 SV=1	-2.93685	0.00548	41008.9	57712.2	45603.2	52079.6	16204.1	20413.7	-16703.2	0.710577	-0.148389
4380	4464	POP7_HUMAN	Ribonuclease P protein subunit p20 OS=Homo sapiens OX=9606 GN=POP7 PE=1 SV=2	-0.169508	0.86625	31413.9	32492.9	30573.9	25019.7	18474.7	22573.3	-1078.97	0.966794	-0.0146663
407	3976	PON2_HUMAN	Serum paraoxonase/arylesterase 2 OS=Homo sapiens OX=9606 GN=PON2 PE=1 SV=4	4.05253	0.00023	297991	112479	265097	129354	195132	77002.3	185512	2.64931	0.423132
2487	2062	PON1_HUMAN	Serum paraoxonase/arylesterase 1 OS=Homo sapiens OX=9606 GN=PON1 PE=1 SV=3	1.5133	0.13806	626792	233426	186039	128954	1.094e+06	471277	393367	2.68519	0.428975
1391	4268	POGZ_HUMAN	Pogo transposable element with ZNF domain OS=Homo sapiens OX=9606 GN=POGZ PE=1 SV=2	-2.46553	0.01807	16594.8	31213.5	11068.8	25282.3	12926.2	23899.4	-14618.7	0.531655	-0.27437
995	1799	PODXL_HUMAN	Podocalyxin OS=Homo sapiens OX=9606 GN=PODXL PE=1 SV=2	-2.9556	0.00521	103095	158291	99226.5	133759	36471.5	77418.6	-55195.6	0.651302	-0.186217
4024	3011	PODO_HUMAN	Podocin OS=Homo sapiens OX=9606 GN=NPHS2 PE=1 SV=1	-0.438157	0.66363	170121	179410	166387	177328	75075.5	61653.1	-9288.54	0.948227	-0.0230876
3737	1938	PO210_HUMAN	Nuclear pore membrane glycoprotein 210 OS=Homo sapiens OX=9606 GN=NUP210 PE=1 SV=3	0.63585	0.5285	171831	156328	146345	148331	93735.2	60805.1	15502.9	1.09917	0.0410646
3353	965	PNPT1_HUMAN	Polyribonucleotide nucleotidyltransferase 1, mitochondrial OS=Homo sapiens OX=9606 GN=PNPT1 PE=1 SV=2	0.903033	0.37191	225312	167804	167468	163623	285234	61725.2	57508.6	1.34271	0.127983
3174	949	PNPO_HUMAN	Pyridoxine-5'-phosphate oxidase OS=Homo sapiens OX=9606 GN=PNPO PE=1 SV=1	-1.03029	0.30907	297395	353749	278350	303230	135729	210726	-56353.8	0.840695	-0.0753614
690	310	PNPH_HUMAN	Purine nucleoside phosphorylase OS=Homo sapiens OX=9606 GN=PNP PE=1 SV=2	-3.41979	0.00146	238865	2.56405e+06	248658	1.32187e+06	161802	3.11159e+06	-2.32519e+06	0.0931592	-1.03077
330	4161	PNKD_HUMAN	Probable hydrolase PNKD OS=Homo sapiens OX=9606 GN=PNKD PE=1 SV=2	-4.28407	0.00011	69435.1	190810	67886.6	153562	28764.8	126606	-121375	0.363896	-0.439023
2570	578	PNCB_HUMAN	Nicotinate phosphoribosyltransferase OS=Homo sapiens OX=9606 GN=NAPRT PE=1 SV=2	-1.46073	0.1519	390089	554179	324520	405865	287842	426785	-164090	0.703904	-0.152486
2490	2162	PMVK_HUMAN	Phosphomevalonate kinase OS=Homo sapiens OX=9606 GN=PMVK PE=1 SV=3	1.51245	0.13828	35991.3	12687.6	8796.04	5623.07	68663	16457.6	23303.7	2.83672	0.452817
1253	1732	PMM2_HUMAN	Phosphomannomutase 2 OS=Homo sapiens OX=9606 GN=PMM2 PE=1 SV=1	2.62288	0.01228	264343	140168	200166	105145	188201	107929	124175	1.8859	0.275519
562	590	PML_HUMAN	Protein PML OS=Homo sapiens OX=9606 GN=PML PE=1 SV=3	3.68653	0.00067	687397	309134	868662	294747	439618	166813	378263	2.22362	0.34706
548	1740	PMGE_HUMAN	Bisphosphoglycerate mutase OS=Homo sapiens OX=9606 GN=BPGM PE=1 SV=2	3.73603	0.00058	174042	82101.4	127197	81281.4	105060	40992.9	91941.1	2.11985	0.326305
4352	1394	PLVAP_HUMAN	Plasmalemma vesicle-associated protein OS=Homo sapiens OX=9606 GN=PLVAP PE=2 SV=1	0.194375	0.84687	102182	99102.6	92523.5	94132.8	44783.4	57150.6	3079.69	1.03108	0.0132906
2066	3035	PLTP_HUMAN	Phospholipid transfer protein OS=Homo sapiens OX=9606 GN=PLTP PE=1 SV=1	1.85275	0.07131	33006.9	18354.2	14961.6	14497.5	33153.3	14639.5	14652.6	1.79833	0.254868
801	280	PLST_HUMAN	Plastin-3 OS=Homo sapiens OX=9606 GN=PLS3 PE=1 SV=4	-3.26924	0.00222	571494	930804	396266	905207	396257	310881	-359310	0.613979	-0.211846
425	127	PLSL_HUMAN	Plastin-2 OS=Homo sapiens OX=9606 GN=LCP1 PE=1 SV=6	3.99977	0.00027	656082	354524	727626	246578	163291	304475	301558	1.8506	0.267312
145	1412	PLSI_HUMAN	Plastin-1 OS=Homo sapiens OX=9606 GN=PLS1 PE=1 SV=2	-5.25306	5.2695e-06	189659	453496	173252	406931	64483.1	220944	-263837	0.418215	-0.3786
1062	3930	PLS4_HUMAN	Phospholipid scramblase 4 OS=Homo sapiens OX=9606 GN=PLSCR4 PE=1 SV=2	-2.8638	0.00664	4911.92	15743.5	3753.81	10331.2	3443.73	16986.8	-10831.5	0.311997	-0.505849
3101	4002	PLS3_HUMAN	Phospholipid scramblase 3 OS=Homo sapiens OX=9606 GN=PLSCR3 PE=1 SV=2	1.07802	0.28749	9168.39	7100.56	7306.18	5091.32	6953.92	5376.83	2067.82	1.29122	0.111
3598	3324	PLS1_HUMAN	Phospholipid scramblase 1 OS=Homo sapiens OX=9606 GN=PLSCR1 PE=1 SV=1	0.73712	0.46535	49627.3	33753.9	23446.7	19527.3	95210.3	25948.2	15873.4	1.47027	0.167397
2206	2204	PLRKT_HUMAN	Plasminogen receptor (KT) OS=Homo sapiens OX=9606 GN=PLGRKT PE=1 SV=1	1.74778	0.08817	1.331e+06	930233	1.46545e+06	578399	635721	836680	400771	1.43083	0.155588
2710	4154	PLRG1_HUMAN	Pleiotropic regulator 1 OS=Homo sapiens OX=9606 GN=PLRG1 PE=1 SV=1	-1.35398	0.18334	15744.4	36872.4	6960.59	8877.53	23347.5	67589.5	-21128	0.426996	-0.369576
2884	2916	PLPP3_HUMAN	Phospholipid phosphatase 3 OS=Homo sapiens OX=9606 GN=PLPP3 PE=1 SV=1	1.22333	0.22836	109483	67964.9	32758.6	8676.9	114011	105783	41518.2	1.61088	0.207062
4345	3288	PLPP_HUMAN	Pyridoxal phosphate phosphatase OS=Homo sapiens OX=9606 GN=PDXP PE=1 SV=2	-0.197346	0.84456	46553.7	48642	48214.5	33506.6	22736.6	42831.5	-2088.29	0.957068	-0.0190572
3499	1932	PLPL6_HUMAN	Neuropathy target esterase OS=Homo sapiens OX=9606 GN=PNPLA6 PE=1 SV=3	0.803322	0.42654	126398	109719	96441.5	101907	74188.5	59570.2	16678.8	1.15201	0.0614578
2645	4188	PLPL2_HUMAN	Patatin-like phospholipase domain-containing protein 2 OS=Homo sapiens OX=9606 GN=PNPLA2 PE=1 SV=1	-1.40648	0.1673	19766.5	29982.9	14723	20779.2	15674.5	29365.5	-10216.4	0.659258	-0.180945
1316	2377	PLPHP_HUMAN	Pyridoxal phosphate homeostasis protein OS=Homo sapiens OX=9606 GN=PLPBP PE=1 SV=1	-2.54786	0.01478	231984	434833	228420	352435	133104	339695	-202848	0.533503	-0.272863
1826	817	PLIN3_HUMAN	Perilipin-3 OS=Homo sapiens OX=9606 GN=PLIN3 PE=1 SV=3	2.05215	0.04674	995035	587459	612583	661173	874800	251161	407576	1.6938	0.228861
1012	339	PLIN2_HUMAN	Perilipin-2 OS=Homo sapiens OX=9606 GN=PLIN2 PE=1 SV=2	2.92879	0.00559	5.07689e+06	100176	1.80739e+06	83981.9	7.78676e+06	43089.2	4.97671e+06	50.6797	1.70483
1708	2100	PLEK_HUMAN	Pleckstrin OS=Homo sapiens OX=9606 GN=PLEK PE=1 SV=3	2.15018	0.03764	172390	97491.5	109545	88854.8	153060	45316.2	74898.6	1.76826	0.247545
1384	4	PLEC_HUMAN	Plectin OS=Homo sapiens OX=9606 GN=PLEC PE=1 SV=3	2.46748	0.01798	1.08585e+06	547863	876637	428177	876152	480265	537988	1.98198	0.297098
771	2137	PLD3_HUMAN	Phospholipase D3 OS=Homo sapiens OX=9606 GN=PLD3 PE=1 SV=1	3.31039	0.00198	489930	271582	479809	274979	245186	176761	218348	1.80399	0.256233
2055	4102	PLD1_HUMAN	Phospholipase D1 OS=Homo sapiens OX=9606 GN=PLD1 PE=1 SV=1	-1.86243	0.0699	12178.1	21492.1	7986.74	18329.1	15562.4	16823.2	-9314	0.566631	-0.2467
875	3022	PLCL1_HUMAN	Inactive phospholipase C-like protein 1 OS=Homo sapiens OX=9606 GN=PLCL1 PE=1 SV=3	-3.1378	0.00319	47756	73682.1	47843.8	61968.4	17471.2	33591.7	-25926.1	0.648136	-0.188334
1629	747	PLCG2_HUMAN	1-phosphatidylinositol 4,5-bisphosphate phosphodiesterase gamma-2 OS=Homo sapiens OX=9606 GN=PLCG2 PE=1 SV=4	2.22386	0.03187	255236	182955	254950	174774	133783	65475.7	72281.3	1.39508	0.144598
3210	3915	PLCG1_HUMAN	1-phosphatidylinositol 4,5-bisphosphate phosphodiesterase gamma-1 OS=Homo sapiens OX=9606 GN=PLCG1 PE=1 SV=1	-1.00029	0.32318	33563.4	40358.7	32695.6	38686.7	22989.8	20990.9	-6795.33	0.831627	-0.0800716
205	2736	PLCD1_HUMAN	1-phosphatidylinositol 4,5-bisphosphate phosphodiesterase delta-1 OS=Homo sapiens OX=9606 GN=PLCD1 PE=1 SV=2	-4.86718	1.8062e-05	32341.5	61589.8	30853.2	66695	17613.2	21168.9	-29248.4	0.52511	-0.27975
3906	1629	PLCC_HUMAN	1-acyl-sn-glycerol-3-phosphate acyltransferase gamma OS=Homo sapiens OX=9606 GN=AGPAT3 PE=1 SV=1	-0.515447	0.60908	200439	233556	163262	122640	143575	257054	-33117.7	0.858202	-0.0664103
2770	2826	PLCB3_HUMAN	1-phosphatidylinositol 4,5-bisphosphate phosphodiesterase beta-3 OS=Homo sapiens OX=9606 GN=PLCB3 PE=1 SV=2	1.30011	0.201	132543	90802.4	127272	90196.6	136584	54690.6	41741	1.45969	0.164261
3367	2526	PLCB1_HUMAN	1-phosphatidylinositol 4,5-bisphosphate phosphodiesterase beta-1 OS=Homo sapiens OX=9606 GN=PLCB1 PE=1 SV=1	0.895365	0.37595	38105.4	32191.7	30938.2	35999.9	24578.8	17662.8	5913.71	1.1837	0.0732427
2617	3922	PLBL2_HUMAN	Putative phospholipase B-like 2 OS=Homo sapiens OX=9606 GN=PLBD2 PE=1 SV=2	-1.42631	0.16154	8426.98	18205.1	6394.92	8418.13	7524.6	30501.8	-9778.17	0.46289	-0.334522
4205	2010	PLBL1_HUMAN	Phospholipase B-like 1 OS=Homo sapiens OX=9606 GN=PLBD1 PE=1 SV=2	-0.30271	0.76368	68636	73272.4	50973.5	64171.8	53649.4	45255.7	-4636.37	0.936724	-0.0283883
4429	1324	PLAP_HUMAN	Phospholipase A-2-activating protein OS=Homo sapiens OX=9606 GN=PLAA PE=1 SV=2	-0.134032	0.89405	164525	167464	154127	160277	74578.8	67376.3	-2939.63	0.982446	-0.0076912
202	622	PLAK_HUMAN	Junction plakoglobin OS=Homo sapiens OX=9606 GN=JUP PE=1 SV=3	-4.87675	1.7522e-05	156038	360101	95269.5	317629	155799	111788	-204064	0.433316	-0.363196
1493	4256	PLAC9_HUMAN	Placenta-specific protein 9 OS=Homo sapiens OX=9606 GN=PLAC9 PE=1 SV=1	2.37728	0.02231	72189.6	41067	56165.6	34051.9	54225.4	25667.9	31122.6	1.75785	0.244982
1601	1115	PKP4_HUMAN	Plakophilin-4 OS=Homo sapiens OX=9606 GN=PKP4 PE=1 SV=2	-2.25575	0.02963	104361	172148	83213.2	129889	51276.8	127807	-67786.9	0.606229	-0.217364
2752	2161	PKN2_HUMAN	Serine/threonine-protein kinase N2 OS=Homo sapiens OX=9606 GN=PKN2 PE=1 SV=1	1.31496	0.19601	207997	126540	55986.4	100717	276878	62636.8	81457.1	1.64373	0.21583
4248	2986	PKN1_HUMAN	Serine/threonine-protein kinase N1 OS=Homo sapiens OX=9606 GN=PKN1 PE=1 SV=2	0.260677	0.79568	33375.9	31868.7	26960.8	32325.6	21014.4	16136.8	1507.17	1.04729	0.0200683
93	1925	PKHO2_HUMAN	Pleckstrin homology domain-containing family O member 2 OS=Homo sapiens OX=9606 GN=PLEKHO2 PE=1 SV=1	5.7326	1.123e-06	77767.7	33875.3	86187.5	34190.6	31506.1	15442.4	43892.4	2.2957	0.360916
2980	3447	PKHF2_HUMAN	Pleckstrin homology domain-containing family F member 2 OS=Homo sapiens OX=9606 GN=PLEKHF2 PE=1 SV=1	1.16286	0.25178	146591	117337	136022	96410.9	77282.6	85543.2	29254	1.24932	0.0966725
1652	1426	PKHA7_HUMAN	Pleckstrin homology domain-containing family A member 7 OS=Homo sapiens OX=9606 GN=PLEKHA7 PE=1 SV=2	-2.20231	0.03347	70970	117638	72725.7	82942.1	27062.7	93259.9	-46668	0.603291	-0.219473
234	1887	PKHA6_HUMAN	Pleckstrin homology domain-containing family A member 6 OS=Homo sapiens OX=9606 GN=PLEKHA6 PE=1 SV=4	-4.68554	3.2066e-05	74482.4	172603	71364.4	154252	26375.1	92268.5	-98120.3	0.431525	-0.364994
514	1141	PKHA5_HUMAN	Pleckstrin homology domain-containing family A member 5 OS=Homo sapiens OX=9606 GN=PLEKHA5 PE=1 SV=1	-3.79458	0.00049	91273.1	146917	94027.6	119035	21599.1	63633.8	-55644.3	0.621255	-0.20673
1975	3807	PKHA2_HUMAN	Pleckstrin homology domain-containing family A member 2 OS=Homo sapiens OX=9606 GN=PLEKHA2 PE=1 SV=2	-1.93197	0.06047	45539.6	83003.6	34118.3	39850.9	41025.7	78826.2	-37463.9	0.548647	-0.260707
2955	3385	PITH1_HUMAN	PITH domain-containing protein 1 OS=Homo sapiens OX=9606 GN=PITHD1 PE=1 SV=1	1.18305	0.24377	32439.3	23902	26799.4	18794.4	27070	18994.7	8537.25	1.35718	0.132637
1205	1654	PIPNB_HUMAN	Phosphatidylinositol transfer protein beta isoform OS=Homo sapiens OX=9606 GN=PITPNB PE=1 SV=2	2.6847	0.01051	80479.5	52877.3	80914.6	55218.9	35342.2	31156.7	27602.2	1.52201	0.182416
3576	1988	PIPNA_HUMAN	Phosphatidylinositol transfer protein alpha isoform OS=Homo sapiens OX=9606 GN=PITPNA PE=1 SV=2	0.752253	0.4563	140876	128925	133995	122527	62552.1	37251.1	11951.1	1.0927	0.0385004
3636	2994	PININ_HUMAN	Pinin OS=Homo sapiens OX=9606 GN=PNN PE=1 SV=5	0.706569	0.48393	72302.8	63981.6	64846.4	46422.9	30252.5	44692.4	8321.23	1.13006	0.0531002
4173	3676	PIN4_HUMAN	Peptidyl-prolyl cis-trans isomerase NIMA-interacting 4 OS=Homo sapiens OX=9606 GN=PIN4 PE=1 SV=1	-0.328254	0.74443	43278.7	46967.5	52272.6	31244.1	20151.6	47390.6	-3688.79	0.921461	-0.0355231
2742	1587	PIN1_HUMAN	Peptidyl-prolyl cis-trans isomerase NIMA-interacting 1 OS=Homo sapiens OX=9606 GN=PIN1 PE=1 SV=1	-1.33301	0.19007	163034	202290	130839	203109	91197.8	99476.4	-39256.4	0.80594	-0.0936971
1509	1602	PIMT_HUMAN	Protein-L-isoaspartate(D-aspartate) O-methyltransferase OS=Homo sapiens OX=9606 GN=PCMT1 PE=1 SV=4	2.35873	0.02331	291064	177843	281033	112343	176995	130609	113221	1.63663	0.213952
4299	4472	PIGU_HUMAN	Phosphatidylinositol glycan anchor biosynthesis class U protein OS=Homo sapiens OX=9606 GN=PIGU PE=1 SV=3	0.229954	0.8193	41450.1	38854.6	51590.2	20190	24135.3	45749.2	2595.58	1.0668	0.028084
1424	3912	PIGT_HUMAN	GPI transamidase component PIG-T OS=Homo sapiens OX=9606 GN=PIGT PE=1 SV=1	2.43665	0.01937	34628.2	19513.7	38652.4	16846.4	25618.8	12316.2	15114.5	1.77456	0.24909
2916	2235	PIGS_HUMAN	GPI transamidase component PIG-S OS=Homo sapiens OX=9606 GN=PIGS PE=1 SV=3	1.20594	0.23493	216892	141132	116968	120506	271764	94995.7	75760.1	1.5368	0.186618
1026	495	PIGR_HUMAN	Polymeric immunoglobulin receptor OS=Homo sapiens OX=9606 GN=PIGR PE=1 SV=4	-2.9077	0.00591	127215	1.27537e+06	111821	621175	72883.3	1.80804e+06	-1.14816e+06	0.0997474	-1.0011
3991	4297	PIGO_HUMAN	GPI ethanolamine phosphate transferase 3 OS=Homo sapiens OX=9606 GN=PIGO PE=1 SV=3	0.460719	0.6475	24826.3	21534.3	16363.5	17881.6	26756.7	18874.1	3291.96	1.15287	0.0617805
3757	4522	PIGB_HUMAN	GPI mannosyltransferase 3 OS=Homo sapiens OX=9606 GN=PIGB PE=1 SV=1	0.621074	0.53807	18556.3	15576.8	18774.7	13279.9	14902	16162.7	2979.5	1.19128	0.0760132
4437	3692	PIEZ1_HUMAN	Piezo-type mechanosensitive ion channel component 1 OS=Homo sapiens OX=9606 GN=PIEZO1 PE=1 SV=4	0.128388	0.89849	8422.68	8156.57	7606.85	6266.83	7666.83	5607.16	266.115	1.03263	0.013943
1985	1966	PICAL_HUMAN	Phosphatidylinositol-binding clathrin assembly protein OS=Homo sapiens OX=9606 GN=PICALM PE=1 SV=2	-1.92411	0.06148	103055	153427	72653.1	123572	83922.1	85730.3	-50372	0.671687	-0.172833
3821	2595	PI4KA_HUMAN	Phosphatidylinositol 4-kinase alpha OS=Homo sapiens OX=9606 GN=PI4KA PE=1 SV=4	-0.570516	0.57152	108509	119806	90529.9	112340	79386.9	43963.6	-11297.8	0.9057	-0.0430157
1938	3018	PI42C_HUMAN	Phosphatidylinositol 5-phosphate 4-kinase type-2 gamma OS=Homo sapiens OX=9606 GN=PIP4K2C PE=1 SV=3	-1.96112	0.05685	50931.4	63453.9	45348	60523.5	19861.4	21488.6	-12522.5	0.802652	-0.0954728
1208	2033	PI42A_HUMAN	Phosphatidylinositol 5-phosphate 4-kinase type-2 alpha OS=Homo sapiens OX=9606 GN=PIP4K2A PE=1 SV=2	2.67811	0.01069	265914	178198	259323	161593	126902	80148.4	87716.1	1.49224	0.173839
1126	2955	PHYD1_HUMAN	Phytanoyl-CoA dioxygenase domain-containing protein 1 OS=Homo sapiens OX=9606 GN=PHYHD1 PE=1 SV=2	-2.80082	0.00781	31488.7	120282	31862.7	61579.3	13225.9	144676	-88793	0.261791	-0.582045
3218	4287	PHS2_HUMAN	Pterin-4-alpha-carbinolamine dehydratase 2 OS=Homo sapiens OX=9606 GN=PCBD2 PE=1 SV=4	-0.997904	0.32432	38703.3	57943.4	27120.4	31859.6	43615	76839.3	-19240.2	0.667949	-0.175257
2672	1636	PHS_HUMAN	Pterin-4-alpha-carbinolamine dehydratase OS=Homo sapiens OX=9606 GN=PCBD1 PE=1 SV=2	-1.37895	0.17557	112646	157479	90392.8	102833	69232.9	131928	-44833.1	0.715308	-0.145507
3938	2247	PHP14_HUMAN	14 kDa phosphohistidine phosphatase OS=Homo sapiens OX=9606 GN=PHPT1 PE=1 SV=1	0.493577	0.6243	46584.3	41028.8	33101.4	34968.9	39293.7	33413.2	5555.48	1.1354	0.0551506
3798	4302	PHLP_HUMAN	Phosducin-like protein OS=Homo sapiens OX=9606 GN=PDCL PE=1 SV=3	-0.587204	0.56037	4231.61	5220.57	2262.24	3006.64	5195.65	5707.18	-988.966	0.810564	-0.0912128
2989	1596	PHLB2_HUMAN	Pleckstrin homology-like domain family B member 2 OS=Homo sapiens OX=9606 GN=PHLDB2 PE=1 SV=2	-1.15547	0.25476	31661.1	40614.3	22755	36803.3	25058.8	25157.5	-8953.19	0.779555	-0.108153
3990	1974	PHLB1_HUMAN	Pleckstrin homology-like domain family B member 1 OS=Homo sapiens OX=9606 GN=PHLDB1 PE=1 SV=1	-0.461095	0.64723	53757.4	59709.7	44017.4	39884.3	37802.8	45502.9	-5952.34	0.900312	-0.0456069
1486	2765	PHKG2_HUMAN	Phosphorylase b kinase gamma catalytic chain, liver/testis isoform OS=Homo sapiens OX=9606 GN=PHKG2 PE=1 SV=1	-2.38235	0.02205	78897.8	147318	69480.4	85948.3	48897.3	122189	-68419.9	0.535562	-0.27119
2049	3510	PHIPL_HUMAN	Phytanoyl-CoA hydroxylase-interacting protein-like OS=Homo sapiens OX=9606 GN=PHYHIPL PE=1 SV=3	-1.86559	0.06944	60580.2	100719	32877.4	80107.8	55152.1	81725.7	-40138.3	0.60148	-0.220779
2117	3851	PHF5A_HUMAN	PHD finger-like domain-containing protein 5A OS=Homo sapiens OX=9606 GN=PHF5A PE=1 SV=1	1.81193	0.07751	22061.8	14749.8	20955.3	10467.1	14186.4	11863.2	7312	1.49573	0.174854
1360	4027	PHF3_HUMAN	PHD finger protein 3 OS=Homo sapiens OX=9606 GN=PHF3 PE=1 SV=3	-2.49897	0.01666	11719.6	25343.3	10171.3	16268.8	7958.2	23681.4	-13623.6	0.462436	-0.334949
3220	597	PHB2_HUMAN	Prohibitin-2 OS=Homo sapiens OX=9606 GN=PHB2 PE=1 SV=2	0.996414	0.32504	1.19128e+06	986944	980020	864672	753211	561989	204338	1.20704	0.0817221
3097	625	PHB_HUMAN	Prohibitin OS=Homo sapiens OX=9606 GN=PHB PE=1 SV=1	-1.07966	0.28676	470520	766562	278283	544342	478492	1.16187e+06	-296042	0.613806	-0.211969
2903	3662	PHAG1_HUMAN	Phosphoprotein associated with glycosphingolipid-enriched microdomains 1 OS=Homo sapiens OX=9606 GN=PAG1 PE=1 SV=2	-1.21242	0.23246	16849.1	22889.1	15225.5	15568.7	10452.5	20296	-6040.03	0.736118	-0.133053
903	930	PH4H_HUMAN	Phenylalanine-4-hydroxylase OS=Homo sapiens OX=9606 GN=PAH PE=1 SV=1	-3.09888	0.00355	103197	477266	65585.4	226098	122835	539357	-374069	0.216225	-0.665094
2657	1407	PGTA_HUMAN	Geranylgeranyl transferase type-2 subunit alpha OS=Homo sapiens OX=9606 GN=RABGGTA PE=1 SV=2	1.39272	0.1714	243733	182329	190908	191455	188364	73071.4	61403.6	1.33677	0.126058
2292	1464	PGRP2_HUMAN	N-acetylmuramoyl-L-alanine amidase OS=Homo sapiens OX=9606 GN=PGLYRP2 PE=1 SV=1	1.66204	0.10432	270742	118555	104016	97741.1	409559	91278.9	152186	2.28368	0.358635
2269	2397	PGRP1_HUMAN	Peptidoglycan recognition protein 1 OS=Homo sapiens OX=9606 GN=PGLYRP1 PE=1 SV=1	1.68932	0.09894	362378	96173.6	85416.3	100050	720954	41149.5	266205	3.76796	0.576107
4491	1410	PGRC2_HUMAN	Membrane-associated progesterone receptor component 2 OS=Homo sapiens OX=9606 GN=PGRMC2 PE=1 SV=1	-0.0835434	0.93384	344392	347960	342374	373357	149908	125874	-3568.58	0.989744	-0.00447699
839	953	PGRC1_HUMAN	Membrane-associated progesterone receptor component 1 OS=Homo sapiens OX=9606 GN=PGRMC1 PE=1 SV=3	3.19443	0.00273	169439	73261.1	117625	61685.1	129684	47099.9	96178.1	2.31281	0.364141
3488	2381	PGP_HUMAN	Glycerol-3-phosphate phosphatase OS=Homo sapiens OX=9606 GN=PGP PE=1 SV=1	0.809588	0.42297	101060	82465.4	67953.9	74290.4	94903.7	45515.7	18594.9	1.22549	0.0883086
2790	1674	PGM5_HUMAN	Phosphoglucomutase-like protein 5 OS=Homo sapiens OX=9606 GN=PGM5 PE=1 SV=2	-1.28147	0.20741	150155	186877	99672.6	192235	109398	72642.3	-36722.1	0.803496	-0.0950165
3895	4057	PGM2L_HUMAN	Glucose 1,6-bisphosphate synthase OS=Homo sapiens OX=9606 GN=PGM2L1 PE=1 SV=3	-0.525123	0.6024	11204.2	12432.6	9687.94	10202.1	5555.04	9167.71	-1228.35	0.901199	-0.0451791
3003	554	PGM2_HUMAN	Phosphoglucomutase-2 OS=Homo sapiens OX=9606 GN=PGM2 PE=1 SV=4	1.14795	0.25781	445617	368108	359904	366505	189057	244938	77508.8	1.21056	0.0829862
4498	282	PGM1_HUMAN	Phosphoglucomutase-1 OS=Homo sapiens OX=9606 GN=PGM1 PE=1 SV=3	0.076602	0.93932	313743	309013	314934	262289	190606	209128	4729.9	1.01531	0.00659715
608	58	PGK1_HUMAN	Phosphoglycerate kinase 1 OS=Homo sapiens OX=9606 GN=PGK1 PE=1 SV=3	3.58683	0.0009	5.13004e+06	2.03661e+06	5.47872e+06	2.39724e+06	3.70067e+06	1.3874e+06	3.09343e+06	2.51891	0.401212
1752	1129	PGH1_HUMAN	Prostaglandin G/H synthase 1 OS=Homo sapiens OX=9606 GN=PTGS1 PE=1 SV=2	2.1098	0.04118	463629	157846	197951	159423	661137	63426	305783	2.93722	0.467937
4138	3332	PGFRB_HUMAN	Platelet-derived growth factor receptor beta OS=Homo sapiens OX=9606 GN=PDGFRB PE=1 SV=1	-0.351216	0.72727	33755.4	36621.4	31115.1	30848.1	18269.2	32628.8	-2866.03	0.921739	-0.0353921
1049	2343	PGES2_HUMAN	Prostaglandin E synthase 2 OS=Homo sapiens OX=9606 GN=PTGES2 PE=1 SV=1	-2.88665	0.00625	148873	226176	152848	239841	51308.8	111478	-77303	0.658217	-0.181631
2602	3344	PGDH_HUMAN	15-hydroxyprostaglandin dehydrogenase [NAD(+)] OS=Homo sapiens OX=9606 GN=HPGD PE=1 SV=1	-1.43726	0.15842	30180.4	39762	24844	36794.5	18582.7	24248.5	-9581.62	0.759026	-0.119744
2691	2747	PGAM5_HUMAN	Serine/threonine-protein phosphatase PGAM5, mitochondrial OS=Homo sapiens OX=9606 GN=PGAM5 PE=1 SV=2	-1.36456	0.18002	28399.4	40267.8	25836.2	32450.5	18854.4	35115.8	-11868.3	0.705265	-0.151648
834	3988	PGAM2_HUMAN	Phosphoglycerate mutase 2 OS=Homo sapiens OX=9606 GN=PGAM2 PE=1 SV=3	-3.20433	0.00266	9780.28	19348	9248.7	14015.2	4471.31	12931.8	-9567.68	0.505494	-0.296284
221	293	PGAM1_HUMAN	Phosphoglycerate mutase 1 OS=Homo sapiens OX=9606 GN=PGAM1 PE=1 SV=2	4.77207	2.4408e-05	969573	550196	1.05195e+06	482439	275630	293623	419377	1.76223	0.246063
192	163	PFKAP_HUMAN	ATP-dependent 6-phosphofructokinase, platelet type OS=Homo sapiens OX=9606 GN=PFKP PE=1 SV=2	4.93149	1.4725e-05	3.63742e+06	327278	2.4223e+06	339595	3.07307e+06	132876	3.31014e+06	11.1142	1.04588
1160	669	PFKAM_HUMAN	ATP-dependent 6-phosphofructokinase, muscle type OS=Homo sapiens OX=9606 GN=PFKM PE=1 SV=2	-2.76093	0.00866	246371	654590	188580	416552	177849	653803	-408220	0.376374	-0.424381
1732	381	PFKAL_HUMAN	ATP-dependent 6-phosphofructokinase, liver type OS=Homo sapiens OX=9606 GN=PFKL PE=1 SV=6	2.1244	0.03987	477500	268900	305777	258576	431217	128563	208600	1.77575	0.249382
3614	2113	PFD6_HUMAN	Prefoldin subunit 6 OS=Homo sapiens OX=9606 GN=PFDN6 PE=1 SV=1	-0.728244	0.47071	147612	164028	145576	138011	53797.8	88184	-16415.8	0.899921	-0.0457957
2491	3017	PFD5_HUMAN	Prefoldin subunit 5 OS=Homo sapiens OX=9606 GN=PFDN5 PE=1 SV=2	1.51141	0.13854	79319.1	56166.8	80841.2	42757.8	49440.3	49832.5	23152.2	1.4122	0.149898
3542	3003	PFD4_HUMAN	Prefoldin subunit 4 OS=Homo sapiens OX=9606 GN=PFDN4 PE=1 SV=1	-0.778754	0.44071	438146	487670	486067	399487	194213	217278	-49524.3	0.898447	-0.0465074
4154	3012	PFD3_HUMAN	Prefoldin subunit 3 OS=Homo sapiens OX=9606 GN=VBP1 PE=1 SV=3	0.338839	0.7365	19871.7	18261.7	14059.9	18328.5	18698.3	11159.1	1610.06	1.08817	0.0366951
1161	2467	PFD2_HUMAN	Prefoldin subunit 2 OS=Homo sapiens OX=9606 GN=PFDN2 PE=1 SV=1	2.76079	0.00866	174479	83075.3	142151	62605.7	138778	61312.3	91403.6	2.10025	0.322271
1704	2956	PFD1_HUMAN	Prefoldin subunit 1 OS=Homo sapiens OX=9606 GN=PFDN1 PE=1 SV=2	-2.15306	0.0374	23774.6	40492.3	20585.8	31753.4	13699.3	32839.2	-16717.8	0.587138	-0.23126
2198	4230	PEX5_HUMAN	Peroxisomal targeting signal 1 receptor OS=Homo sapiens OX=9606 GN=PEX5 PE=1 SV=3	-1.75415	0.08706	13711.8	21064.5	11851.7	18498	6532.81	18063.1	-7352.63	0.650946	-0.186455
1071	1763	PEX19_HUMAN	Peroxisomal biogenesis factor 19 OS=Homo sapiens OX=9606 GN=PEX19 PE=1 SV=1	-2.85427	0.0068	87437.4	123582	77664.3	101575	29788.3	49801.1	-36144.2	0.707527	-0.150257
3698	3095	PEX1_HUMAN	Peroxisome biogenesis factor 1 OS=Homo sapiens OX=9606 GN=PEX1 PE=1 SV=1	-0.667664	0.50818	97113	111599	81787.3	96680.1	68859.2	71718.1	-14485.7	0.870199	-0.0603816
4079	3769	PESC_HUMAN	Pescadillo homolog OS=Homo sapiens OX=9606 GN=PES1 PE=1 SV=1	-0.400907	0.69062	13768.9	14998.5	11455.3	12243.5	10744.8	9061.5	-1229.66	0.918015	-0.0371504
1873	788	PERM_HUMAN	Myeloperoxidase OS=Homo sapiens OX=9606 GN=MPO PE=1 SV=1	2.02394	0.04969	1.09604e+06	215574	361521	151857	1.98424e+06	192276	880461	5.08426	0.706227
4453	2428	PERI_HUMAN	Peripherin OS=Homo sapiens OX=9606 GN=PRPH PE=1 SV=2	0.112144	0.91127	87022.3	83574.8	38017	60148.2	127149	60659.6	3447.5	1.04125	0.0175552
4231	2177	PERE_HUMAN	Eosinophil peroxidase OS=Homo sapiens OX=9606 GN=EPX PE=1 SV=2	-0.278186	0.7823	117262	133705	64961	40477.5	132795	236084	-16443.2	0.877019	-0.0569912
2682	1475	PEPL1_HUMAN	Probable aminopeptidase NPEPL1 OS=Homo sapiens OX=9606 GN=NPEPL1 PE=1 SV=3	1.37141	0.17789	174719	127757	155446	86776.6	107378	114434	46962.1	1.36759	0.135956
4535	208	PEPL_HUMAN	Periplakin OS=Homo sapiens OX=9606 GN=PPL PE=1 SV=4	0.0470682	0.96269	161199	158997	91086.4	99306.4	175649	122862	2201.65	1.01385	0.00597246
1118	367	PEPD_HUMAN	Xaa-Pro dipeptidase OS=Homo sapiens OX=9606 GN=PEPD PE=1 SV=3	-2.80791	0.00767	950196	2.21369e+06	236848	1.78782e+06	1.26162e+06	1.63107e+06	-1.2635e+06	0.429235	-0.367305
4568	3326	PELP1_HUMAN	Proline-, glutamic acid- and leucine-rich protein 1 OS=Homo sapiens OX=9606 GN=PELP1 PE=1 SV=2	-0.0250662	0.98013	61134.9	61384.7	63370.3	52893.4	34742.5	29631.8	-249.77	0.995931	-0.00177072
362	1905	PECR_HUMAN	Peroxisomal trans-2-enoyl-CoA reductase OS=Homo sapiens OX=9606 GN=PECR PE=1 SV=2	-4.18752	0.00015	99766.8	228558	94295.2	179832	46436.8	133072	-128791	0.436506	-0.36001
1250	834	PECA1_HUMAN	Platelet endothelial cell adhesion molecule OS=Homo sapiens OX=9606 GN=PECAM1 PE=1 SV=2	2.62553	0.0122	362235	196954	272322	219756	278511	75179.7	165281	1.83918	0.264625
427	276	PEBP1_HUMAN	Phosphatidylethanolamine-binding protein 1 OS=Homo sapiens OX=9606 GN=PEBP1 PE=1 SV=3	-3.9858	0.00028	1.59778e+06	3.49265e+06	1.74796e+06	3.12566e+06	990370	1.94047e+06	-1.89488e+06	0.457468	-0.339639
182	4109	PEBB_HUMAN	Core-binding factor subunit beta OS=Homo sapiens OX=9606 GN=CBFB PE=1 SV=2	4.99719	1.1947e-05	55038.7	28854.5	56614.3	25225.6	20543.9	12430.1	26184.1	1.90745	0.280454
2934	4261	PEAR1_HUMAN	Platelet endothelial aggregation receptor 1 OS=Homo sapiens OX=9606 GN=PEAR1 PE=1 SV=1	1.1931	0.23986	5929.82	4718.46	4452.94	5018.72	3972.61	2422.05	1211.36	1.25673	0.0992416
4241	2912	PEA15_HUMAN	Astrocytic phosphoprotein PEA-15 OS=Homo sapiens OX=9606 GN=PEA15 PE=1 SV=2	0.270136	0.78844	179255	162673	75392.1	98078	191547	206002	16582	1.10193	0.0421557
2625	3031	PDZD8_HUMAN	PDZ domain-containing protein 8 OS=Homo sapiens OX=9606 GN=PDZD8 PE=1 SV=1	-1.42257	0.16261	31877.2	45306.9	21467.2	34687.4	23292.7	36455.9	-13429.7	0.703583	-0.152684
1779	1630	PDZ1I_HUMAN	PDZK1-interacting protein 1 OS=Homo sapiens OX=9606 GN=PDZK1IP1 PE=1 SV=1	-2.08959	0.04306	48164	366389	50423.4	200830	25160.7	697430	-318225	0.131456	-0.88122
2799	2911	PDZ11_HUMAN	PDZ domain-containing protein 11 OS=Homo sapiens OX=9606 GN=PDZD11 PE=1 SV=2	-1.277	0.20897	186572	275573	162275	181408	134882	289503	-89000.5	0.677034	-0.169389
4466	1675	PDXK_HUMAN	Pyridoxal kinase OS=Homo sapiens OX=9606 GN=PDXK PE=1 SV=1	0.101787	0.91943	330641	325956	288205	271535	140283	157518	4685.1	1.01437	0.00619786
4033	1168	PDXD1_HUMAN	Pyridoxal-dependent decarboxylase domain-containing protein 1 OS=Homo sapiens OX=9606 GN=PDXDC1 PE=1 SV=2	0.431053	0.66874	218488	206088	198700	183465	79715.8	104994	12400.1	1.06017	0.025375
2181	1828	PDS5B_HUMAN	Sister chromatid cohesion protein PDS5 homolog B OS=Homo sapiens OX=9606 GN=PDS5B PE=1 SV=1	-1.76295	0.08555	53225	68702.9	45977.3	64892.4	27502	29365.4	-15477.9	0.774712	-0.11086
1574	1419	PDS5A_HUMAN	Sister chromatid cohesion protein PDS5 homolog A OS=Homo sapiens OX=9606 GN=PDS5A PE=1 SV=1	-2.28452	0.02772	38903	82900.9	24182.2	54032.6	38669.2	79334	-43997.9	0.469271	-0.328576
463	1106	PDPR_HUMAN	Pyruvate dehydrogenase phosphatase regulatory subunit, mitochondrial OS=Homo sapiens OX=9606 GN=PDPR PE=1 SV=2	-3.91744	0.00034	246839	354750	235507	330790	71422.4	104085	-107911	0.695811	-0.157509
1248	3992	PDPK2_HUMAN	Putative 3-phosphoinositide-dependent protein kinase 2 OS=Homo sapiens OX=9606 GN=PDPK2P PE=5 SV=1	-2.62839	0.01211	6401.7	17561.1	4405.51	8570.67	5873.2	18548.7	-11159.4	0.364539	-0.438256
3410	2345	PDP1_HUMAN	[Pyruvate dehydrogenase [acetyl-transferring]]-phosphatase 1, mitochondrial OS=Homo sapiens OX=9606 GN=PDP1 PE=1 SV=3	0.864178	0.39264	90630	79582.4	80385.7	72645.5	42435	40388.6	11047.5	1.13882	0.0564546
1256	973	PDLI7_HUMAN	PDZ and LIM domain protein 7 OS=Homo sapiens OX=9606 GN=PDLIM7 PE=1 SV=1	2.61917	0.01239	528461	322930	465896	290759	289889	212786	205531	1.63646	0.213905
3048	760	PDLI5_HUMAN	PDZ and LIM domain protein 5 OS=Homo sapiens OX=9606 GN=PDLIM5 PE=1 SV=5	-1.11429	0.27181	283961	344869	222672	371492	182617	171451	-60908.3	0.823387	-0.084396
1304	1803	PDLI4_HUMAN	PDZ and LIM domain protein 4 OS=Homo sapiens OX=9606 GN=PDLIM4 PE=1 SV=2	2.56493	0.01418	432468	235357	252558	212877	325684	133974	197111	1.8375	0.264226
2877	2258	PDLI3_HUMAN	PDZ and LIM domain protein 3 OS=Homo sapiens OX=9606 GN=PDLIM3 PE=1 SV=1	-1.22911	0.22621	89507.6	123342	54868.8	80169.6	73959	102190	-33833.9	0.725689	-0.139249
135	671	PDLI2_HUMAN	PDZ and LIM domain protein 2 OS=Homo sapiens OX=9606 GN=PDLIM2 PE=1 SV=1	-5.32739	4.1502e-06	128788	606551	110034	420889	68969.8	405139	-477763	0.212329	-0.672992
2578	403	PDLI1_HUMAN	PDZ and LIM domain protein 1 OS=Homo sapiens OX=9606 GN=PDLIM1 PE=1 SV=4	1.45634	0.1531	513463	358212	340760	321983	432699	226765	155252	1.43341	0.15637
1846	2145	PDK3_HUMAN	[Pyruvate dehydrogenase (acetyl-transferring)] kinase isozyme 3, mitochondrial OS=Homo sapiens OX=9606 GN=PDK3 PE=1 SV=1	2.04049	0.04794	186946	141579	178956	125033	76536.7	67252.8	45367.1	1.32044	0.120717
4357	1107	PDK2_HUMAN	[Pyruvate dehydrogenase (acetyl-transferring)] kinase isozyme 2, mitochondrial OS=Homo sapiens OX=9606 GN=PDK2 PE=1 SV=2	-0.193185	0.84779	152845	157598	142937	148715	84715.7	74371.2	-4752.25	0.969846	-0.0132974
4	2821	PDK1_HUMAN	[Pyruvate dehydrogenase (acetyl-transferring)] kinase isozyme 1, mitochondrial OS=Homo sapiens OX=9606 GN=PDK1 PE=1 SV=1	10.4336	5.5987e-13	260764	52813.2	240271	52144	90361.4	13298.3	207950	4.93747	0.693504
3604	2450	PDIP2_HUMAN	Polymerase delta-interacting protein 2 OS=Homo sapiens OX=9606 GN=POLDIP2 PE=1 SV=1	-0.732708	0.46801	49506.8	58270.6	45952.9	62669.5	28117.9	47049.6	-8763.78	0.849602	-0.0707845
139	327	PDIA6_HUMAN	Protein disulfide-isomerase A6 OS=Homo sapiens OX=9606 GN=PDIA6 PE=1 SV=1	5.28941	4.689e-06	2.61974e+06	1.25786e+06	2.28048e+06	1.36533e+06	970437	671120	1.36188e+06	2.0827	0.318627
461	956	PDIA5_HUMAN	Protein disulfide-isomerase A5 OS=Homo sapiens OX=9606 GN=PDIA5 PE=1 SV=1	3.91898	0.00034	446265	151350	374659	143292	341609	47193.2	294915	2.94857	0.469612
2193	188	PDIA4_HUMAN	Protein disulfide-isomerase A4 OS=Homo sapiens OX=9606 GN=PDIA4 PE=1 SV=2	-1.75597	0.08675	931285	1.19412e+06	953560	1.18728e+06	480628	489364	-262831	0.779895	-0.107964
2079	87	PDIA3_HUMAN	Protein disulfide-isomerase A3 OS=Homo sapiens OX=9606 GN=PDIA3 PE=1 SV=4	1.84534	0.0724	4.36054e+06	2.90342e+06	3.33756e+06	2.66753e+06	3.15568e+06	1.77065e+06	1.45712e+06	1.50186	0.17663
1221	90	PDIA1_HUMAN	Protein disulfide-isomerase OS=Homo sapiens OX=9606 GN=P4HB PE=1 SV=3	2.66055	0.01117	1.15455e+06	361495	401508	316348	1.34239e+06	252667	793050	3.19381	0.504308
2522	3481	PDE6D_HUMAN	Retinal rod rhodopsin-sensitive cGMP 3',5'-cyclic phosphodiesterase subunit delta OS=Homo sapiens OX=9606 GN=PDE6D PE=1 SV=1	1.4878	0.14464	73974.8	57577	77214.7	54155.2	33301.8	37972.9	16397.9	1.2848	0.108835
994	1626	PDE12_HUMAN	2',5'-phosphodiesterase 12 OS=Homo sapiens OX=9606 GN=PDE12 PE=1 SV=2	-2.95708	0.00519	145966	187308	137619	177499	41725.7	48616.7	-41341.8	0.779284	-0.108304
47	1725	PDCD6_HUMAN	Programmed cell death protein 6 OS=Homo sapiens OX=9606 GN=PDCD6 PE=1 SV=1	6.34798	1.5325e-07	681179	115410	760579	48931.8	389893	121637	565769	5.90227	0.771019
4293	1924	PDCD5_HUMAN	Programmed cell death protein 5 OS=Homo sapiens OX=9606 GN=PDCD5 PE=1 SV=3	0.233395	0.81665	88417.4	81662.9	38684.4	83568.9	115576	65041.4	6754.51	1.08271	0.034513
2103	2330	PDCD4_HUMAN	Programmed cell death protein 4 OS=Homo sapiens OX=9606 GN=PDCD4 PE=1 SV=2	-1.8227	0.07583	169323	215353	181278	232355	51789.7	103491	-46029.9	0.786258	-0.104435
218	222	PDC6I_HUMAN	Programmed cell death 6-interacting protein OS=Homo sapiens OX=9606 GN=PDCD6IP PE=1 SV=1	-4.77717	2.4018e-05	337934	616390	376830	543273	111554	242704	-278456	0.548247	-0.261024
4113	1719	PDC10_HUMAN	Programmed cell death protein 10 OS=Homo sapiens OX=9606 GN=PDCD10 PE=1 SV=1	0.373388	0.71083	222688	211465	184655	172985	88210.9	105777	11222.4	1.05307	0.022457
3744	3795	PCYXL_HUMAN	Prenylcysteine oxidase-like OS=Homo sapiens OX=9606 GN=PCYOX1L PE=1 SV=2	0.629561	0.53256	76096.9	61013.3	38489.2	29029.3	84650.9	69921.2	15083.7	1.24722	0.095943
1347	521	PCYOX_HUMAN	Prenylcysteine oxidase 1 OS=Homo sapiens OX=9606 GN=PCYOX1 PE=1 SV=3	-2.51032	0.01621	317318	453214	296295	447891	155673	193153	-135896	0.700151	-0.154808
978	1829	PCY2_HUMAN	Ethanolamine-phosphate cytidylyltransferase OS=Homo sapiens OX=9606 GN=PCYT2 PE=1 SV=1	-2.97257	0.00498	47953.2	143615	39912.7	84682.8	26447.1	145083	-95661.7	0.333901	-0.476382
1600	1695	PCY1A_HUMAN	Choline-phosphate cytidylyltransferase A OS=Homo sapiens OX=9606 GN=PCYT1A PE=1 SV=2	-2.25628	0.02959	142107	199060	129433	162028	38731.4	108996	-56952.6	0.713892	-0.146367
74	3561	PCP4_HUMAN	Calmodulin regulator protein PCP4 OS=Homo sapiens OX=9606 GN=PCP4 PE=1 SV=3	-5.93936	5.7518e-07	28440.4	184116	19271	152339	27251	116981	-155675	0.154471	-0.811154
2849	3980	PCP_HUMAN	Lysosomal Pro-X carboxypeptidase OS=Homo sapiens OX=9606 GN=PRCP PE=1 SV=1	-1.24989	0.2186	47302.3	61739	40164.9	49674.7	32610.4	41691.7	-14436.7	0.766166	-0.115677
3031	2370	PCNP_HUMAN	PEST proteolytic signal-containing nuclear protein OS=Homo sapiens OX=9606 GN=PCNP PE=1 SV=2	1.1271	0.26642	119579	97588.6	109824	70386.6	54342.9	70997.3	21990.2	1.22534	0.088255
2359	2074	PCNA_HUMAN	Proliferating cell nuclear antigen OS=Homo sapiens OX=9606 GN=PCNA PE=1 SV=1	1.61474	0.11423	186746	150208	174519	152062	70125	76383.7	36537.3	1.24324	0.0945566
1518	114	PCKGM_HUMAN	Phosphoenolpyruvate carboxykinase [GTP], mitochondrial OS=Homo sapiens OX=9606 GN=PCK2 PE=1 SV=4	-2.34347	0.02416	506081	2.36392e+06	329074	963345	448539	3.60516e+06	-1.85784e+06	0.214085	-0.669414
65	349	PCKGC_HUMAN	Phosphoenolpyruvate carboxykinase, cytosolic [GTP] OS=Homo sapiens OX=9606 GN=PCK1 PE=1 SV=3	-6.01114	4.559e-07	154590	701396	121577	443026	80144	409079	-546805	0.220404	-0.656781
3057	3947	PCIF1_HUMAN	Phosphorylated CTD-interacting factor 1 OS=Homo sapiens OX=9606 GN=PCIF1 PE=1 SV=1	1.10622	0.27524	45057.8	33884.4	30413.5	29555.2	42617.6	18060.8	11173.4	1.32975	0.12377
3568	2418	PCDH1_HUMAN	Protocadherin-1 OS=Homo sapiens OX=9606 GN=PCDH1 PE=1 SV=2	-0.756586	0.45373	102522	113995	104966	99608.3	54676.4	42883.3	-11472.4	0.89936	-0.0460663
717	343	PCCB_HUMAN	Propionyl-CoA carboxylase beta chain, mitochondrial OS=Homo sapiens OX=9606 GN=PCCB PE=1 SV=3	-3.37735	0.00164	252659	1.14224e+06	223794	552555	146427	1.19812e+06	-889579	0.221197	-0.655221
8	116	PCCA_HUMAN	Propionyl-CoA carboxylase alpha chain, mitochondrial OS=Homo sapiens OX=9606 GN=PCCA PE=1 SV=4	-8.58313	1.3037e-10	268982	1.62623e+06	251588	1.58928e+06	139904	711010	-1.35725e+06	0.165402	-0.78146
1916	2914	PCBP3_HUMAN	Poly(rC)-binding protein 3 OS=Homo sapiens OX=9606 GN=PCBP3 PE=2 SV=2	1.97911	0.05472	142661	108638	156150	119419	62726.1	47664.6	34023.8	1.31319	0.118326
329	4035	PCBP2_HUMAN	Poly(rC)-binding protein 2 OS=Homo sapiens OX=9606 GN=PCBP2 PE=1 SV=1	4.28382	0.00011	812526	435730	860588	498649	203801	347756	376796	1.86475	0.27062
2627	659	PCBP1_HUMAN	Poly(rC)-binding protein 1 OS=Homo sapiens OX=9606 GN=PCBP1 PE=1 SV=2	1.42085	0.16311	959922	815059	1.07694e+06	817417	378320	274164	144863	1.17773	0.0710467
1332	2060	PCAT2_HUMAN	Lysophosphatidylcholine acyltransferase 2 OS=Homo sapiens OX=9606 GN=LPCAT2 PE=1 SV=1	2.52997	0.01545	114331	63950.9	81509.9	62190.4	84583.6	34249.5	50380.4	1.7878	0.252318
12	3100	PCAT1_HUMAN	Lysophosphatidylcholine acyltransferase 1 OS=Homo sapiens OX=9606 GN=LPCAT1 PE=1 SV=2	7.57396	3.015e-09	154311	29688.9	161305	27578.1	73674	16050.4	124622	5.19761	0.715804
67	630	PBLD_HUMAN	Phenazine biosynthesis-like domain-containing protein OS=Homo sapiens OX=9606 GN=PBLD PE=1 SV=2	-5.99762	4.763e-07	185160	858416	152573	799884	86571.1	507075	-673256	0.2157	-0.66615
653	1678	PBIP1_HUMAN	Pre-B-cell leukemia transcription factor-interacting protein 1 OS=Homo sapiens OX=9606 GN=PBXIP1 PE=1 SV=1	3.51239	0.00112	292128	193411	307526	189248	95668.4	86230.9	98717.2	1.5104	0.179092
3741	2228	PBDC1_HUMAN	Protein PBDC1 OS=Homo sapiens OX=9606 GN=PBDC1 PE=1 SV=1	0.632249	0.53082	183306	167133	187143	148105	39078.5	110521	16173.5	1.09677	0.0401158
1581	3242	PB1_HUMAN	Protein polybromo-1 OS=Homo sapiens OX=9606 GN=PBRM1 PE=1 SV=1	-2.2749	0.02835	12380.3	21351.3	10893.7	16963.1	6241.51	16959.1	-8970.98	0.579839	-0.236692
4210	3446	PAXX_HUMAN	Protein PAXX OS=Homo sapiens OX=9606 GN=PAXX PE=1 SV=2	-0.296269	0.76856	48923.9	52095.1	47946	36784.7	13628.5	47120.7	-3171.27	0.939125	-0.0272765
3059	1421	PAXI_HUMAN	Paxillin OS=Homo sapiens OX=9606 GN=PXN PE=1 SV=3	1.10553	0.27554	237551	206015	205175	198375	104286	78816.7	31535.7	1.15307	0.0618575
2714	983	PAWR_HUMAN	PRKC apoptosis WT1 regulator protein OS=Homo sapiens OX=9606 GN=PAWR PE=1 SV=1	-1.3512	0.18423	121929	146678	126761	113073	46772.8	69695.4	-24748.8	0.831271	-0.0802576
3858	2789	PARVG_HUMAN	Gamma-parvin OS=Homo sapiens OX=9606 GN=PARVG PE=1 SV=1	0.545078	0.58873	97897.5	80147.1	52220.4	37860	98407.6	112186	17750.3	1.22147	0.0868834
150	4591	PARVB_HUMAN	Beta-parvin OS=Homo sapiens OX=9606 GN=PARVB PE=1 SV=1	5.19294	6.3903e-06	18660.4	10077.7	18550.8	8112.25	5245	5463.98	8582.77	1.85166	0.267561
432	1353	PARVA_HUMAN	Alpha-parvin OS=Homo sapiens OX=9606 GN=PARVA PE=1 SV=1	-3.96656	0.00029	439878	718064	380399	630360	164236	276255	-278186	0.612589	-0.212831
851	3060	PARP9_HUMAN	Poly [ADP-ribose] polymerase 9 OS=Homo sapiens OX=9606 GN=PARP9 PE=1 SV=2	3.18036	0.00284	85921.1	48876.3	74843.8	46185.6	49225	20641.8	37044.8	1.75793	0.245002
681	469	PARP4_HUMAN	Poly [ADP-ribose] polymerase 4 OS=Homo sapiens OX=9606 GN=PARP4 PE=1 SV=3	3.43148	0.00141	215246	131006	179198	124609	82865.1	76088.4	84240.6	1.64303	0.215646
3871	328	PARP1_HUMAN	Poly [ADP-ribose] polymerase 1 OS=Homo sapiens OX=9606 GN=PARP1 PE=1 SV=4	0.540843	0.59161	178316	159243	136718	150628	129525	96634.3	19072.4	1.11977	0.0491285
[truncated: 2,600 more rows]

## Sheet: DDA Analysis
Matrisome Components Color Coated	Glycoproteins	Collagens	Proteoglycans	ECM Related	Coagulation
Accession Code	Protein Name	Intensity	Intensity Normal	% Intesity Normal	Intensity Tumor	% Intesity Normal	LFQ intensity Normal	LFQ intensity Normal %	LFQ intensity Tumor	LFQ intensity Tumor %
Q9BXN1	ASPN_HUMAN Asporin OS=Homo sapiens OX=9606 GN=ASPN PE=1 SV=2	254160	191210	0.0312215	62953	0.0284316	609890	0.0482168	288630	0.0312882
P13611	CSPG2_HUMAN Versican core protein OS=Homo sapiens OX=9606 GN=VCAN PE=1 SV=3;sp	1221700	1101400	0.179841	120320	0.0543403	3018100	0.238605	630540	0.0683521
Q06828	FMOD_HUMAN Fibromodulin OS=Homo sapiens OX=9606 GN=FMOD PE=1 SV=2	22125	21636	0.00353281	489.1	0.000220893	63864	0.00504897	7184.6	0.000778829
P10915	HPLN1_HUMAN Hyaluronan and proteoglycan link protein 1 OS=Homo sapiens OX=9606 GN=HAPLN1 PE=2 SV=2	2591.1	2338.9	0.000381905	252.23	0.000113915	7173.7	0.000567139	0	0
Q96S86	HPLN3_HUMAN Hyaluronan and proteoglycan link protein 3 OS=Homo sapiens OX=9606 GN=HAPLN3 PE=2 SV=1	13367	13046	0.0021302	321.11	0.000145023	51357	0.00406019	0	0
P51884	LUM_HUMAN Lumican OS=Homo sapiens OX=9606 GN=LUM PE=1 SV=2	3137100	2754700	0.449798	382330	0.172672	4841500	0.38276	1955200	0.211949
P20774	MIME_HUMAN Mimecan OS=Homo sapiens OX=9606 GN=OGN PE=1 SV=1	323380	253680	0.0414219	69699	0.0314783	783670	0.0619555	289300	0.0313608
P98160	PGBM_HUMAN Basement membrane-specific heparan sulfate proteoglycan core protein OS=Homo sapiens OX=9606 GN=HSPG2 PE=1 SV=4	5365100	3555600	0.580573	1809500	0.817227	6907600	0.546102	8520400	0.923633
P16112	PGCA_HUMAN Aggrecan core protein OS=Homo sapiens OX=9606 GN=ACAN PE=1 SV=3;sp	108390	105720	0.0172624	2672.5	0.00120699	181490	0.0143483	63810	0.00691716
P21810	PGS1_HUMAN Biglycan OS=Homo sapiens OX=9606 GN=BGN PE=1 SV=2	2051000	1549500	0.253009	501500	0.226493	3532800	0.279297	1814500	0.196696
P07585	PGS2_HUMAN Decorin OS=Homo sapiens OX=9606 GN=DCN PE=1 SV=1;sp	317560	130190	0.0212579	187370	0.0846222	518560	0.0409964	869690	0.0942766
P51888	PRELP_HUMAN Prolargin OS=Homo sapiens OX=9606 GN=PRELP PE=1 SV=1	1559100	1287100	0.210163	271920	0.122808	3659600	0.289321	1375900	0.149151
P13727	PRG2_HUMAN Bone marrow proteoglycan OS=Homo sapiens OX=9606 GN=PRG2 PE=1 SV=2;sp	17795	7229.4	0.00118045	10566	0.00477194	65646	0.00518985	23046	0.00249824
P23142	FBLN1_HUMAN Fibulin-1 OS=Homo sapiens OX=9606 GN=FBLN1 PE=1 SV=4;sp	262030	214670	0.0350522	47360	0.0213893	501570	0.0396532	214200	0.0232198
P23142-4	FBLN1_HUMAN Isoform C of Fibulin-1 OS=Homo sapiens OX=9606 GN=FBLN1	7092.7	5674.5	0.000926555	1418.3	0.000640549	21444	0.00169532	0	0
Q15063-3	POSTN_HUMAN Isoform 3 of Periostin OS=Homo sapiens OX=9606 GN=POSTN	3469700	3358400	0.548373	111300	0.0502666	6008400	0.475013	903250	0.0979146
Q15063-7	POSTN_HUMAN Isoform 7 of Periostin OS=Homo sapiens OX=9606 GN=POSTN	26365	26365	0.00430498	0	0	66215	0.00523483	0	0
Q15063-5	POSTN_HUMAN Isoform 5 of Periostin OS=Homo sapiens OX=9606 GN=POSTN;sp	47564	47564	0.00776644	0	0	45821	0.00362252	0	0
Q15063-4	POSTN_HUMAN Isoform 4 of Periostin OS=Homo sapiens OX=9606 GN=POSTN	122320	115370	0.0188381	6942.6	0.0031355	0	0	30853	0.00334454
Q9GZM7	TINAL_HUMAN Tubulointerstitial nephritis antigen-like OS=Homo sapiens OX=9606 GN=TINAGL1 PE=1 SV=1;sp	798380	510570	0.0833679	287820	0.129989	931200	0.0736189	1187700	0.12875
Q9GZM7-2	TINAL_HUMAN Isoform 2 of Tubulointerstitial nephritis antigen-like OS=Homo sapiens OX=9606 GN=TINAGL1	9108.9	9108.9	0.00148734	0	0	7665.4	0.000606012	0	0
P02750	A2GL_HUMAN Leucine-rich alpha-2-glycoprotein OS=Homo sapiens OX=9606 GN=LRG1 PE=1 SV=2	36859	28796	0.00470193	8063	0.0036415	47926	0.00378894	32702	0.00354498
Q15848	ADIPO_HUMAN Adiponectin OS=Homo sapiens OX=9606 GN=ADIPOQ PE=1 SV=1	7008.5	6595.6	0.00107696	412.95	0.000186501	14112	0.00111567	0	0
Q8IUX7	AEBP1_HUMAN Adipocyte enhancer-binding protein 1 OS=Homo sapiens OX=9606 GN=AEBP1 PE=1 SV=1;sp	152590	129510	0.0211469	23074	0.0104209	261090	0.0206413	112900	0.0122386
O00468-6	AGRIN_HUMAN Isoform 6 of Agrin OS=Homo sapiens OX=9606 GN=AGRN;sp	1010000	830050	0.135534	179960	0.0812756	1203300	0.0951307	860670	0.0932988
P35858	ALS_HUMAN Insulin-like growth factor-binding protein complex acid labile subunit OS=Homo sapiens OX=9606 GN=IGFALS PE=1 SV=1;sp	6461.6	5481.7	0.000895074	979.91	0.000442558	6565.7	0.000519072	8085.3	0.000876467
Q15582	BGH3_HUMAN Transforming growth factor-beta-induced protein ig-h3 OS=Homo sapiens OX=9606 GN=TGFBI PE=1 SV=1	3973700	3753900	0.612952	219870	0.0993002	6699900	0.529682	1698600	0.184133
P49747-2	COMP_HUMAN Isoform 2 of Cartilage oligomeric matrix protein OS=Homo sapiens OX=9606 GN=COMP;sp	6512.2	6512.2	0.00106334	0	0	25493	0.00201543	0	0
Q07507	DERM_HUMAN Dermatopontin OS=Homo sapiens OX=9606 GN=DPT PE=1 SV=2	363440	314040	0.0512777	49392	0.022307	467940	0.0369945	340160	0.0368742
Q16610	ECM1_HUMAN Extracellular matrix protein 1 OS=Homo sapiens OX=9606 GN=ECM1 PE=1 SV=2;sp	51532	49800	0.00813154	1731.3	0.00078191	56840	0.00449366	49218	0.00533536
Q9Y6C2	EMIL1_HUMAN EMILIN-1 OS=Homo sapiens OX=9606 GN=EMILIN1 PE=1 SV=3	507900	322470	0.0526542	185430	0.083746	637430	0.050394	964470	0.104551
Q9BXX0	EMIL2_HUMAN EMILIN-2 OS=Homo sapiens OX=9606 GN=EMILIN2 PE=1 SV=3	114380	112540	0.018376	1843	0.000832357	180940	0.0143048	27061	0.00293348
P98095	FBLN2_HUMAN Fibulin-2 OS=Homo sapiens OX=9606 GN=FBLN2 PE=1 SV=2;sp	58273	50707	0.00827964	7565.1	0.00341664	102800	0.00812718	92681	0.0100469
Q12805-2	FBLN3_HUMAN Isoform 2 of EGF-containing fibulin-like extracellular matrix protein 1 OS=Homo sapiens OX=9606 GN=EFEMP1;sp	194560	189000	0.0308607	5563.3	0.00251256	565310	0.0446924	82003	0.00888933
O95967	FBLN4_HUMAN EGF-containing fibulin-like extracellular matrix protein 2 OS=Homo sapiens OX=9606 GN=EFEMP2 PE=1 SV=3	29458	26112	0.00426367	3346.6	0.00151143	23730	0.00187605	33975	0.00368298
Q9UBX5	FBLN5_HUMAN Fibulin-5 OS=Homo sapiens OX=9606 GN=FBLN5 PE=1 SV=1	330380	300160	0.0490113	30219	0.0136479	1095500	0.0866082	211780	0.0229575
P35555	FBN1_HUMAN Fibrillin-1 OS=Homo sapiens OX=9606 GN=FBN1 PE=1 SV=4	1403900	1048000	0.171122	355880	0.160727	2623500	0.207409	1970700	0.213629
Q14314	FGL2_HUMAN Fibroleukin OS=Homo sapiens OX=9606 GN=FGL2 PE=1 SV=1	55291	55152	0.00900544	139.22	6.28761e-05	63368	0.00500976	0	0
P02671	FIBA_HUMAN Fibrinogen alpha chain OS=Homo sapiens OX=9606 GN=FGA PE=1 SV=2;sp	8952800	8509300	1.38943	443460	0.20028	11039000	0.872723	3064200	0.332167
P02675	FIBB_HUMAN Fibrinogen beta chain OS=Homo sapiens OX=9606 GN=FGB PE=1 SV=2	10535000	9995500	1.63211	539350	0.243587	12844000	1.01542	3051800	0.330823
P02679-2	FIBG_HUMAN Isoform Gamma-A of Fibrinogen gamma chain OS=Homo sapiens OX=9606 GN=FGG;sp	13262000	12609000	2.05885	652780	0.294816	18044000	1.42652	4313000	0.46754
P02751-1	FINC_HUMAN Isoform 1 of Fibronectin OS=Homo sapiens OX=9606 GN=FN1;sp	5422400	5082100	0.829826	340310	0.153695	11663000	0.922055	2055500	0.222821
Q86XX4	FRAS1_HUMAN Extracellular matrix protein FRAS1 OS=Homo sapiens OX=9606 GN=FRAS1 PE=1 SV=2;sp	3488.3	0	0	3488.3	0.00157543	0	0	13963	0.00151362
Q14393-3	GAS6_HUMAN Isoform 3 of Growth arrest-specific protein 6 OS=Homo sapiens OX=9606 GN=GAS6;sp	0	0	0	0	0	0	0	0	0
Q16270-2	IBP7_HUMAN Isoform 2 of Insulin-like growth factor-binding protein 7 OS=Homo sapiens OX=9606 GN=IGFBP7;sp	186170	140920	0.02301	45247	0.020435	237970	0.0188135	261740	0.0283733
P25391	LAMA1_HUMAN Laminin subunit alpha-1 OS=Homo sapiens OX=9606 GN=LAMA1 PE=1 SV=2	718.07	0	0	718.07	0.000324303	0	0	3075.5	0.000333392
Q16363-2	LAMA4_HUMAN Isoform 2 of Laminin subunit alpha-4 OS=Homo sapiens OX=9606 GN=LAMA4;sp	279760	266010	0.0434352	13752	0.00621084	437580	0.0345943	123510	0.0133888
O15230	LAMA5_HUMAN Laminin subunit alpha-5 OS=Homo sapiens OX=9606 GN=LAMA5 PE=1 SV=8	1280500	718950	0.117393	561550	0.253614	1445200	0.114255	2292600	0.248524
P07942	LAMB1_HUMAN Laminin subunit beta-1 OS=Homo sapiens OX=9606 GN=LAMB1 PE=1 SV=2	608840	458220	0.07482	150630	0.0680293	866440	0.0684991	592540	0.0642328
P55268	LAMB2_HUMAN Laminin subunit beta-2 OS=Homo sapiens OX=9606 GN=LAMB2 PE=1 SV=2	816800	609420	0.0995085	207380	0.0936593	1215100	0.0960635	946710	0.102626
Q13751	LAMB3_HUMAN Laminin subunit beta-3 OS=Homo sapiens OX=9606 GN=LAMB3 PE=1 SV=1	0	0	0	0	0	0	0	0	0
P11047	LAMC1_HUMAN Laminin subunit gamma-1 OS=Homo sapiens OX=9606 GN=LAMC1 PE=1 SV=3	2349000	1688300	0.275672	660760	0.29842	2932700	0.231854	2378000	0.257781
Q14766-2	LTBP1_HUMAN Isoform Short of Latent-transforming growth factor beta-binding protein 1 OS=Homo sapiens OX=9606 GN=LTBP1;sp	47205	40115	0.00655014	7090	0.00320207	145820	0.0115283	27285	0.00295776
Q14767	LTBP2_HUMAN Latent-transforming growth factor beta-binding protein 2 OS=Homo sapiens OX=9606 GN=LTBP2 PE=1 SV=3	33392	30762	0.00502294	2630.9	0.0011882	100760	0.0079659	33944	0.00367962
Q9NS15	LTBP3_HUMAN Latent-transforming growth factor beta-binding protein 3 OS=Homo sapiens OX=9606 GN=LTBP3 PE=1 SV=4	0	0	0	0	0	0	0	0	0
Q8N2S1-2	LTBP4_HUMAN Isoform 2 of Latent-transforming growth factor beta-binding protein 4 OS=Homo sapiens OX=9606 GN=LTBP4;sp	156020	152610	0.0249188	3408.9	0.00153957	455470	0.0360086	162800	0.0176479
O00339-3	MATN2_HUMAN Isoform 3 of Matrilin-2 OS=Homo sapiens OX=9606 GN=MATN2;sp	23919	11300	0.00184511	12619	0.00569914	29684	0.00234676	64421	0.0069834
P55001-3	MFAP2_HUMAN Isoform B of Microfibrillar-associated protein 2 OS=Homo sapiens OX=9606 GN=MFAP2;sp	29121	28845	0.00470993	276.37	0.000124817	25979	0.00205385	0	0
P55083	MFAP4_HUMAN Microfibril-associated glycoprotein 4 OS=Homo sapiens OX=9606 GN=MFAP4 PE=1 SV=2;sp	0	0	0	0	0	0	0	0	0
Q13361-2	MFAP5_HUMAN Isoform 2 of Microfibrillar-associated protein 5 OS=Homo sapiens OX=9606 GN=MFAP5;sp	30907	29840	0.00487239	1067.9	0.000482297	68606	0.00542386	0	0
Q08431	MFGM_HUMAN Lactadherin OS=Homo sapiens OX=9606 GN=MFGE8 PE=1 SV=3;sp	99124	71530	0.0116797	27594	0.0124623	286230	0.0226288	99446	0.0107802
Q9H8L6	MMRN2_HUMAN Multimerin-2 OS=Homo sapiens OX=9606 GN=MMRN2 PE=1 SV=2	132030	123650	0.0201901	8378	0.00378377	199850	0.0157998	72885	0.00790092
Q9NR99	MXRA5_HUMAN Matrix-remodeling-associated protein 5 OS=Homo sapiens OX=9606 GN=MXRA5 PE=1 SV=3	1319.4	1319.4	0.000215437	0	0	4118.3	0.000325585	0	0
Q9HB63-3	NET4_HUMAN Isoform 3 of Netrin-4 OS=Homo sapiens OX=9606 GN=NTN4;sp	0	0	0	0	0	0	0	0	0
P14543-2	NID1_HUMAN Isoform 2 of Nidogen-1 OS=Homo sapiens OX=9606 GN=NID1;sp	1432000	1160200	0.189442	271860	0.122781	1835700	0.145127	1433200	0.155362
Q14112-2	NID2_HUMAN Isoform 2 of Nidogen-2 OS=Homo sapiens OX=9606 GN=NID2	762300	672170	0.109755	90126	0.0407037	861930	0.0681426	556360	0.0603108
Q6UXI9-2	NPNT_HUMAN Isoform 2 of Nephronectin OS=Homo sapiens OX=9606 GN=NPNT;sp	15712	1814.6	0.000296295	13897	0.00627632	14539	0.00114943	54547	0.00591303
P10451-3	OSTP_HUMAN Isoform C of Osteopontin OS=Homo sapiens OX=9606 GN=SPP1;sp	4167.5	1448.6	0.000236533	2718.8	0.0012279	1967.3	0.000155531	8468.8	0.000918039
Q15113	PCOC1_HUMAN Procollagen C-endopeptidase enhancer 1 OS=Homo sapiens OX=9606 GN=PCOLCE PE=1 SV=2	189610	178760	0.0291886	10852	0.0049011	278360	0.0220066	94491	0.0102431
O95428-6	PPN_HUMAN Isoform 6 of Papilin OS=Homo sapiens OX=9606 GN=PAPLN;sp	13372	461.7	7.53882e-05	12910	0.00583056	4910.2	0.000388191	39420	0.00427323
Q92626	PXDN_HUMAN Peroxidasin homolog OS=Homo sapiens OX=9606 GN=PXDN PE=1 SV=2	104200	100880	0.0164721	3328.1	0.00150307	121680	0.00961979	46568	0.00504809
Q8IVN8	SBSPO_HUMAN Somatomedin-B and thrombospondin type-1 domain-containing protein OS=Homo sapiens OX=9606 GN=SBSPON PE=1 SV=2	6724.6	3395.1	0.000554365	3329.5	0.00150371	11802	0.000933044	0	0
Q9HCB6	SPON1_HUMAN Spondin-1 OS=Homo sapiens OX=9606 GN=SPON1 PE=1 SV=2	2914.5	0	0	2914.5	0.00131628	0	0	18085	0.00196046
P09486	SPRC_HUMAN SPARC OS=Homo sapiens OX=9606 GN=SPARC PE=1 SV=1	38125	31874	0.00520451	6251	0.00282315	62077	0.00490769	21319	0.00231103
Q14515-2	SPRL1_HUMAN Isoform 2 of SPARC-like protein 1 OS=Homo sapiens OX=9606 GN=SPARCL1;sp	20892	19952	0.00325784	939.51	0.000424312	26819	0.00212026	0	0
P24821-4	TENA_HUMAN Isoform 4 of Tenascin OS=Homo sapiens OX=9606 GN=TNC;sp	6230800	5552700	0.906667	678130	0.306265	9020500	0.713144	3893100	0.422022
P22105-1	TENX_HUMAN Isoform 3 of Tenascin-X OS=Homo sapiens OX=9606 GN=TNXB;sp	169930	86687	0.0141546	83241	0.0375943	278610	0.0220264	391500	0.0424396
Q6ZMP0	THSD4_HUMAN Thrombospondin type-1 domain-containing protein 4 OS=Homo sapiens OX=9606 GN=THSD4 PE=2 SV=2;sp	6783.3	3535.5	0.000577291	3247.8	0.00146681	15253	0.00120587	0	0
Q9UJW2	TINAG_HUMAN Tubulointerstitial nephritis antigen OS=Homo sapiens OX=9606 GN=TINAG PE=2 SV=3;sp	104350	7234	0.0011812	97117	0.0438611	57119	0.00451572	407490	0.0441729
P07996	TSP1_HUMAN Thrombospondin-1 OS=Homo sapiens OX=9606 GN=THBS1 PE=1 SV=2;sp	1399900	1347100	0.21996	52827	0.0238583	2069000	0.163571	432830	0.0469199
P35442	TSP2_HUMAN Thrombospondin-2 OS=Homo sapiens OX=9606 GN=THBS2 PE=1 SV=2	72313	69315	0.011318	2998.4	0.00135417	277510	0.0219394	16966	0.00183916
P49746-2	TSP3_HUMAN Isoform 2 of Thrombospondin-3 OS=Homo sapiens OX=9606 GN=THBS3;sp	1137.1	236.24	3.85742e-05	900.89	0.00040687	0	0	3716.6	0.000402889
P04004	VTNC_HUMAN Vitronectin OS=Homo sapiens OX=9606 GN=VTN PE=1 SV=1	2364600	2069400	0.3379	295170	0.133308	2858800	0.226011	1730800	0.187623
Q6PCB0	VWA1_HUMAN von Willebrand factor A domain-containing protein 1 OS=Homo sapiens OX=9606 GN=VWA1 PE=1 SV=1	220410	159060	0.025972	61349	0.0277071	300990	0.0237957	216910	0.0235136
P04275	VWF_HUMAN von Willebrand factor OS=Homo sapiens OX=9606 GN=VWF PE=1 SV=4	372820	345950	0.0564881	26871	0.0121358	605980	0.0479076	298470	0.0323549
P12110	CO6A2_HUMAN Collagen alpha-2(VI) chain OS=Homo sapiens OX=9606 GN=COL6A2 PE=1 SV=4;sp	3480300	2909100	0.475009	571270	0.258004	6265700	0.495355	3418600	0.370585
P12110-2	CO6A2_HUMAN Isoform 2C2A of Collagen alpha-2(VI) chain OS=Homo sapiens OX=9606 GN=COL6A2	0	0	0	0	0	0	0	0	0
P02452	CO1A1_HUMAN Collagen alpha-1(I) chain OS=Homo sapiens OX=9606 GN=COL1A1 PE=1 SV=5	1563000	962760	0.157203	600230	0.271083	4498100	0.355611	1623900	0.176035
P08123	CO1A2_HUMAN Collagen alpha-2(I) chain OS=Homo sapiens OX=9606 GN=COL1A2 PE=1 SV=7	1905200	1021900	0.16686	883290	0.398922	5004900	0.395678	2223600	0.241044
P02461-2	CO3A1_HUMAN Isoform 2 of Collagen alpha-1(III) chain OS=Homo sapiens OX=9606 GN=COL3A1;sp	369540	348150	0.0568473	21391	0.00966085	433890	0.0343025	182310	0.0197629
P02462	CO4A1_HUMAN Collagen alpha-1(IV) chain OS=Homo sapiens OX=9606 GN=COL4A1 PE=1 SV=4	563240	519470	0.0848211	43774	0.0197697	594580	0.0470064	209430	0.0227027
P08572	CO4A2_HUMAN Collagen alpha-2(IV) chain OS=Homo sapiens OX=9606 GN=COL4A2 PE=1 SV=4	2374300	1367400	0.223275	1006900	0.454748	3296700	0.260631	4054700	0.43954
Q01955-2	CO4A3_HUMAN Isoform 2 of Collagen alpha-3(IV) chain OS=Homo sapiens OX=9606 GN=COL4A3;sp	4870	0	0	4870	0.00219945	0	0	31111	0.00337251
P53420	CO4A4_HUMAN Collagen alpha-4(IV) chain OS=Homo sapiens OX=9606 GN=COL4A4 PE=1 SV=3	4225.6	509.71	8.32275e-05	3715.9	0.00167822	2600.4	0.000205583	21689	0.00235114
P20908-2	CO5A1_HUMAN Isoform 2 of Collagen alpha-1(V) chain OS=Homo sapiens OX=9606 GN=COL5A1;sp	63476	63476	0.0103646	0	0	55391	0.00437911	0	0
P05997	CO5A2_HUMAN Collagen alpha-2(V) chain OS=Homo sapiens OX=9606 GN=COL5A2 PE=1 SV=3	10914	8888.7	0.00145138	2024.9	0.000914509	13237	0.00104649	0	0
P25940	CO5A3_HUMAN Collagen alpha-3(V) chain OS=Homo sapiens OX=9606 GN=COL5A3 PE=1 SV=3	4180.7	4180.7	0.000682641	0	0	4173.4	0.000329941	0	0
P12109	CO6A1_HUMAN Collagen alpha-1(VI) chain OS=Homo sapiens OX=9606 GN=COL6A1 PE=1 SV=3	3521400	3204600	0.52326	316820	0.143086	5945400	0.470032	1645800	0.178409
P12111	CO6A3_HUMAN Collagen alpha-3(VI) chain OS=Homo sapiens OX=9606 GN=COL6A3 PE=1 SV=5;sp	15961000	14233000	2.32402	1728100	0.780464	26970000	2.1322	10236000	1.10961
P27658	CO8A1_HUMAN Collagen alpha-1(VIII) chain OS=Homo sapiens OX=9606 GN=COL8A1 PE=1 SV=2	21379	21379	0.00349085	0	0	96123	0.0075993	0	0
Q99715	COCA1_HUMAN Collagen alpha-1(XII) chain OS=Homo sapiens OX=9606 GN=COL12A1 PE=1 SV=2;sp	2249100	1635300	0.267018	613880	0.277248	5338900	0.422083	1678300	0.181932
Q05707	COEA1_HUMAN Collagen alpha-1(XIV) chain OS=Homo sapiens OX=9606 GN=COL14A1 PE=1 SV=3;sp	1145100	732840	0.119661	412280	0.186199	2192700	0.173351	1855000	0.201087
P39059	COFA1_HUMAN Collagen alpha-1(XV) chain OS=Homo sapiens OX=9606 GN=COL15A1 PE=1 SV=2	171500	111270	0.0181686	60225	0.0271995	317620	0.0251104	254300	0.0275668
P39060-2	COIA1_HUMAN Isoform 3 of Collagen alpha-1(XVIII) chain OS=Homo sapiens OX=9606 GN=COL18A1;sp	1114100	690880	0.11281	423220	0.191139	1416500	0.111986	1775500	0.192469
Q96P44	COLA1_HUMAN Collagen alpha-1(XXI) chain OS=Homo sapiens OX=9606 GN=COL21A1 PE=2 SV=1;sp	148140	124610	0.0203468	23525	0.0106246	275080	0.0217473	158880	0.017223
P01009	A1AT_HUMAN Alpha-1-antitrypsin OS=Homo sapiens OX=9606 GN=SERPINA1 PE=1 SV=3;sp	3446800	2725000	0.444949	721880	0.326024	3466500	0.274055	3713700	0.402574
P08697	A2AP_HUMAN Alpha-2-antiplasmin OS=Homo sapiens OX=9606 GN=SERPINF2 PE=1 SV=3;sp	92339	87851	0.0143447	4488.1	0.00202697	95540	0.00755321	49358	0.00535053
P01023	A2MG_HUMAN Alpha-2-macroglobulin OS=Homo sapiens OX=9606 GN=A2M PE=1 SV=3	670350	504460	0.0823702	165890	0.0749211	899470	0.0711104	866090	0.0938863
P01011	AACT_HUMAN Alpha-1-antichymotrypsin OS=Homo sapiens OX=9606 GN=SERPINA3 PE=1 SV=2	567610	436040	0.0711984	131570	0.0594212	496210	0.0392294	656060	0.0711186
O14672-2	ADA10_HUMAN Isoform 2 of Disintegrin and metalloproteinase domain-containing protein 10 OS=Homo sapiens OX=9606 GN=ADAM10;sp	9106.5	8099.2	0.00132247	1007.3	0.000454928	7489.7	0.000592122	0	0
Q13443-2	ADAM9_HUMAN Isoform 2 of Disintegrin and metalloproteinase domain-containing protein 9 OS=Homo sapiens OX=9606 GN=ADAM9;sp	4465.2	4034.7	0.000658802	430.45	0.000194405	8194.5	0.000647842	0	0
P02760	AMBP_HUMAN Protein AMBP OS=Homo sapiens OX=9606 GN=AMBP PE=1 SV=1	347740	161040	0.0262953	186710	0.0843241	346910	0.0274261	724720	0.0785615
Q9UKU9	ANGL2_HUMAN Angiopoietin-related protein 2 OS=Homo sapiens OX=9606 GN=ANGPTL2 PE=1 SV=1	11253	11253	0.00183743	0	0	32319	0.00255508	0	0
Q9BY76-3	ANGL4_HUMAN Isoform 3 of Angiopoietin-related protein 4 OS=Homo sapiens OX=9606 GN=ANGPTL4;sp	3330.1	3330.1	0.000543752	0	0	5392.8	0.000426345	0	0
O15123-2	ANGP2_HUMAN Isoform 3 of Angiopoietin-2 OS=Homo sapiens OX=9606 GN=ANGPT2;sp	0	0	0	0	0	0	0	0	0
P01019	ANGT_HUMAN Angiotensinogen OS=Homo sapiens OX=9606 GN=AGT PE=1 SV=1	49081	45316	0.00739938	3764.9	0.00170035	83956	0.0066374	33532	0.00363495
P01008	ANT3_HUMAN Antithrombin-III OS=Homo sapiens OX=9606 GN=SERPINC1 PE=1 SV=1	218410	54374	0.0088784	164030	0.0740811	327810	0.025916	515740	0.0559075
P50995-2	ANX11_HUMAN Isoform 2 of Annexin A11 OS=Homo sapiens OX=9606 GN=ANXA11;sp	221320	111940	0.018278	109380	0.0493995	253490	0.0200404	412600	0.0447269
P27216	ANX13_HUMAN Annexin A13 OS=Homo sapiens OX=9606 GN=ANXA13 PE=1 SV=3;sp	1265.7	579.61	9.4641e-05	686.1	0.000309864	0	0	3689.8	0.000399984
P04083	ANXA1_HUMAN Annexin A1 OS=Homo sapiens OX=9606 GN=ANXA1 PE=1 SV=2	2409200	2267200	0.370197	142020	0.0641407	3181800	0.251547	743500	0.0805973
P07355	ANXA2_HUMAN Annexin A2 OS=Homo sapiens OX=9606 GN=ANXA2 PE=1 SV=2;sp	7571800	6277000	1.02493	1294800	0.584772	10329000	0.816591	6108600	0.662188
P12429	ANXA3_HUMAN Annexin A3 OS=Homo sapiens OX=9606 GN=ANXA3 PE=1 SV=3	170850	140120	0.0228794	30724	0.0138759	234040	0.0185028	168920	0.0183114
P09525	ANXA4_HUMAN Annexin A4 OS=Homo sapiens OX=9606 GN=ANXA4 PE=1 SV=4	3934000	3617700	0.590713	316310	0.142856	9239300	0.730442	1792500	0.194312
P09525-2	ANXA4_HUMAN Isoform 2 of Annexin A4 OS=Homo sapiens OX=9606 GN=ANXA4	0	0	0	0	0	0	0	0	0
P08758	ANXA5_HUMAN Annexin A5 OS=Homo sapiens OX=9606 GN=ANXA5 PE=1 SV=2	4110400	3596900	0.587316	513490	0.231908	5912700	0.467447	3282900	0.355875
P08133-2	ANXA6_HUMAN Isoform 2 of Annexin A6 OS=Homo sapiens OX=9606 GN=ANXA6;sp	2234200	1496400	0.244338	737820	0.333223	4064200	0.321308	3265400	0.353978
P20073-2	ANXA7_HUMAN Isoform 2 of Annexin A7 OS=Homo sapiens OX=9606 GN=ANXA7;sp	326000	219940	0.0359127	106060	0.0479	467410	0.0369526	546500	0.059242
P02745	C1QA_HUMAN Complement C1q subcomponent subunit A OS=Homo sapiens OX=9606 GN=C1QA PE=1 SV=2	118090	116390	0.0190046	1695.3	0.000765651	111600	0.00882289	0	0
P02746	C1QB_HUMAN Complement C1q subcomponent subunit B OS=Homo sapiens OX=9606 GN=C1QB PE=1 SV=3	242000	228620	0.03733	13382	0.00604373	281240	0.0222343	56464	0.00612084
P02747	C1QC_HUMAN Complement C1q subcomponent subunit C OS=Homo sapiens OX=9606 GN=C1QC PE=1 SV=3	314270	293790	0.0479712	20484	0.00925122	248070	0.019612	226030	0.0245022
Q9BXJ0	C1QT5_HUMAN Complement C1q tumor necrosis factor-related protein 5 OS=Homo sapiens OX=9606 GN=C1QTNF5 PE=1 SV=1	24698	23457	0.00383015	1240.5	0.000560249	69007	0.00545556	14143	0.00153314
P07858	CATB_HUMAN Cathepsin B OS=Homo sapiens OX=9606 GN=CTSB PE=1 SV=3	1526200	902450	0.147356	623710	0.281687	1623100	0.128319	3335900	0.36162
P53634	CATC_HUMAN Dipeptidyl peptidase 1 OS=Homo sapiens OX=9606 GN=CTSC PE=1 SV=2	156510	71263	0.0116361	85245	0.0384993	180720	0.0142874	294800	0.0319571
P07339	CATD_HUMAN Cathepsin D OS=Homo sapiens OX=9606 GN=CTSD PE=1 SV=1	2975700	2385800	0.389563	589900	0.266417	4355100	0.344306	2052300	0.222474
P08311	CATG_HUMAN Cathepsin G OS=Homo sapiens OX=9606 GN=CTSG PE=1 SV=2	372220	371000	0.0605784	1216.4	0.000549365	465240	0.036781	146730	0.0159059
P09668	CATH_HUMAN Pro-cathepsin H OS=Homo sapiens OX=9606 GN=CTSH PE=1 SV=4	21846	4081.5	0.000666444	17764	0.00802278	8979.2	0.000709879	70940	0.00769007
P07711	CATL1_HUMAN Cathepsin L1 OS=Homo sapiens OX=9606 GN=CTSL PE=1 SV=2	30712	7445.4	0.00121571	23266	0.0105077	0	0	81832	0.0088708
P25774-2	CATS_HUMAN Isoform 2 of Cathepsin S OS=Homo sapiens OX=9606 GN=CTSS;sp	32983	30010	0.00490015	2972.3	0.00134238	53215	0.00420708	23563	0.00255429
Q9UBR2	CATZ_HUMAN Cathepsin Z OS=Homo sapiens OX=9606 GN=CTSZ PE=1 SV=1	164310	139750	0.0228189	24558	0.0110912	124920	0.00987594	192430	0.0208599
P08185	CBG_HUMAN Corticosteroid-binding globulin OS=Homo sapiens OX=9606 GN=SERPINA6 PE=1 SV=1	2052.8	2052.8	0.000335189	0	0	8424.6	0.000666033	0	0
Q6YHK3-2	CD109_HUMAN Isoform 2 of CD109 antigen OS=Homo sapiens OX=9606 GN=CD109;sp	4291.4	4291.4	0.000700717	0	0	3566.3	0.000281945	0	0
Q9Y240	CLC11_HUMAN C-type lectin domain family 11 member A OS=Homo sapiens OX=9606 GN=CLEC11A PE=1 SV=1	136820	20589	0.00336185	116230	0.0524931	243000	0.0192111	433550	0.0469979
Q6UVK1	CSPG4_HUMAN Chondroitin sulfate proteoglycan 4 OS=Homo sapiens OX=9606 GN=CSPG4 PE=1 SV=2	25359	22383	0.00365479	2975.3	0.00134374	28284	0.00223608	29814	0.00323191
P02775	CXCL7_HUMAN Platelet basic protein OS=Homo sapiens OX=9606 GN=PPBP PE=1 SV=3	22075	22075	0.00360449	0	0	32085	0.00253658	0	0
P04080	CYTB_HUMAN Cystatin-B OS=Homo sapiens OX=9606 GN=CSTB PE=1 SV=2	411990	288880	0.0471695	123110	0.0556004	699900	0.0553328	354270	0.0384038
P01034	CYTC_HUMAN Cystatin-C OS=Homo sapiens OX=9606 GN=CST3 PE=1 SV=1	47507	8903.1	0.00145373	38604	0.0174348	39008	0.0030839	134730	0.0146051
[truncated: 2,779 more rows]

## Sheet: SWATH + DDA
Sorted combined dataset:	pval <0.05	%LFQ intensity >0.1%
[truncated: 213 more rows]

## Sheet: Matrix Design
Sorted proteins (Core Matrisome only):	Significant differential expression	Not significant differential expression	Included in "Tumor" ECM (%>=Q3)
[truncated: 41 more rows]
