# Supplementary material for: The Extracellular Matrix Environment of Clear Cell Renal Cell Carcinoma Determines Cancer Associated Fibroblast Growth
Source: Cancers (Basel). 2021 Nov 23;13(23):5873. doi: 10.3390/cancers13235873 (PMC8657052; doi:10.3390/cancers13235873)
Supplement: Supplementary file 1 [file cancers-13-05873-s001.zip › Table S2.xlsx]

## Sheet: Go Protein Class
This document summarizes analysis of mass spectrometry comparison between ccRCC tumors and matching adjacent normal kidney using Gene Ontology Analysis (GO). Different ontology annotation datasets were used and found on each tab. Only proteins with significant differential distribution (SWATH pval>=0.05, fold change >= 1.5) and overall abundance represented on the chromatogram (DDA >=0.05%) were …
Analysis Type:	PANTHER Enrichment Test (release 20191216)
Annotation Version and Release Date:	PANTHER version 15.0 Released 2020-02-14
Analyzed List:	PANTHER all proteins 0.05 1.5fld change cutoff.txt (Homo sapiens)
Correction:	BONFERRONI
Bonferroni count:	1
PANTHER Protein Class	number	overUnder	pvalue	-LOG(pval)
oxidoreductase (PC00176)	113	-	8.39e-09	8.07624			lyase (PC00144)	1.43297
metabolite interconversion enzyme (PC00262)	253	-	3.04e-08	7.51713			nucleotide kinase (PC00172)	1.6517
dehydrogenase (PC00092)	39	-	3.76e-07	6.42481			kinase (PC00137)	2.36957
extracellular matrix protein (PC00102)	31	+	6.32e-06	5.19928			secondary carrier transporter (PC00258)	2.54668
reductase (PC00198)	11	-	0.000166	3.77989			ligase (PC00142)	3.03716
protease inhibitor (PC00191)	21	+	0.000215	3.66756			primary active transporter (PC00068)	3.10568
intercellular signal molecule (PC00207)	12	+	0.00023	3.63827			transporter (PC00227)	3.54516
transporter (PC00227)	52	-	0.000285	3.54516			reductase (PC00198)	3.77989
defense/immunity protein (PC00090)	23	+	0.00062	3.20761			dehydrogenase (PC00092)	6.42481
primary active transporter (PC00068)	19	-	0.000784	3.10568			metabolite interconversion enzyme (PC00262)	7.51713
ligase (PC00142)	19	-	0.000918	3.03716			oxidoreductase (PC00176)	8.07624
extracellular matrix structural protein (PC00103)	15	+	0.00186	2.73049			cell adhesion molecule (PC00069)	1.42481
immunoglobulin (PC00123)	14	+	0.00219	2.65956			cytoskeletal protein (PC00085)	1.53165
protein-binding activity modulator (PC00095)	54	+	0.00226	2.64589			glycosyltransferase (PC00111)	1.83268
secondary carrier transporter (PC00258)	14	-	0.00284	2.54668			scaffold/adaptor protein (PC00226)	2.07572
serine protease (PC00203)	19	+	0.00352	2.45346			extracellular matrix glycoprotein (PC00100)	2.1986
kinase (PC00137)	22	-	0.00427	2.36957			serine protease (PC00203)	2.45346
extracellular matrix glycoprotein (PC00100)	5	+	0.00633	2.1986			protein-binding activity modulator (PC00095)	2.64589
scaffold/adaptor protein (PC00226)	23	+	0.0084	2.07572			immunoglobulin (PC00123)	2.65956
glycosyltransferase (PC00111)	12	+	0.0147	1.83268			extracellular matrix structural protein (PC00103)	2.73049
nucleotide kinase (PC00172)	9	-	0.0223	1.6517			defense/immunity protein (PC00090)	3.20761
cytoskeletal protein (PC00085)	66	+	0.0294	1.53165			intercellular signal molecule (PC00207)	3.63827
lyase (PC00144)	10	-	0.0369	1.43297			protease inhibitor (PC00191)	3.66756
cell adhesion molecule (PC00069)	10	+	0.0376	1.42481			extracellular matrix protein (PC00102)	5.19928

## Sheet: GO Slim Cell
Analysis Type:	PANTHER Enrichment Test (release 20191216)
Annotation Version and Release Date:	PANTHER version 15.0 Released 2020-02-14
Analyzed List:	PANTHER all proteins 0.05 1.5fld change cutoff.txt (Homo sapiens)
Correction:	BONFERRONI
Bonferroni count:	1
PANTHER GO-Slim Cellular Component	number	overUnder	pvalue	-LOG(pval)
mitochondrion (GO:0005739)	101	-	8.75e-13	12.058
extracellular region (GO:0005576)	93	+	1.98e-11	10.7033
extracellular region part (GO:0044421)	93	+	1.98e-11	10.7033
mitochondrial part (GO:0044429)	51	-	6.47e-11	10.1891
extracellular space (GO:0005615)	78	+	3.69e-10	9.43297
mitochondrial protein complex (GO:0098798)	37	-	2.38e-09	8.62342
mitochondrial envelope (GO:0005740)	38	-	8.25e-09	8.08355
mitochondrial inner membrane (GO:0005743)	35	-	9.25e-09	8.03386
mitochondrial membrane (GO:0031966)	37	-	9.53e-09	8.02091
inner mitochondrial membrane protein complex (GO:0098800)	26	-	1.93e-08	7.71444
organelle inner membrane (GO:0019866)	36	-	2.13e-08	7.67162
respirasome (GO:0070469)	26	-	2.59e-08	7.5867
mitochondrial membrane part (GO:0044455)	31	-	2.86e-08	7.54363
mitochondrial respirasome (GO:0005746)	24	-	7.36e-08	7.13312
respiratory chain complex (GO:0098803)	25	-	8.84e-08	7.05355
extracellular matrix (GO:0031012)	27	+	1.02e-07	6.9914
NADH dehydrogenase complex (GO:0030964)	18	-	1.56e-07	6.80688
respiratory chain complex I (GO:0045271)	18	-	1.56e-07	6.80688
oxidoreductase complex (GO:1990204)	24	-	2.92e-07	6.53462
mitochondrial respiratory chain complex I (GO:0005747)	16	-	4.28e-07	6.36856
envelope (GO:0031975)	46	-	1.22e-06	5.91364
organelle envelope (GO:0031967)	46	-	1.22e-06	5.91364
mitochondrial matrix (GO:0005759)	15	-	0.000495	3.30539
collagen-containing extracellular matrix (GO:0062023)	15	+	0.00107	2.97062
membrane protein complex (GO:0098796)	69	-	0.0026	2.58503
endomembrane system (GO:0012505)	93	+	0.00318	2.49757
endoplasmic reticulum (GO:0005783)	47	+	0.00379	2.42136
membrane part (GO:0044425)	136	-	0.0119	1.92445
organelle membrane (GO:0031090)	79	-	0.0122	1.91364
cytosolic part (GO:0044445)	33	+	0.0141	1.85078
intracellular membrane-bounded organelle (GO:0043231)	338	-	0.0188	1.72584
apical plasma membrane (GO:0016324)	4	-	0.0191	1.71897
apical part of cell (GO:0045177)	4	-	0.0191	1.71897
endoplasmic reticulum part (GO:0044432)	28	+	0.0193	1.71444
membrane-bounded organelle (GO:0043227)	344	-	0.0213	1.67162
catalytic complex (GO:1902494)	81	-	0.0247	1.6073
somatodendritic compartment (GO:0036477)	5	-	0.026	1.58503
COPII-coated ER to Golgi transport vesicle (GO:0030134)	9	+	0.0266	1.57512
secretory granule (GO:0030141)	2	+	0.0267	1.57349
vacuole (GO:0005773)	106	+	0.027	1.56864
integral component of Golgi membrane (GO:0030173)	3	+	0.0285	1.54516
cytosolic ribosome (GO:0022626)	23	+	0.033	1.48149
side of membrane (GO:0098552)	15	+	0.0382	1.41794
leaflet of membrane bilayer (GO:0097478)	15	+	0.0382	1.41794
Golgi-associated vesicle (GO:0005798)	13	+	0.0459	1.33819
sarcolemma (GO:0042383)	3	+	0.0474	1.32422
mitochondrial respiratory chain complex III (GO:0005750)	3	-	0.0499	1.3019

## Sheet: Go Slim Mol
Analysis Type:	PANTHER Enrichment Test (release 20191216)
Annotation Version and Release Date:	PANTHER version 15.0 Released 2020-02-14
Analyzed List:	PANTHER all proteins 0.05 1.5fld change cutoff.txt (Homo sapiens)
Correction:	BONFERRONI
Bonferroni count:	1
PANTHER GO-Slim Molecular Function	number	overUnder	pvalue	-LOG(pval)
transmembrane transporter activity (GO:0022857)	46	-	4.48e-07	6.34872				transmembrane transporter activity (GO:0022857)	6.34872
ion transmembrane transporter activity (GO:0015075)	35	-	2.75e-06	5.56067				ion transmembrane transporter activity (GO:0015075)	5.56067
transporter activity (GO:0005215)	52	-	6.74e-06	5.17134				transporter activity (GO:0005215)	5.17134
catalytic activity, acting on a protein (GO:0140096)	114	+	1.2e-05	4.92082				inorganic molecular entity transmembrane transporter activity (GO:0015318)	4.47237
inorganic molecular entity transmembrane transporter activity (GO:0015318)	34	-	3.37e-05	4.47237				cation transmembrane transporter activity (GO:0008324)	4.1107
cation transmembrane transporter activity (GO:0008324)	24	-	7.75e-05	4.1107				catalytic activity, acting on a protein (GO:0140096)	4.92082
active ion transmembrane transporter activity (GO:0022853)	15	-	0.000109	3.96257				enzyme inhibitor activity (GO:0004857)	3.79317
monovalent inorganic cation transmembrane transporter activity (GO:0015077)	21	-	0.000116	3.93554				protein binding (GO:0005515)	3.72584
active transmembrane transporter activity (GO:0022804)	21	-	0.000143	3.84466				protease binding (GO:0002020)	3.50864
enzyme inhibitor activity (GO:0004857)	14	+	0.000161	3.79317				endopeptidase inhibitor activity (GO:0004866)	3.50864
protein binding (GO:0005515)	158	+	0.000188	3.72584
protease binding (GO:0002020)	12	+	0.00031	3.50864
endopeptidase inhibitor activity (GO:0004866)	12	+	0.00031	3.50864
peptidase regulator activity (GO:0061134)	12	+	0.00031	3.50864
peptidase inhibitor activity (GO:0030414)	12	+	0.00031	3.50864
serine hydrolase activity (GO:0017171)	16	+	0.000322	3.49214
hydrolase activity, acting on acid phosphorus-nitrogen bonds (GO:0016825)	16	+	0.000322	3.49214
serine-type endopeptidase activity (GO:0004252)	16	+	0.000322	3.49214
enzyme regulator activity (GO:0030234)	31	+	0.000394	3.4045
inorganic cation transmembrane transporter activity (GO:0022890)	22	-	0.00054	3.26761
peptidase activity (GO:0008233)	56	+	0.00098	3.00877
protein-containing complex binding (GO:0044877)	41	+	0.00106	2.97469
endopeptidase activity (GO:0004175)	39	+	0.00108	2.96658
molecular function regulator (GO:0098772)	41	+	0.00114	2.9431
anion transmembrane transporter activity (GO:0008509)	13	-	0.00121	2.91721
peptidase activity, acting on L-amino acid peptides (GO:0070011)	55	+	0.00155	2.80967
electron transfer activity (GO:0009055)	11	-	0.00198	2.70333
oxidoreductase activity, acting on paired donors, with incorporation or reduction of molecular oxygen (GO:0016705)	5	+	0.00202	2.69465
NADH dehydrogenase activity (GO:0003954)	5	-	0.00207	2.68403
ligase activity, forming carbon-sulfur bonds (GO:0016877)	6	-	0.00219	2.65956
ATPase-coupled transmembrane transporter activity (GO:0042626)	12	-	0.00278	2.55596
primary active transmembrane transporter activity (GO:0015399)	12	-	0.00278	2.55596
enzyme binding (GO:0019899)	39	+	0.00291	2.53611
signaling receptor binding (GO:0005102)	27	+	0.00294	2.53165
proton transmembrane transporter activity (GO:0015078)	12	-	0.00429	2.36754
binding (GO:0005488)	338	+	0.0054	2.26761
ligase activity (GO:0016874)	21	-	0.00547	2.26201
sodium ion transmembrane transporter activity (GO:0015081)	10	-	0.0066	2.18046
solute:cation symporter activity (GO:0015294)	6	-	0.00727	2.13847
symporter activity (GO:0015293)	6	-	0.00727	2.13847
inorganic anion transmembrane transporter activity (GO:0015103)	5	-	0.00869	2.06098
carbohydrate transmembrane transporter activity (GO:0015144)	4	-	0.00898	2.04672
potassium ion transmembrane transporter activity (GO:0015079)	4	-	0.00981	2.00833
extracellular matrix binding (GO:0050840)	4	+	0.0103	1.98716
oxidoreductase activity, acting on the CH-OH group of donors, NAD or NADP as acceptor (GO:0016616)	20	-	0.0105	1.97881
oxidoreductase activity (GO:0016491)	92	-	0.0109	1.96257
neutral amino acid transmembrane transporter activity (GO:0015175)	3	-	0.0117	1.93181
metallopeptidase activity (GO:0008237)	11	+	0.0117	1.93181
protein serine/threonine kinase activity (GO:0004674)	14	+	0.0146	1.83565
2-oxoglutarate-dependent dioxygenase activity (GO:0016706)	3	+	0.0152	1.81816
dioxygenase activity (GO:0051213)	3	+	0.0152	1.81816
L-amino acid transmembrane transporter activity (GO:0015179)	4	-	0.0154	1.81248
amino acid transmembrane transporter activity (GO:0015171)	4	-	0.0154	1.81248
secondary active transmembrane transporter activity (GO:0015291)	9	-	0.0174	1.75945
G protein-coupled receptor binding (GO:0001664)	6	+	0.0184	1.73518
transferase activity, transferring hexosyl groups (GO:0016758)	11	+	0.0188	1.72584
organic anion transmembrane transporter activity (GO:0008514)	8	-	0.0188	1.72584
solute:sodium symporter activity (GO:0015370)	5	-	0.0278	1.55596
actin filament binding (GO:0051015)	18	+	0.028	1.55284
metal ion transmembrane transporter activity (GO:0046873)	11	-	0.0311	1.50724
sugar transmembrane transporter activity (GO:0051119)	3	-	0.0363	1.44009
calcium channel activity (GO:0005262)	2	+	0.0374	1.42713
calcium ion transmembrane transporter activity (GO:0015085)	2	+	0.0374	1.42713
cytochrome-c oxidase activity (GO:0004129)	6	-	0.038	1.42022
protein kinase activity (GO:0004672)	17	+	0.0381	1.41908
carboxylic acid transmembrane transporter activity (GO:0046943)	7	-	0.041	1.38722
organic acid transmembrane transporter activity (GO:0005342)	7	-	0.041	1.38722
chloride transmembrane transporter activity (GO:0015108)	3	-	0.0422	1.37469
oxidoreductase activity, acting on diphenols and related substances as donors (GO:0016679)	3	-	0.0499	1.3019

## Sheet: Go Slim Bio
Analysis Type:	PANTHER Enrichment Test (release 20191216)
Annotation Version and Release Date:	PANTHER version 15.0 Released 2020-02-14
Analyzed List:	PANTHER all proteins 0.05 1.5fld change cutoff.txt (Homo sapiens)
Correction:	BONFERRONI
Bonferroni count:	1
PANTHER GO-Slim Biological Process	number	overUnder	pvalue	-LOG(pval)			monovalent inorganic cation transport (GO:0015672)	8.12148
monovalent inorganic cation transport (GO:0015672)	30	-	7.56e-09	8.12148			cellular respiration (GO:0045333)	7.39254
cellular respiration (GO:0045333)	25	-	4.05e-08	7.39254			transmembrane transport (GO:0055085)	7.18977
transmembrane transport (GO:0055085)	43	-	6.46e-08	7.18977			small molecule metabolic process (GO:0044281)	6.95861
small molecule metabolic process (GO:0044281)	134	-	1.1e-07	6.95861			proton transmembrane transport (GO:1902600)	6.83863
proton transmembrane transport (GO:1902600)	22	-	1.45e-07	6.83863			immune system process (GO:0002376)	5.92082
inorganic cation transmembrane transport (GO:0098662)	28	-	4.74e-07	6.32422			immune response (GO:0006955)	5.13787
cation transmembrane transport (GO:0098655)	28	-	4.74e-07	6.32422			regulation of biological process (GO:0050789)	4.64589
immune system process (GO:0002376)	37	+	1.2e-06	5.92082			skeletal system development (GO:0001501)	4.31695
ion transmembrane transport (GO:0034220)	34	-	1.54e-06	5.81248			positive regulation of biological process (GO:0048518)	4.25571
inorganic ion transmembrane transport (GO:0098660)	29	-	2.82e-06	5.54975
immune response (GO:0006955)	25	+	7.28e-06	5.13787
aerobic respiration (GO:0009060)	17	-	9.17e-06	5.03763
ATP biosynthetic process (GO:0006754)	18	-	9.69e-06	5.01368
ATP synthesis coupled proton transport (GO:0015986)	18	-	9.69e-06	5.01368
energy coupled proton transport, down electrochemical gradient (GO:0015985)	18	-	9.69e-06	5.01368
ATP synthesis coupled electron transport (GO:0042773)	14	-	1.18e-05	4.92812
cation transport (GO:0006812)	36	-	1.28e-05	4.89279
respiratory electron transport chain (GO:0022904)	15	-	1.5e-05	4.82391
electron transport chain (GO:0022900)	15	-	1.5e-05	4.82391
drug metabolic process (GO:0017144)	40	-	1.64e-05	4.78516
energy derivation by oxidation of organic compounds (GO:0015980)	29	-	1.89e-05	4.72354
oxoacid metabolic process (GO:0043436)	85	-	1.9e-05	4.72125
carboxylic acid metabolic process (GO:0019752)	85	-	1.9e-05	4.72125
oxidative phosphorylation (GO:0006119)	16	-	2.13e-05	4.67162
ion transport (GO:0006811)	55	-	2.15e-05	4.66756
regulation of biological process (GO:0050789)	188	+	2.26e-05	4.64589
nucleoside triphosphate biosynthetic process (GO:0009142)	21	-	4.19e-05	4.37779
organic acid metabolic process (GO:0006082)	86	-	4.35e-05	4.36151
mitochondrial ATP synthesis coupled electron transport (GO:0042775)	13	-	4.37e-05	4.35952
skeletal system development (GO:0001501)	10	+	4.82e-05	4.31695
positive regulation of biological process (GO:0048518)	83	+	5.55e-05	4.25571
ribonucleoside triphosphate metabolic process (GO:0009199)	19	-	5.93e-05	4.22695
purine nucleoside triphosphate biosynthetic process (GO:0009145)	19	-	5.93e-05	4.22695
purine ribonucleoside triphosphate biosynthetic process (GO:0009206)	19	-	5.93e-05	4.22695
purine ribonucleoside triphosphate metabolic process (GO:0009205)	19	-	5.93e-05	4.22695
ribonucleoside triphosphate biosynthetic process (GO:0009201)	19	-	5.93e-05	4.22695
carboxylic acid catabolic process (GO:0046395)	27	-	6.08e-05	4.2161
organic acid catabolic process (GO:0016054)	27	-	6.08e-05	4.2161
negative regulation of molecular function (GO:0044092)	19	+	6.53e-05	4.18509
small molecule catabolic process (GO:0044282)	36	-	8.82e-05	4.05453
purine nucleoside triphosphate metabolic process (GO:0009144)	20	-	9.06e-05	4.04287
negative regulation of hydrolase activity (GO:0051346)	13	+	0.000107	3.97062
protein metabolic process (GO:0019538)	160	+	0.000169	3.77211
regulation of catalytic activity (GO:0050790)	36	+	0.000183	3.73755
macromolecule metabolic process (GO:0043170)	228	+	0.000183	3.73755
negative regulation of catalytic activity (GO:0043086)	17	+	0.000197	3.70553
regulation of cellular process (GO:0050794)	172	+	0.0002	3.69897
regulation of molecular function (GO:0065009)	42	+	0.00022	3.65758
nucleoside triphosphate metabolic process (GO:0009141)	23	-	0.000269	3.57025
negative regulation of endopeptidase activity (GO:0010951)	12	+	0.00031	3.50864
negative regulation of peptidase activity (GO:0010466)	12	+	0.00031	3.50864
negative regulation of proteolysis (GO:0045861)	12	+	0.00031	3.50864
developmental process (GO:0032502)	49	+	0.000478	3.32057
fatty acid catabolic process (GO:0009062)	11	-	0.00063	3.20066
cellular component organization or biogenesis (GO:0071840)	204	+	0.000668	3.17522
coenzyme metabolic process (GO:0006732)	26	-	0.000688	3.16241
response to cadmium ion (GO:0046686)	4	-	0.000719	3.14327
cellular zinc ion homeostasis (GO:0006882)	4	-	0.000719	3.14327
mitochondrion organization (GO:0007005)	16	-	0.00074	3.13077
developmental growth (GO:0048589)	6	+	0.000962	3.01682
growth (GO:0040007)	6	+	0.000962	3.01682
positive regulation of response to stimulus (GO:0048584)	27	+	0.00104	2.98297
anatomical structure development (GO:0048856)	46	+	0.00105	2.97881
purine ribonucleotide biosynthetic process (GO:0009152)	24	-	0.00114	2.9431
regulation of immune system process (GO:0002682)	16	+	0.00118	2.92812
organic hydroxy compound metabolic process (GO:1901615)	14	-	0.00127	2.8962
regulation of protein metabolic process (GO:0051246)	36	+	0.00127	2.8962
regulation of endopeptidase activity (GO:0052548)	15	+	0.00139	2.85699
regulation of peptidase activity (GO:0052547)	15	+	0.00139	2.85699
oxidation-reduction process (GO:0055114)	64	-	0.00147	2.83268
response to toxic substance (GO:0009636)	11	-	0.00154	2.81248
negative regulation of multicellular organismal process (GO:0051241)	5	+	0.00158	2.80134
regulation of cellular protein metabolic process (GO:0032268)	34	+	0.00162	2.79048
sulfur compound metabolic process (GO:0006790)	20	-	0.00169	2.77211
acyl-CoA metabolic process (GO:0006637)	11	-	0.00169	2.77211
cellular component organization (GO:0016043)	189	+	0.00171	2.767
regulation of proteolysis (GO:0030162)	17	+	0.00197	2.70553
defense response (GO:0006952)	25	+	0.00203	2.6925
generation of precursor metabolites and energy (GO:0006091)	45	-	0.00215	2.66756
positive regulation of immune system process (GO:0002684)	13	+	0.00217	2.66354
cellular lipid metabolic process (GO:0044255)	31	-	0.00225	2.64782
lipid metabolic process (GO:0006629)	31	-	0.00225	2.64782
purine ribonucleotide metabolic process (GO:0009150)	42	-	0.00233	2.63264
cellular lipid catabolic process (GO:0044242)	14	-	0.00237	2.62525
lipid catabolic process (GO:0016042)	14	-	0.00237	2.62525
mitochondrial transport (GO:0006839)	10	-	0.00263	2.58004
organophosphate biosynthetic process (GO:0090407)	37	-	0.00272	2.56543
fatty acid metabolic process (GO:0006631)	23	-	0.00273	2.56384
alcohol metabolic process (GO:0006066)	12	-	0.00278	2.55596
leukocyte migration (GO:0050900)	5	+	0.0028	2.55284
multicellular organismal process (GO:0032501)	44	+	0.00281	2.55129
purine nucleotide biosynthetic process (GO:0006164)	26	-	0.00292	2.53462
purine-containing compound biosynthetic process (GO:0072522)	26	-	0.00292	2.53462
ribonucleotide biosynthetic process (GO:0009260)	25	-	0.00312	2.50585
chondrocyte differentiation (GO:0002062)	5	+	0.00315	2.50169
connective tissue development (GO:0061448)	5	+	0.00315	2.50169
bone morphogenesis (GO:0060349)	5	+	0.00315	2.50169
bone development (GO:0060348)	5	+	0.00315	2.50169
cartilage development (GO:0051216)	5	+	0.00315	2.50169
extracellular structure organization (GO:0043062)	11	+	0.00317	2.49894
phagocytosis (GO:0006909)	12	+	0.00321	2.49349
regulation of hydrolase activity (GO:0051336)	25	+	0.00324	2.48945
ribose phosphate biosynthetic process (GO:0046390)	26	-	0.00339	2.4698
cellular protein metabolic process (GO:0044267)	139	+	0.0035	2.45593
anatomical structure morphogenesis (GO:0009653)	30	+	0.0035	2.45593
proteolysis (GO:0006508)	66	+	0.00364	2.4389
sodium ion transport (GO:0006814)	9	-	0.00377	2.42366
myeloid leukocyte migration (GO:0097529)	4	+	0.00384	2.41567
supramolecular fiber organization (GO:0097435)	35	+	0.00397	2.40121
mitochondrial respiratory chain complex assembly (GO:0033108)	5	-	0.00443	2.3536
nucleoside phosphate biosynthetic process (GO:1901293)	31	-	0.00454	2.34294
purine-containing compound metabolic process (GO:0072521)	47	-	0.00458	2.33913
ribonucleotide metabolic process (GO:0009259)	43	-	0.00462	2.33536
purine nucleotide metabolic process (GO:0006163)	45	-	0.00468	2.32975
ribose phosphate metabolic process (GO:0019693)	44	-	0.00473	2.32514
monocarboxylic acid metabolic process (GO:0032787)	48	-	0.00481	2.31785
regulation of cell activation (GO:0050865)	12	+	0.0049	2.3098
multicellular organism development (GO:0007275)	36	+	0.00506	2.29585
system development (GO:0048731)	36	+	0.00506	2.29585
cellular macromolecule metabolic process (GO:0044260)	174	+	0.0052	2.284
organophosphate metabolic process (GO:0019637)	67	-	0.00527	2.27819
immune effector process (GO:0002252)	13	+	0.00528	2.27737
regulation of response to stimulus (GO:0048583)	42	+	0.00593	2.22695
wound healing (GO:0042060)	5	+	0.00619	2.20831
response to wounding (GO:0009611)	5	+	0.00619	2.20831
positive regulation of cellular process (GO:0048522)	71	+	0.00658	2.18177
cofactor metabolic process (GO:0051186)	38	-	0.007	2.1549
regulation of metabolic process (GO:0019222)	82	+	0.00726	2.13906
alpha-amino acid metabolic process (GO:1901605)	20	-	0.00738	2.13194
cell chemotaxis (GO:0060326)	5	+	0.00742	2.1296
nucleotide biosynthetic process (GO:0009165)	30	-	0.00747	2.12668
signal transduction (GO:0007165)	73	+	0.00752	2.12378
signaling (GO:0023052)	79	+	0.00771	2.11295
extracellular matrix organization (GO:0030198)	10	+	0.00774	2.11126
tricarboxylic acid cycle (GO:0006099)	6	-	0.00818	2.08725
positive regulation of immune response (GO:0050778)	11	+	0.00844	2.07366
regulation of immune response (GO:0050776)	11	+	0.00844	2.07366
vesicle organization (GO:0016050)	38	+	0.00867	2.06198
nucleotide metabolic process (GO:0009117)	50	-	0.00877	2.057
negative regulation of biological process (GO:0048519)	52	+	0.00884	2.05355
cell communication (GO:0007154)	80	+	0.00903	2.04431
cellular amino acid metabolic process (GO:0006520)	29	-	0.00949	2.02273
vasculature development (GO:0001944)	4	+	0.00977	2.01011
cardiovascular system development (GO:0072358)	4	+	0.00977	2.01011
blood vessel development (GO:0001568)	4	+	0.00977	2.01011
angiogenesis (GO:0001525)	4	+	0.00977	2.01011
blood vessel morphogenesis (GO:0048514)	4	+	0.00977	2.01011
potassium ion transmembrane transport (GO:0071805)	4	-	0.00981	2.00833
potassium ion transport (GO:0006813)	4	-	0.00981	2.00833
regulation of localization (GO:0032879)	26	+	0.0104	1.98297
positive regulation of cell adhesion (GO:0045785)	5	+	0.0106	1.97469
negative regulation of cellular protein metabolic process (GO:0032269)	16	+	0.0106	1.97469
leukocyte chemotaxis (GO:0030595)	4	+	0.0107	1.97062
hormone metabolic process (GO:0042445)	3	-	0.0109	1.96257
vesicle-mediated transport (GO:0016192)	58	+	0.0109	1.96257
regulation of primary metabolic process (GO:0080090)	71	+	0.0114	1.9431
regulation of leukocyte activation (GO:0002694)	11	+	0.0115	1.9393
regulation of lymphocyte activation (GO:0051249)	11	+	0.0115	1.9393
cell activation (GO:0001775)	14	+	0.0115	1.9393
neutral amino acid transport (GO:0015804)	3	-	0.0117	1.93181
ATP metabolic process (GO:0046034)	28	-	0.0117	1.93181
inflammatory response (GO:0006954)	8	+	0.0118	1.92812
carbohydrate derivative metabolic process (GO:1901135)	68	-	0.0124	1.90658
regulation of macromolecule metabolic process (GO:0060255)	73	+	0.0129	1.88941
biological regulation (GO:0065007)	226	+	0.0143	1.84466
positive regulation of secretion (GO:0051047)	3	+	0.0146	1.83565
positive regulation of secretion by cell (GO:1903532)	3	+	0.0146	1.83565
mitochondrial transmembrane transport (GO:1990542)	6	-	0.0148	1.82974
granulocyte chemotaxis (GO:0071621)	3	+	0.0152	1.81816
regulation of multicellular organismal process (GO:0051239)	11	+	0.0152	1.81816
cell morphogenesis (GO:0000902)	23	+	0.0152	1.81816
divalent metal ion transport (GO:0070838)	3	+	0.0154	1.81248
divalent inorganic cation transport (GO:0072511)	3	+	0.0154	1.81248
calcium ion transport (GO:0006816)	3	+	0.0154	1.81248
amino acid transport (GO:0006865)	4	-	0.0154	1.81248
positive regulation of transferase activity (GO:0051347)	4	+	0.0156	1.80688
positive regulation of kinase activity (GO:0033674)	4	+	0.0156	1.80688
positive regulation of protein kinase activity (GO:0045860)	4	+	0.0156	1.80688
activation of protein kinase activity (GO:0032147)	4	+	0.0156	1.80688
nucleobase-containing small molecule metabolic process (GO:0055086)	59	-	0.0157	1.8041
nucleoside phosphate metabolic process (GO:0006753)	51	-	0.0158	1.80134
regulation of secretion (GO:0051046)	9	+	0.016	1.79588
regulation of secretion by cell (GO:1903530)	9	+	0.016	1.79588
regulation of lipase activity (GO:0060191)	4	+	0.016	1.79588
regulation of lymphocyte proliferation (GO:0050670)	3	+	0.0169	1.77211
regulation of mononuclear cell proliferation (GO:0032944)	3	+	0.0169	1.77211
mononuclear cell proliferation (GO:0032943)	3	+	0.0169	1.77211
lymphocyte proliferation (GO:0046651)	3	+	0.0169	1.77211
regulation of leukocyte proliferation (GO:0070663)	3	+	0.0169	1.77211
leukocyte proliferation (GO:0070661)	3	+	0.0169	1.77211
response to stimulus (GO:0050896)	146	+	0.0171	1.767
regulation of transport (GO:0051049)	22	+	0.0172	1.76447
tissue morphogenesis (GO:0048729)	7	+	0.0173	1.76195
negative regulation of protein metabolic process (GO:0051248)	17	+	0.0176	1.75449
mitochondrial electron transport, ubiquinol to cytochrome c (GO:0006122)	5	-	0.0184	1.73518
metal ion homeostasis (GO:0055065)	14	-	0.0185	1.73283
cellular developmental process (GO:0048869)	35	+	0.0192	1.7167
response to external stimulus (GO:0009605)	34	+	0.0194	1.7122
response to metal ion (GO:0010038)	6	-	0.0197	1.70553
cellular component morphogenesis (GO:0032989)	25	+	0.0207	1.68403
cellular component biogenesis (GO:0044085)	97	+	0.0215	1.66756
actin filament-based process (GO:0030029)	41	+	0.0218	1.66154
protein localization to mitochondrion (GO:0070585)	6	-	0.0219	1.65956
establishment of protein localization to mitochondrion (GO:0072655)	6	-	0.0219	1.65956
protein targeting to mitochondrion (GO:0006626)	6	-	0.0219	1.65956
tube development (GO:0035295)	5	+	0.0219	1.65956
tube morphogenesis (GO:0035239)	5	+	0.0219	1.65956
positive regulation of metabolic process (GO:0009893)	38	+	0.022	1.65758
cytoskeleton organization (GO:0007010)	55	+	0.0221	1.65561
endoplasmic reticulum to Golgi vesicle-mediated transport (GO:0006888)	12	+	0.0236	1.62709
mitochondrial electron transport, cytochrome c to oxygen (GO:0006123)	4	-	0.0239	1.6216
aerobic electron transport chain (GO:0019646)	4	-	0.0239	1.6216
positive regulation of transport (GO:0051050)	10	+	0.0241	1.61798
cell development (GO:0048468)	24	+	0.0242	1.61618
organelle organization (GO:0006996)	138	+	0.0245	1.61083
membrane fusion (GO:0061025)	15	+	0.0247	1.6073
vesicle fusion (GO:0006906)	15	+	0.0247	1.6073
organelle membrane fusion (GO:0090174)	15	+	0.0247	1.6073
leukocyte activation (GO:0045321)	13	+	0.0248	1.60555
cell differentiation (GO:0030154)	32	+	0.0253	1.59688
biosynthetic process (GO:0009058)	151	-	0.0255	1.59346
actin filament organization (GO:0007015)	29	+	0.0261	1.58336
cellular protein modification process (GO:0006464)	60	+	0.0261	1.58336
protein modification process (GO:0036211)	60	+	0.0261	1.58336
regulation of kinase activity (GO:0043549)	5	+	0.0263	1.58004
regulation of transferase activity (GO:0051338)	5	+	0.0263	1.58004
regulation of protein kinase activity (GO:0045859)	5	+	0.0263	1.58004
G protein-coupled receptor signaling pathway (GO:0007186)	7	+	0.0268	1.57187
response to external biotic stimulus (GO:0043207)	18	+	0.0269	1.57025
response to other organism (GO:0051707)	18	+	0.0269	1.57025
response to biotic stimulus (GO:0009607)	18	+	0.0269	1.57025
regulation of cellular metabolic process (GO:0031323)	74	+	0.0269	1.57025
secretion by cell (GO:0032940)	11	+	0.027	1.56864
secretion (GO:0046903)	11	+	0.027	1.56864
energy reserve metabolic process (GO:0006112)	4	+	0.0275	1.56067
glycogen metabolic process (GO:0005977)	4	+	0.0275	1.56067
polysaccharide metabolic process (GO:0005976)	4	+	0.0275	1.56067
cellular polysaccharide metabolic process (GO:0044264)	4	+	0.0275	1.56067
cellular glucan metabolic process (GO:0006073)	4	+	0.0275	1.56067
glucan metabolic process (GO:0044042)	4	+	0.0275	1.56067
adaptive immune response based on somatic recombination of immune receptors built from immunoglobulin superfamily domains (GO:0002460)	9	+	0.0275	1.56067
adaptive immune response (GO:0002250)	9	+	0.0275	1.56067
stress-activated protein kinase signaling cascade (GO:0031098)	3	+	0.0278	1.55596
regulation of exocytosis (GO:0017157)	8	+	0.0285	1.54516
negative regulation of metabolic process (GO:0009892)	26	+	0.0293	1.53313
positive regulation of phosphorus metabolic process (GO:0010562)	11	+	0.0295	1.53018
positive regulation of phosphorylation (GO:0042327)	11	+	0.0295	1.53018
positive regulation of phosphate metabolic process (GO:0045937)	11	+	0.0295	1.53018
positive regulation of adaptive immune response (GO:0002821)	2	+	0.0295	1.53018
regulation of leukocyte migration (GO:0002685)	2	+	0.03	1.52288
membrane organization (GO:0061024)	48	+	0.03	1.52288
organic substance biosynthetic process (GO:1901576)	150	-	0.0302	1.51999
actin cytoskeleton organization (GO:0030036)	40	+	0.0305	1.5157
regulation of response to external stimulus (GO:0032101)	7	+	0.0306	1.51428
nervous system development (GO:0007399)	17	+	0.0306	1.51428
defense response to other organism (GO:0098542)	16	+	0.0313	1.50446
organelle fission (GO:0048285)	16	+	0.0317	1.49894
amino acid transmembrane transport (GO:0003333)	3	-	0.0343	1.46471
regulation of nitrogen compound metabolic process (GO:0051171)	70	+	0.0356	1.44855
ribosome biogenesis (GO:0042254)	23	+	0.0357	1.44733
mitochondrial respiratory chain complex I assembly (GO:0032981)	2	-	0.0366	1.43652
cellular metal ion homeostasis (GO:0006875)	13	-	0.0368	1.43415
Golgi vesicle transport (GO:0048193)	19	+	0.0371	1.43063
monosaccharide metabolic process (GO:0005996)	18	-	0.0373	1.42829
innate immune response (GO:0045087)	12	+	0.0373	1.42829
regulation of cell adhesion (GO:0030155)	7	+	0.0379	1.42136
regulation of cell population proliferation (GO:0042127)	10	+	0.0381	1.41908
cell population proliferation (GO:0008283)	10	+	0.0381	1.41908
sodium ion transmembrane transport (GO:0035725)	6	-	0.0382	1.41794
cellular biosynthetic process (GO:0044249)	145	-	0.0387	1.41229
mitochondrial electron transport, NADH to ubiquinone (GO:0006120)	3	-	0.0388	1.41117
regulation of developmental process (GO:0050793)	12	+	0.0388	1.41117
regulation of anatomical structure morphogenesis (GO:0022603)	12	+	0.0388	1.41117
heterocycle biosynthetic process (GO:0018130)	70	-	0.0389	1.41005
response to inorganic substance (GO:0010035)	9	-	0.0391	1.40782
transition metal ion homeostasis (GO:0055076)	6	-	0.0391	1.40782
cellular transition metal ion homeostasis (GO:0046916)	6	-	0.0391	1.40782
organelle fusion (GO:0048284)	16	+	0.0391	1.40782
signal transduction by protein phosphorylation (GO:0023014)	10	+	0.0398	1.40012
negative regulation of macromolecule metabolic process (GO:0010605)	23	+	0.0398	1.40012
negative regulation of transport (GO:0051051)	5	+	0.0418	1.37882
carbohydrate derivative biosynthetic process (GO:1901137)	41	-	0.0419	1.37779
positive regulation of cell-substrate adhesion (GO:0010811)	3	+	0.0429	1.36754
regulation of lipid biosynthetic process (GO:0046890)	2	+	0.043	1.36653
regulation of lipid metabolic process (GO:0019216)	2	+	0.043	1.36653
cofactor biosynthetic process (GO:0051188)	18	-	0.0433	1.36351
cell cycle process (GO:0022402)	22	+	0.0434	1.36251
cell cycle (GO:0007049)	22	+	0.0434	1.36251
divalent inorganic cation homeostasis (GO:0072507)	8	-	0.0437	1.35952
cellular divalent inorganic cation homeostasis (GO:0072503)	8	-	0.0437	1.35952
inorganic ion homeostasis (GO:0098771)	18	-	0.0446	1.35067
cation homeostasis (GO:0055080)	18	-	0.0446	1.35067
ion homeostasis (GO:0050801)	18	-	0.0446	1.35067
cortical cytoskeleton organization (GO:0030865)	4	+	0.0448	1.34872
regulation of organelle organization (GO:0033043)	24	+	0.0454	1.34294
vesicle fusion to plasma membrane (GO:0099500)	10	+	0.0463	1.33442
exocytic process (GO:0140029)	10	+	0.0463	1.33442
exocytosis (GO:0006887)	10	+	0.0463	1.33442
regulation of phospholipase activity (GO:0010517)	3	+	0.0466	1.33161
aromatic compound biosynthetic process (GO:0019438)	69	-	0.0471	1.32698
coenzyme biosynthetic process (GO:0009108)	13	-	0.0473	1.32514
lymphocyte activation (GO:0046649)	12	+	0.0478	1.32057
cytochrome complex assembly (GO:0017004)	3	-	0.0488	1.31158
cellular chemical homeostasis (GO:0055082)	20	-	0.0498	1.30277

## Sheet: Reactome
Analysis Type:	PANTHER Enrichment Test (release 20191216)
Annotation Version and Release Date:	Reactome version 65 Released 2019-12-22
Analyzed List:	PANTHER all proteins 0.05 1.5fld change cutoff.txt (Homo sapiens)
Correction:	BONFERRONI
Bonferroni count:	1095
Reactome pathways	number	overUnder	pvalue	-LOG(pval)
Respiratory electron transport, ATP synthesis by chemiosmotic coupling, and heat production by uncoupling proteins. (R-HSA-163200)	51	-	2.55e-12	11.5935
The citric acid (TCA) cycle and respiratory electron transport (R-HSA-1428517)	68	-	4.74e-12	11.3242
Respiratory electron transport (R-HSA-611105)	48	-	1.39e-11	10.857
Immune System (R-HSA-168256)	292	+	5.33e-09	8.27327
Extracellular matrix organization (R-HSA-1474244)	73	+	8.94e-08	7.04866
Platelet activation, signaling and aggregation (R-HSA-76002)	61	+	1.03e-07	6.98716
Hemostasis (R-HSA-109582)	115	+	1.37e-07	6.86328
Complex I biogenesis (R-HSA-6799198)	28	-	1.93e-07	6.71444
Innate Immune System (R-HSA-168249)	202	+	4.56e-07	6.34104
Platelet degranulation (R-HSA-114608)	44	+	8.03e-06	5.09528
Response to elevated platelet cytosolic Ca2+ (R-HSA-76005)	44	+	8.03e-06	5.09528
Regulation of Insulin-like Growth Factor (IGF) transport and uptake by Insulin-like Growth Factor Binding Proteins (IGFBPs) (R-HSA-381426)	26	+	0.000233	3.63264
Post-translational protein modification (R-HSA-597592)	135	+	0.00101	2.99568
Metabolism (R-HSA-1430728)	403	-	0.00127	2.8962
Post-translational protein phosphorylation (R-HSA-8957275)	24	+	0.00219	2.65956
Neutrophil degranulation (R-HSA-6798695)	140	+	0.00276	2.55909
Cytokine Signaling in Immune system (R-HSA-1280215)	96	+	0.0169	1.77211
Regulation of Complement cascade (R-HSA-977606)	20	+	0.0187	1.72816
Collagen biosynthesis and modifying enzymes (R-HSA-1650814)	18	+	0.026	1.58503
Integrin cell surface interactions (R-HSA-216083)	28	+	0.0454	1.34294
Complement cascade (R-HSA-166658)	21	+	0.0482	1.31695

## Sheet: PANTHER Pathways
Analysis Type:	PANTHER Enrichment Test (release 20191216)
Annotation Version and Release Date:	PANTHER version 15.0 Released 2020-02-14
Analyzed List:	PANTHER all proteins 0.05 1.5fld change cutoff.txt (Homo sapiens)
Correction:	BONFERRONI
Bonferroni count:	96
PANTHER Pathways	number	overUnder	pvalue
Blood coagulation (P00011)	12	+	0.000131
Plasminogen activating cascade (P00050)	7	+	0.00193

## Sheet: Input Data
MT1G_HUMAN	0.0140076
PLIN2_HUMAN	50.6797
ZCHC8_HUMAN	41.4004
FIBG_HUMAN	29.8598
GABT_HUMAN	0.0345749
TM214_HUMAN	0.0347422
FABPL_HUMAN	0.0361679
RMXL1_HUMAN	0.0398211
MMSA_HUMAN	0.0432923
ALDOB_HUMAN	0.0459861
GATM_HUMAN	0.046774
THIK_HUMAN	0.0477069
IGLC3_HUMAN	0.048902
KMT2D_HUMAN	0.056405
GPX3_HUMAN	0.0644947
MT1X_HUMAN	0.0658542
NDUB6_HUMAN	0.0714936
FIBB_HUMAN	13.1096
ASSY_HUMAN	0.0816549
MT1E_HUMAN	0.0845681
PFKAP_HUMAN	11.1142
HYPDH_HUMAN	0.0901729
AL4A1_HUMAN	0.0920174
PNPH_HUMAN	0.0931592
CALB1_HUMAN	0.0935061
UROM_HUMAN	0.0970522
DOCK8_HUMAN	10.1628
PIGR_HUMAN	0.0997474
NUA4L_HUMAN	9.92465
F16P1_HUMAN	0.1015
KV315_HUMAN	9.49705
COX2_HUMAN	0.105951
CX7A2_HUMAN	0.106064
CLIC4_HUMAN	0.106875
S36A2_HUMAN	0.107293
SIM24_HUMAN	0.108772
MT1F_HUMAN	0.109002
LEG4_HUMAN	9.08499
NDUA9_HUMAN	0.111836
LRP2_HUMAN	0.113032
ACS2B_HUMAN	0.11348
GTR1_HUMAN	8.79803
FABP7_HUMAN	8.76244
RM39_HUMAN	0.114539
TKFC_HUMAN	0.115317
NDUAD_HUMAN	0.118259
PCOC1_HUMAN	8.4547
SC5A2_HUMAN	0.118383
NAMPT_HUMAN	8.39945
S22AC_HUMAN	0.121437
S13A3_HUMAN	0.123821
THTR_HUMAN	0.12426
SFRP1_HUMAN	0.125404
DPYS_HUMAN	0.126929
ECHM_HUMAN	0.127292
AHNK2_HUMAN	7.72682
TINAG_HUMAN	0.129917
RB27A_HUMAN	7.68664
MT2_HUMAN	0.130957
PDZ1I_HUMAN	0.131456
ANGL4_HUMAN	7.57453
RSMN_HUMAN	7.55945
ECHD2_HUMAN	0.132476
NEP_HUMAN	0.133848
K2C7_HUMAN	0.13405
PGCA_HUMAN	7.41763
AQP1_HUMAN	0.135518
HAOX2_HUMAN	0.137366
ITB2_HUMAN	7.20776
POSTN_HUMAN	7.17084
UB2L3_HUMAN	0.140377
NU5M_HUMAN	0.14192
ITIH1_HUMAN	6.97986
COX7C_HUMAN	0.14513
NAPSA_HUMAN	0.145648
KNG1_HUMAN	6.83991
ACS2A_HUMAN	0.149774
CAH9_HUMAN	6.64652
TSP1_HUMAN	6.60091
AT1A1_HUMAN	0.152415
ERO1A_HUMAN	6.53868
ADH1B_HUMAN	0.153544
PEDF_HUMAN	6.51242
FIBA_HUMAN	6.51219
PCP4_HUMAN	0.154471
ACSF2_HUMAN	0.15611
LACB2_HUMAN	0.156718
FTCD_HUMAN	0.15784
PRTN3_HUMAN	6.32184
NPT4_HUMAN	0.158524
S22A8_HUMAN	0.160136
CSPG2_HUMAN	6.2368
CD9_HUMAN	0.162212
AIFM1_HUMAN	0.163396
CAD16_HUMAN	0.165097
ACY1_HUMAN	0.165137
GPDA_HUMAN	0.165139
PCCA_HUMAN	0.165402
NDUS7_HUMAN	0.166278
MYO7B_HUMAN	0.166959
NDUS2_HUMAN	0.167286
NDUB4_HUMAN	0.167776
AT1B1_HUMAN	0.169082
PDCD6_HUMAN	5.90227
CDHR5_HUMAN	0.170829
THRB_HUMAN	5.83872
STK4_HUMAN	5.83179
CH60_HUMAN	0.173846
S10A9_HUMAN	5.74298
DESM_HUMAN	0.174622
FINC_HUMAN	5.72567
G3P_HUMAN	5.71975
LAT2_HUMAN	0.177088
SCRN2_HUMAN	0.178247
UCRI_HUMAN	0.179617
S22A5_HUMAN	0.180572
FL2D_HUMAN	0.181822
HIBCH_HUMAN	0.183405
ANXA4_HUMAN	5.39779
HYES_HUMAN	0.185481
TSTD1_HUMAN	0.186744
DNJC5_HUMAN	0.188327
RASK_HUMAN	0.188947
MBNL2_HUMAN	5.27715
A2AP_HUMAN	5.26253
NDUB8_HUMAN	0.19139
SPEB_HUMAN	0.191594
BPHL_HUMAN	0.191696
PCAT1_HUMAN	5.19761
BGH3_HUMAN	5.16804
FBLN2_HUMAN	5.13914
CLCKA_HUMAN	0.19563
PLOD3_HUMAN	5.10421
RABP1_HUMAN	0.196214
C1QB_HUMAN	5.08917
PERM_HUMAN	5.08426
ATP5J_HUMAN	0.197292
MZB1_HUMAN	5.06242
F210B_HUMAN	0.19815
KAD2_HUMAN	0.19875
C1QT5_HUMAN	5.00406
NNMT_HUMAN	4.96689
CO4A3_HUMAN	0.201432
NDUA8_HUMAN	0.20145
ASPD_HUMAN	0.202143
PDK1_HUMAN	4.93747
ITIH2_HUMAN	4.93222
SYDM_HUMAN	0.203434
GIMA4_HUMAN	0.203515
SDC1_HUMAN	0.203962
GLYG_HUMAN	4.90231
ACADV_HUMAN	0.204355
NET4_HUMAN	0.205805
MVP_HUMAN	4.85424
THIOM_HUMAN	0.206341
SARDH_HUMAN	0.207008
NHRF1_HUMAN	0.2081
NCEH1_HUMAN	4.79936
CYB_HUMAN	0.211032
TRFE_HUMAN	4.72582
PDLI2_HUMAN	0.212329
1A68_HUMAN	4.70521
TENA_HUMAN	4.69625
CO6A1_HUMAN	4.6876
FHIT_HUMAN	0.213454
PCKGM_HUMAN	0.214085
PBLD_HUMAN	0.2157
PH4H_HUMAN	0.216225
LDHD_HUMAN	0.217264
GGACT_HUMAN	0.218225
RAC2_HUMAN	4.57097
ITIH3_HUMAN	4.57042
PCKGC_HUMAN	0.220404
CBPB2_HUMAN	4.52203
PCCB_HUMAN	0.221197
EIF3K_HUMAN	0.222136
STX18_HUMAN	0.222144
MDHM_HUMAN	0.222408
RS23_HUMAN	4.48829
GLYM_HUMAN	4.48693
RHG01_HUMAN	4.48338
PYGL_HUMAN	4.47884
WFDC2_HUMAN	0.223876
RET4_HUMAN	0.223904
NDUB3_HUMAN	0.224194
NOL3_HUMAN	4.4589
AK1A1_HUMAN	0.225573
F151A_HUMAN	0.225776
PLMN_HUMAN	4.39702
ICAM3_HUMAN	4.38964
L1CAM_HUMAN	0.227861
GRHPR_HUMAN	0.228462
EPCAM_HUMAN	0.228582
PYC_HUMAN	0.228935
AQP2_HUMAN	0.228987
UCRIL_HUMAN	0.229482
UCHL1_HUMAN	0.22949
ADIPO_HUMAN	4.34789
SC5AA_HUMAN	0.23052
CP2J2_HUMAN	4.32756
CO4A4_HUMAN	0.231275
NCF2_HUMAN	4.31755
H2B1N_HUMAN	4.31641
RASN_HUMAN	0.23193
P4HA1_HUMAN	4.30309
NDUS4_HUMAN	0.232467
SUCB2_HUMAN	0.232591
RS7_HUMAN	0.233326
GLPK_HUMAN	0.23404
FAF2_HUMAN	4.26073
ABCB7_HUMAN	0.234787
SC5AC_HUMAN	0.235065
C1QC_HUMAN	4.20972
MACD1_HUMAN	0.237706
ANK1_HUMAN	4.20386
LV147_HUMAN	4.1983
COCA1_HUMAN	4.18871
ANGL2_HUMAN	4.17075
XYLB_HUMAN	0.240624
SUOX_HUMAN	0.240813
HPCL1_HUMAN	4.15123
DCXR_HUMAN	0.240915
MCCB_HUMAN	0.24108
DQB1_HUMAN	4.14232
NHRF3_HUMAN	0.241779
TI23B_HUMAN	0.241986
HINT2_HUMAN	0.242193
GELS_HUMAN	4.1266
HSPB6_HUMAN	0.243195
RPGP1_HUMAN	0.243433
GCDH_HUMAN	0.243733
ACTG_HUMAN	0.243858
LSM3_HUMAN	0.244649
NDUAA_HUMAN	0.245847
MARC2_HUMAN	0.246013
DAB2_HUMAN	0.246026
CAV1_HUMAN	4.06454
FSCN1_HUMAN	4.06095
ATNG_HUMAN	0.246261
APOB_HUMAN	4.05994
TSP2_HUMAN	4.03967
DNS2A_HUMAN	4.03212
IGHM_HUMAN	4.02313
CAC1G_HUMAN	4.01162
TGM2_HUMAN	3.9816
ZNT7_HUMAN	3.9708
EMIL2_HUMAN	3.96483
B4GT1_HUMAN	3.96151
ANXA1_HUMAN	3.95548
NCKPL_HUMAN	3.93712
LDHB_HUMAN	0.25405
PTN6_HUMAN	3.93315
RT31_HUMAN	0.255007
NDUS6_HUMAN	0.255039
IDH3B_HUMAN	0.255233
PLOD2_HUMAN	3.89922
NPNT_HUMAN	0.256508
GTPB6_HUMAN	0.256722
MUC1_HUMAN	0.256993
HG2A_HUMAN	3.87395
FBLN3_HUMAN	3.87354
DHRS4_HUMAN	0.25828
HBB_HUMAN	3.86705
S12A1_HUMAN	0.258661
DYL2_HUMAN	0.259533
MYO1F_HUMAN	3.84536
K1C19_HUMAN	0.26017
COX41_HUMAN	0.260237
QCR9_HUMAN	0.260902
SFXN2_HUMAN	0.261445
GTR3_HUMAN	3.82164
PHYD1_HUMAN	0.261791
PXDN_HUMAN	3.81905
PTGR1_HUMAN	0.262845
NDUBB_HUMAN	0.263559
STEA3_HUMAN	3.78462
CXCL7_HUMAN	3.7727
PSB9_HUMAN	3.75828
ERGI1_HUMAN	3.75659
NPTX2_HUMAN	3.75523
GSTM1_HUMAN	3.75364
P5I11_HUMAN	3.75184
TCF25_HUMAN	0.267299
AGT2_HUMAN	0.267586
RGN_HUMAN	0.268074
NQO2_HUMAN	0.268095
ABCA8_HUMAN	0.268598
KAIN_HUMAN	3.72194
PLXB1_HUMAN	0.26895
ITPR1_HUMAN	3.71769
NDUA4_HUMAN	0.269157
GLYL1_HUMAN	0.270316
SIGIR_HUMAN	0.270531
PRELP_HUMAN	0.270573
SO4C1_HUMAN	0.27133
CALL5_HUMAN	3.6663
MB12A_HUMAN	0.273312
QCR1_HUMAN	0.273502
MMRN2_HUMAN	3.64995
UD19_HUMAN	0.274911
CP4AB_HUMAN	0.275074
NDUAC_HUMAN	0.275314
MPCP_HUMAN	3.63182
PAI1_HUMAN	3.62683
SAP3_HUMAN	0.276617
SCO1_HUMAN	0.276872
ARF1_HUMAN	0.277347
SNAA_HUMAN	3.60472
GCSH_HUMAN	0.278558
FGL2_HUMAN	3.57934
TPSN_HUMAN	3.56814
KHK_HUMAN	0.280425
AL1A2_HUMAN	0.280865
FRAS1_HUMAN	0.281295
G6PE_HUMAN	3.54944
QCR6_HUMAN	0.282341
IBP3_HUMAN	3.52821
HOGA1_HUMAN	0.283484
THYN1_HUMAN	3.52659
RM13_HUMAN	0.284026
TCPA_HUMAN	0.284269
NELFE_HUMAN	0.28482
DDC_HUMAN	0.285831
1B45_HUMAN	3.49154
RIDA_HUMAN	0.286612
CUBN_HUMAN	0.288033
THIO_HUMAN	0.28807
TMC4_HUMAN	0.288363
ANXA2_HUMAN	3.46655
C1QA_HUMAN	3.46204
HNMT_HUMAN	0.28892
VWF_HUMAN	3.46015
SC31A_HUMAN	3.45297
NED4L_HUMAN	3.44703
LAT4_HUMAN	0.290732
NU4M_HUMAN	0.291226
DHI2_HUMAN	0.291266
P4HA2_HUMAN	3.43022
MYH10_HUMAN	0.291789
PANK2_HUMAN	3.42676
MDR1_HUMAN	0.2934
STX3_HUMAN	0.293778
CAD13_HUMAN	3.4
DECR_HUMAN	0.294918
SERPH_HUMAN	3.38385
SUCA_HUMAN	0.29606
RAB31_HUMAN	3.37534
IKIP_HUMAN	3.36974
VNN1_HUMAN	0.297406
CO6A3_HUMAN	3.35172
PROM1_HUMAN	0.298494
ATP5H_HUMAN	0.298552
LGAT1_HUMAN	3.34593
MMRN1_HUMAN	3.34141
PROS_HUMAN	3.33325
APOA4_HUMAN	3.32673
IDHP_HUMAN	0.301258
ECI2_HUMAN	0.301905
KCRU_HUMAN	0.30197
HRG_HUMAN	3.30462
AL3A2_HUMAN	0.30273
ANGT_HUMAN	3.29978
TM205_HUMAN	0.303884
FAHD1_HUMAN	0.304273
DPYL3_HUMAN	3.28548
FMO1_HUMAN	0.30464
NDUS1_HUMAN	0.305041
PROC_HUMAN	3.24997
TBB6_HUMAN	3.24945
ADSV_HUMAN	0.307978
FBLN5_HUMAN	3.24569
NDUA2_HUMAN	0.308216
RBM3_HUMAN	3.24156
TR61B_HUMAN	0.309089
EPIPL_HUMAN	3.23233
ADH6_HUMAN	0.309461
3BHS7_HUMAN	3.22735
HEM2_HUMAN	0.309945
ECH1_HUMAN	0.310399
NH2L1_HUMAN	3.21781
GT251_HUMAN	3.20995
PLS4_HUMAN	0.311997
PDIA1_HUMAN	3.19381
WASH6_HUMAN	0.313283
ANXA5_HUMAN	3.18651
URP2_HUMAN	3.16623
OXDA_HUMAN	0.316522
S6A19_HUMAN	0.316745
ASGL1_HUMAN	0.316781
CK054_HUMAN	0.316927
SEH1_HUMAN	3.15351
SBP1_HUMAN	0.317541
THAS_HUMAN	3.12951
CD44_HUMAN	3.12729
THIL_HUMAN	0.319803
LAMC2_HUMAN	0.320621
ACADM_HUMAN	0.320661
ACOT2_HUMAN	0.320677
PTPRC_HUMAN	3.11834
ECM2_HUMAN	3.11413
COQ6_HUMAN	0.32148
DPEP1_HUMAN	0.321825
CFAI_HUMAN	3.10508
KV109_HUMAN	3.10506
HXK2_HUMAN	3.10008
KPYM_HUMAN	3.09358
HCDH_HUMAN	0.323393
COBL_HUMAN	0.323701
RPP38_HUMAN	0.324516
TM1L1_HUMAN	0.324779
IPSP_HUMAN	0.324786
CFAH_HUMAN	3.07643
ENPP3_HUMAN	3.0756
S22AD_HUMAN	0.32538
ARGI2_HUMAN	3.07168
MRVI1_HUMAN	3.07135
MTFP1_HUMAN	3.07033
A1AG2_HUMAN	3.06996
MAOX_HUMAN	3.06732
ODPB_HUMAN	0.326192
MTCH2_HUMAN	0.327017
RUXE_HUMAN	0.327068
CCD58_HUMAN	0.327068
TRADD_HUMAN	3.04838
IGHA2_HUMAN	3.04605
NCOA7_HUMAN	0.328595
IF2M_HUMAN	0.328829
TAOK3_HUMAN	3.03343
MSRA_HUMAN	0.33094
NDUBA_HUMAN	0.331635
GDPD3_HUMAN	0.331702
PROD_HUMAN	3.00858
SRP09_HUMAN	0.332417
AL7A1_HUMAN	0.332498
FA50A_HUMAN	0.332502
NDUB9_HUMAN	0.332938
SDC4_HUMAN	0.332941
EXOC1_HUMAN	3.00299
SRCRL_HUMAN	3.00264
PCY2_HUMAN	0.333901
AOXA_HUMAN	0.334306
SYLM_HUMAN	0.335
TYPH_HUMAN	2.98045
MUC18_HUMAN	2.98009
EFGM_HUMAN	0.336509
K121L_HUMAN	0.336622
ICAM1_HUMAN	2.96876
UD2A3_HUMAN	0.336881
IMDH1_HUMAN	2.96711
AL1L1_HUMAN	0.337202
NU3M_HUMAN	0.337716
CY1_HUMAN	0.337785
CALL3_HUMAN	0.337834
COX5B_HUMAN	0.338337
UD2B7_HUMAN	0.338367
PDIA5_HUMAN	2.94857
LNP_HUMAN	2.9412
PGH1_HUMAN	2.93722
LEG3_HUMAN	2.93692
RNAS2_HUMAN	0.340617
ARP3_HUMAN	2.93394
1A03_HUMAN	2.93354
GYS1_HUMAN	2.92855
BIN1_HUMAN	0.341953
AL8A1_HUMAN	0.34201
PPIF_HUMAN	0.342125
ESS2_HUMAN	0.342174
RRAS_HUMAN	0.342216
SODC_HUMAN	0.342332
CD47_HUMAN	2.9178
LOX5_HUMAN	2.91636
DHB8_HUMAN	0.343196
AMNLS_HUMAN	0.343932
S10A2_HUMAN	0.345006
DDAH1_HUMAN	0.345334
MTMR5_HUMAN	0.345491
XPP3_HUMAN	0.345524
SH3G2_HUMAN	0.345576
DYSF_HUMAN	2.89152
SODM_HUMAN	2.88598
S10A4_HUMAN	2.8795
LAMA4_HUMAN	2.86874
HEMO_HUMAN	2.86704
CHDH_HUMAN	0.349049
KS6C1_HUMAN	0.349337
PPN_HUMAN	0.349448
SC11A_HUMAN	2.85096
ODPA_HUMAN	0.350891
TIM8B_HUMAN	0.351269
SYHM_HUMAN	2.84667
1B81_HUMAN	2.8446
ACOC_HUMAN	0.351547
NDUA7_HUMAN	0.351573
AMPD3_HUMAN	2.84216
TMCO1_HUMAN	2.83857
QSOX1_HUMAN	2.83779
MKS3_HUMAN	0.353803
MMP14_HUMAN	2.82428
ENTP1_HUMAN	2.8232
ENTP5_HUMAN	0.354431
MOT4_HUMAN	2.82023
COQ7_HUMAN	0.3549
RN213_HUMAN	2.81638
LHPP_HUMAN	0.35523
LEG1_HUMAN	2.81491
PRDX4_HUMAN	2.8128
5NTC_HUMAN	2.81145
VATF_HUMAN	0.356647
GSTM3_HUMAN	0.356794
MTHFS_HUMAN	0.357389
GAL3A_HUMAN	0.357786
MRP6_HUMAN	0.357996
DHE3_HUMAN	0.358034
RT35_HUMAN	0.358047
SPEE_HUMAN	2.79204
ARBK1_HUMAN	2.79171
ANO6_HUMAN	2.78354
HEMH_HUMAN	0.359333
RT07_HUMAN	2.78192
LAD1_HUMAN	0.360143
USH1C_HUMAN	0.361937
QCR7_HUMAN	0.362038
B3AT_HUMAN	2.75999
ACSM3_HUMAN	0.362595
CAH1_HUMAN	2.75311
PALM3_HUMAN	0.363254
PNKD_HUMAN	0.363896
MYO5B_HUMAN	0.364119
PDPK2_HUMAN	0.364539
DHPR_HUMAN	0.364694
ALDH2_HUMAN	0.364824
COBL1_HUMAN	0.365224
IMB1_HUMAN	2.73322
VILI_HUMAN	0.365898
ALDOC_HUMAN	2.73057
COLA1_HUMAN	2.72964
HPLN3_HUMAN	2.72921
FUCO_HUMAN	0.366584
NDUS8_HUMAN	0.366975
XRP2_HUMAN	2.72433
GALM_HUMAN	0.367157
UMPS_HUMAN	2.72192
RAB24_HUMAN	2.72124
NAT8_HUMAN	0.367746
HYOU1_HUMAN	0.368743
CALM3_HUMAN	0.368875
RL27_HUMAN	2.7106
HS90A_HUMAN	0.368956
NADC_HUMAN	0.369083
KPB2_HUMAN	2.70675
XPP2_HUMAN	0.371616
ALG2_HUMAN	2.68993
IDH3G_HUMAN	0.372321
TMEDA_HUMAN	2.67981
HPT_HUMAN	2.67921
NCPR_HUMAN	2.67693
B2L13_HUMAN	0.373606
CSKP_HUMAN	0.373757
PARD3_HUMAN	0.37379
UB2V1_HUMAN	0.373988
BDH_HUMAN	0.374462
SUCB1_HUMAN	0.375007
TMOD1_HUMAN	0.375341
OSTF1_HUMAN	2.66201
RAP1B_HUMAN	0.375865
DRA_HUMAN	2.65914
NID2_HUMAN	2.65764
PFKAM_HUMAN	0.376374
EBP2_HUMAN	2.65656
STAT1_HUMAN	2.65397
UBP25_HUMAN	0.376865
MGLL_HUMAN	2.65177
RB33B_HUMAN	2.65097
OSBL9_HUMAN	2.65033
PON2_HUMAN	2.64931
UAP1L_HUMAN	2.64707
FA84B_HUMAN	0.377855
CCD51_HUMAN	0.378071
NDUB5_HUMAN	0.378423
ERGI2_HUMAN	2.6415
GEPH_HUMAN	0.380165
QCR2_HUMAN	0.380287
ADDG_HUMAN	0.380638
LYSC_HUMAN	0.381006
RT15_HUMAN	0.38113
AL3B1_HUMAN	2.62263
CERS2_HUMAN	2.62173
C1QBP_HUMAN	0.38151
FABD_HUMAN	0.381934
KAP3_HUMAN	0.382073
NPL4_HUMAN	2.61603
NCF4_HUMAN	2.6158
FARP1_HUMAN	0.382353
KAT3_HUMAN	0.382423
TECR_HUMAN	2.61365
RT27_HUMAN	0.382675
AGR3_HUMAN	0.382996
PLOD1_HUMAN	2.60656
VDAC3_HUMAN	0.384931
S47A1_HUMAN	0.384942
CMBL_HUMAN	0.385134
RL38_HUMAN	2.59226
COR1C_HUMAN	2.5919
KV224_HUMAN	2.59096
TNPO1_HUMAN	0.38627
FMOD_HUMAN	2.58453
RM37_HUMAN	0.387207
SEPT4_HUMAN	0.38733
COR1A_HUMAN	2.58
IF2A_HUMAN	2.57855
ALDOA_HUMAN	2.57814
HTAI2_HUMAN	2.57667
ADRO_HUMAN	2.57473
RM55_HUMAN	0.388552
GBRL2_HUMAN	2.57027
MEGF6_HUMAN	2.56887
BHMT2_HUMAN	0.389722
ACOT1_HUMAN	0.390018
TGON2_HUMAN	0.390185
CTND1_HUMAN	0.390246
FMR1_HUMAN	0.390296
RS2_HUMAN	2.55545
FPR1_HUMAN	2.55492
SL9A3_HUMAN	0.391732
FBN1_HUMAN	2.55273
VIME_HUMAN	2.54973
TLR2_HUMAN	2.54947
UBR2_HUMAN	0.392695
CADH1_HUMAN	0.392964
PTH1R_HUMAN	0.39303
STOM_HUMAN	2.54323
S22A6_HUMAN	0.393521
NDUF2_HUMAN	0.39361
1433F_HUMAN	2.53881
ALBU_HUMAN	2.53859
FA45A_HUMAN	0.394609
SEPT5_HUMAN	2.53299
CBG_HUMAN	2.53199
SPRC_HUMAN	2.53132
NDUC2_HUMAN	0.395165
PTGIS_HUMAN	2.52948
ELMO1_HUMAN	2.52595
PRAF2_HUMAN	2.52566
CRYL1_HUMAN	0.396502
LEG9_HUMAN	2.52127
PTSS2_HUMAN	0.396997
PGK1_HUMAN	2.51891
FRIL_HUMAN	2.51401
MP2K2_HUMAN	2.51227
LYPL1_HUMAN	2.51081
RT05_HUMAN	0.398655
H33_HUMAN	0.398909
NDUA6_HUMAN	0.398948
GSTK1_HUMAN	0.399058
S100P_HUMAN	0.399533
ITB6_HUMAN	0.399886
MCCA_HUMAN	0.39998
EPB42_HUMAN	2.49871
NB5R1_HUMAN	0.40027
GPC5C_HUMAN	0.400483
RM44_HUMAN	0.402997
DHB11_HUMAN	2.47424
ABRAL_HUMAN	2.47326
BODG_HUMAN	0.404396
TPIS_HUMAN	2.47229
AMACR_HUMAN	0.404638
RT14_HUMAN	0.404673
A1AG1_HUMAN	2.47007
F262_HUMAN	0.405512
TFIP8_HUMAN	0.406232
AOC3_HUMAN	0.406679
CAYP1_HUMAN	0.40674
IVD_HUMAN	0.406831
CLCB_HUMAN	0.407699
E2AK2_HUMAN	2.44849
MTAP_HUMAN	0.409002
GNPI2_HUMAN	0.409119
SSRD_HUMAN	2.439
GGT1_HUMAN	0.410628
CATH_HUMAN	0.4114
DERM_HUMAN	2.42926
VPS25_HUMAN	0.411851
UFD1_HUMAN	0.41218
KHDR1_HUMAN	0.412277
ARRB1_HUMAN	2.42378
HEM6_HUMAN	2.42367
CASL_HUMAN	0.413523
SNX30_HUMAN	0.414922
NNRE_HUMAN	0.415181
ODB2_HUMAN	0.415523
ECHP_HUMAN	0.415749
DHRS7_HUMAN	2.40311
C1TC_HUMAN	0.416179
CAB45_HUMAN	0.41696
SFXN4_HUMAN	0.417305
XPP1_HUMAN	2.3942
CYC_HUMAN	0.417869
AMRP_HUMAN	0.417905
PLSI_HUMAN	0.418215
ATPD_HUMAN	0.418615
ARRB2_HUMAN	2.38794
CNN1_HUMAN	2.38565
CAVN1_HUMAN	2.38529
HV551_HUMAN	2.38419
RM18_HUMAN	0.420169
CADH2_HUMAN	0.420566
USMG5_HUMAN	0.420799
ACBP_HUMAN	0.421397
THTPA_HUMAN	0.421804
VPS51_HUMAN	0.422054
GDE_HUMAN	2.36929
IPYR2_HUMAN	0.422804
CA210_HUMAN	0.423229
VGFR1_HUMAN	2.36094
TBB4A_HUMAN	2.35877
HEM3_HUMAN	0.423999
SC5A9_HUMAN	0.424462
NDUF7_HUMAN	0.424861
LMNB1_HUMAN	2.35114
ACMSD_HUMAN	0.425433
DX39B_HUMAN	0.425444
MYH14_HUMAN	0.426541
TTC38_HUMAN	0.426805
OSTP_HUMAN	0.426901
K2C8_HUMAN	0.427847
SLPI_HUMAN	0.427911
SNX14_HUMAN	0.428147
CAVN3_HUMAN	2.33504
TRI38_HUMAN	2.3328
PEPD_HUMAN	0.429235
AL1B1_HUMAN	0.4293
IGKC_HUMAN	2.32933
LS14A_HUMAN	0.429484
CADM4_HUMAN	0.429517
SAFB2_HUMAN	0.429619
ZNRF2_HUMAN	0.431371
PKHA6_HUMAN	0.431525
BSND_HUMAN	0.43182
PALM_HUMAN	0.431833
PGRC1_HUMAN	2.31281
MYL6_HUMAN	2.30779
PLAK_HUMAN	0.433316
ZZEF1_HUMAN	0.433892
GPAT3_HUMAN	0.433896
BIG1_HUMAN	0.433945
ANKR2_HUMAN	0.434153
E41L1_HUMAN	0.434828
ETFA_HUMAN	0.434942
CPPED_HUMAN	0.435052
MICA1_HUMAN	2.29765
PKHO2_HUMAN	2.2957
VATB2_HUMAN	0.43607
CATC_HUMAN	0.436127
ERAP1_HUMAN	2.29173
PECR_HUMAN	0.436506
TAGL2_HUMAN	2.28746
LMO7_HUMAN	0.437285
SIR1_HUMAN	0.438055
HEBP1_HUMAN	0.438556
FBX17_HUMAN	2.279
RAB18_HUMAN	2.27589
ECHD3_HUMAN	0.439656
CFAB_HUMAN	2.27098
ZDHC5_HUMAN	0.440339
MAIP1_HUMAN	0.440402
MAON_HUMAN	0.440675
ACLY_HUMAN	2.26697
DHX16_HUMAN	0.441236
SEP15_HUMAN	0.441257
UBXN6_HUMAN	2.26193
CO6A2_HUMAN	2.26168
PUR2_HUMAN	2.26148
GMFG_HUMAN	2.26122
CFAD_HUMAN	0.442309
LTBP2_HUMAN	2.25779
SHPK_HUMAN	0.442978
GALT2_HUMAN	2.25643
IGSF8_HUMAN	0.443363
STON1_HUMAN	0.443553
CRYAA_HUMAN	0.443583
COX6C_HUMAN	0.443812
CLPP_HUMAN	0.444318
FLII_HUMAN	2.24451
NFS1_HUMAN	0.44559
RTCA_HUMAN	0.446115
FKBP9_HUMAN	2.23274
ACPH_HUMAN	0.447906
CY24B_HUMAN	2.22879
UBE2K_HUMAN	2.22824
CSPG4_HUMAN	2.22788
YLAT1_HUMAN	0.449402
KCRB_HUMAN	0.449562
PML_HUMAN	2.22362
DHTK1_HUMAN	0.449922
IL16_HUMAN	2.21928
DPA1_HUMAN	2.21902
RDH12_HUMAN	0.451009
HYEP_HUMAN	0.451147
PROF2_HUMAN	0.451575
I2BPL_HUMAN	0.451789
RM42_HUMAN	0.451798
ECM1_HUMAN	2.21073
ACOX1_HUMAN	0.452546
CASP1_HUMAN	2.20929
SYTC_HUMAN	2.20887
HSP74_HUMAN	2.20781
CP27A_HUMAN	0.453229
GGH_HUMAN	0.453285
TRXR2_HUMAN	0.453879
IQGA1_HUMAN	2.20245
SPG7_HUMAN	0.454384
HSPB8_HUMAN	0.454831
ORN_HUMAN	0.454888
GNA11_HUMAN	2.19623
VTNC_HUMAN	2.19518
CC28A_HUMAN	0.456604
PEBP1_HUMAN	0.457468
SAA4_HUMAN	2.18588
MLKL_HUMAN	2.18477
MRT4_HUMAN	2.18436
RS8_HUMAN	2.18242
ABCBA_HUMAN	2.18101
PPIL3_HUMAN	2.17851
ACOX2_HUMAN	0.459377
CLRN3_HUMAN	2.17278
MYEF2_HUMAN	0.460305
LETM1_HUMAN	0.460337
TACO1_HUMAN	0.460531
ITM2B_HUMAN	0.460827
RS16_HUMAN	2.16936
QKI_HUMAN	2.16603
SYDC_HUMAN	2.16593
A1BG_HUMAN	2.1627
PHF3_HUMAN	0.462436
RYDEN_HUMAN	0.462766
KVD15_HUMAN	2.15594
ASC_HUMAN	2.15353
LPPRC_HUMAN	0.464634
SETD3_HUMAN	0.465036
MGAT1_HUMAN	2.14981
SYNPO_HUMAN	0.465229
CALX_HUMAN	2.14561
GDIR2_HUMAN	2.14553
TRA2A_HUMAN	2.14523
C163A_HUMAN	2.14474
DHSO_HUMAN	0.46632
RBM5_HUMAN	0.466415
NP1L4_HUMAN	0.466416
FMC1_HUMAN	0.466953
ARMX3_HUMAN	0.467231
FA9_HUMAN	0.467729
CCDC6_HUMAN	0.468628
RECQ1_HUMAN	2.13289
NFASC_HUMAN	0.468911
VATD_HUMAN	0.469223
PDS5A_HUMAN	0.469271
SDHB_HUMAN	0.469932
IPO9_HUMAN	2.12762
THIM_HUMAN	0.470359
NUDT9_HUMAN	0.471661
PMGE_HUMAN	2.11985
PA24A_HUMAN	0.471826
SORCN_HUMAN	2.11817
HMHA1_HUMAN	2.11807
SEPT9_HUMAN	2.11773
CPNE3_HUMAN	2.11765
TCAL4_HUMAN	0.472417
RT33_HUMAN	0.472528
NB5R3_HUMAN	2.11596
DRG2_HUMAN	0.472654
C560_HUMAN	0.472662
RUVB1_HUMAN	0.472975
DYL1_HUMAN	0.472988
HIP1R_HUMAN	0.473191
LASP1_HUMAN	2.11213
TSP3_HUMAN	2.11211
SRR_HUMAN	0.47393
NDRG1_HUMAN	2.10867
ALAT1_HUMAN	0.47439
GNAI2_HUMAN	2.10776
VATB1_HUMAN	0.474623
PSMF1_HUMAN	2.10444
PACN3_HUMAN	0.475655
E41L5_HUMAN	0.475901
PFD2_HUMAN	2.10025
PROF1_HUMAN	2.09956
RBM47_HUMAN	0.476291
TAP1_HUMAN	2.09704
DHB14_HUMAN	0.477091
AEBP1_HUMAN	2.09322
HDGR3_HUMAN	0.477931
DDX58_HUMAN	2.0913
KVD20_HUMAN	2.09129
TM7S3_HUMAN	0.478295
DPP3_HUMAN	2.08978
CATB_HUMAN	0.478597
TCPQ_HUMAN	2.08882
MPP7_HUMAN	0.478878
HPBP1_HUMAN	2.08794
GCSP_HUMAN	0.479685
COQ9_HUMAN	0.479819
ACTS_HUMAN	2.08298
PDIA6_HUMAN	2.0827
CLYBL_HUMAN	0.480197
NPC2_HUMAN	0.48031
NEGR1_HUMAN	0.481005
FBRL_HUMAN	2.07813
EZRI_HUMAN	0.481258
ITA8_HUMAN	2.07742
VATE1_HUMAN	0.481526
RIPR1_HUMAN	2.07611
DP13B_HUMAN	0.48182
MOT8_HUMAN	0.481919
LTBP1_HUMAN	2.07108
BGAL_HUMAN	0.483275
GLYAT_HUMAN	0.483534
CNDP2_HUMAN	0.483673
SYNC_HUMAN	0.483773
TCAF2_HUMAN	2.06653
WIPF1_HUMAN	2.06556
ADT1_HUMAN	0.484451
RT16_HUMAN	0.484663
STA5B_HUMAN	2.06188
VTI1A_HUMAN	0.484995
IPO13_HUMAN	0.485681
COMT_HUMAN	0.485808
CLIC5_HUMAN	0.485907
ERBIN_HUMAN	0.485987
E41L3_HUMAN	0.486103
GIMA8_HUMAN	2.05646
SC23A_HUMAN	2.05224
AMPE_HUMAN	2.04985
GNS_HUMAN	0.488536
TSR1_HUMAN	2.04667
PTPA_HUMAN	0.488824
ABHEB_HUMAN	0.489358
VANG1_HUMAN	0.489617
ITA5_HUMAN	2.0422
TIM9_HUMAN	2.04087
M2GD_HUMAN	0.491791
ARC1B_HUMAN	2.03196
LTOR5_HUMAN	0.492387
SPF27_HUMAN	0.493307
ZC3HF_HUMAN	0.493315
GCYB1_HUMAN	2.02571
VPP1_HUMAN	0.493851
CBR4_HUMAN	0.494053
P20D2_HUMAN	0.494074
NAGA_HUMAN	2.02358
SERC_HUMAN	0.494624
SEP10_HUMAN	2.02081
AMPN_HUMAN	0.495024
ZBT20_HUMAN	0.49509
NDRG2_HUMAN	0.495326
PPCE_HUMAN	2.01766
SYUA_HUMAN	2.0171
SHPS1_HUMAN	2.01697
DUS3_HUMAN	2.01594
VPS16_HUMAN	2.01569
PSA1_HUMAN	2.0137
MYL6B_HUMAN	0.496794
DLDH_HUMAN	0.496804
MPP5_HUMAN	0.497344
TTC1_HUMAN	0.497372
C1R_HUMAN	2.00965
PSB1_HUMAN	2.0078
ERBB2_HUMAN	0.498161
RT26_HUMAN	0.498248
BCAT2_HUMAN	0.498573
SWP70_HUMAN	2.0046
CDIPT_HUMAN	2.00366
PARK7_HUMAN	0.499273
MOT5_HUMAN	0.499637
F162A_HUMAN	0.499854
COA3_HUMAN	0.499905
PREP_HUMAN	0.499978
ERAP2_HUMAN	1.99983
GGYF2_HUMAN	1.99849
SUMF1_HUMAN	1.99843
LANC1_HUMAN	1.99681
1C06_HUMAN	1.99349
CO1A1_HUMAN	1.99317
TIM8A_HUMAN	1.99032
STING_HUMAN	1.9901
WDR1_HUMAN	1.98615
HS90B_HUMAN	1.98445
OTUL_HUMAN	1.98352
TFR1_HUMAN	1.98312
PLEC_HUMAN	1.98198
RS9_HUMAN	1.98116
PPIB_HUMAN	1.97645
S22A7_HUMAN	1.97524
GLNA_HUMAN	1.97133
ENASE_HUMAN	1.96861
LV321_HUMAN	1.96837
RAB8B_HUMAN	1.96602
PSA6_HUMAN	1.96438
RUVB2_HUMAN	1.96055
KDSR_HUMAN	1.95966
MMAA_HUMAN	1.95886
SRS10_HUMAN	1.95808
CBX3_HUMAN	1.95629
AUP1_HUMAN	1.9546
MBOA7_HUMAN	1.95313
TBCE_HUMAN	1.95133
GNA13_HUMAN	1.9494
RL3_HUMAN	1.94753
GFPT1_HUMAN	1.94433
CORO7_HUMAN	1.94191
S10A7_HUMAN	1.9411
TCPH_HUMAN	1.93478
PYGB_HUMAN	1.93449
RS3_HUMAN	1.9335
CCD80_HUMAN	1.93211
TCPG_HUMAN	1.93028
KCD12_HUMAN	1.92827
IF5_HUMAN	1.92564
GPX8_HUMAN	1.92505
TM9S2_HUMAN	1.92327
FABP5_HUMAN	1.92151
RLA0_HUMAN	1.92079
PSDE_HUMAN	1.91887
FLNA_HUMAN	1.91689
ARP2_HUMAN	1.91528
EFHD2_HUMAN	1.91442
FHL1_HUMAN	1.91257
ML12A_HUMAN	1.90865
PEBB_HUMAN	1.90745
RM19_HUMAN	1.90652
CATS_HUMAN	1.90584
LIMS1_HUMAN	1.90399
WDR36_HUMAN	1.90219
CD59_HUMAN	1.9016
TMX3_HUMAN	1.89964
EST2_HUMAN	1.89942
HPLN1_HUMAN	1.89596
STX16_HUMAN	1.8947
GLOD4_HUMAN	1.89376
SQOR_HUMAN	1.89229
TTHY_HUMAN	1.89149
PA2G4_HUMAN	1.89109
TPPC3_HUMAN	1.89068
DHX9_HUMAN	1.8903
NRM_HUMAN	1.88934
ARPIN_HUMAN	1.88914
RL14_HUMAN	1.88801
MAOM_HUMAN	1.88731
PMM2_HUMAN	1.8859
DDX24_HUMAN	1.88568
TIMP1_HUMAN	1.88548
PODN_HUMAN	1.88547
ADK_HUMAN	1.88296
JCAD_HUMAN	1.88207
1433Z_HUMAN	1.88014
HTRA2_HUMAN	1.87824
LMAN2_HUMAN	1.87762
RS18_HUMAN	1.87387
CDK18_HUMAN	1.87231
CAPZB_HUMAN	1.86806
PCBP2_HUMAN	1.86475
PSB8_HUMAN	1.86328
GABPA_HUMAN	1.86194
TBC9B_HUMAN	1.85696
GBG10_HUMAN	1.85655
COPB_HUMAN	1.85352
WDR26_HUMAN	1.85209
PARVB_HUMAN	1.85166
ARHG1_HUMAN	1.85086
PLSL_HUMAN	1.8506
TENS1_HUMAN	1.84995
KIF2A_HUMAN	1.84926
CRLF3_HUMAN	1.84884
IFIT1_HUMAN	1.84658
CREL1_HUMAN	1.84573
SYFB_HUMAN	1.8456
CASP3_HUMAN	1.84517
ALG5_HUMAN	1.84489
RS19_HUMAN	1.8433
PPT1_HUMAN	1.84271
LEG8_HUMAN	1.84235
LOXL2_HUMAN	1.84018
PECA1_HUMAN	1.83918
EMAL4_HUMAN	1.83815
PDLI4_HUMAN	1.8375
KPBB_HUMAN	1.83249
CRNL1_HUMAN	1.83071
SMAP2_HUMAN	1.82947
LRC59_HUMAN	1.82811
UFL1_HUMAN	1.82673
RUXGL_HUMAN	1.82666
DEFI6_HUMAN	1.8263
LTOR2_HUMAN	1.82553
BUB3_HUMAN	1.82492
FLOT2_HUMAN	1.82053
SYWC_HUMAN	1.82025
SC24A_HUMAN	1.81886
AN32E_HUMAN	1.8187
FCGRN_HUMAN	1.8186
TRI25_HUMAN	1.81653
KIF3A_HUMAN	1.81564
ACSL3_HUMAN	1.81426
CSK_HUMAN	1.81128
MYO1B_HUMAN	1.81033
RPAB1_HUMAN	1.81026
SAR1A_HUMAN	1.81
EMD_HUMAN	1.80955
DOCK2_HUMAN	1.80417
PLD3_HUMAN	1.80399
BCKD_HUMAN	1.80262
MTL26_HUMAN	1.80203
PRS6A_HUMAN	1.80131
B2MG_HUMAN	1.80011
SND1_HUMAN	1.79742
S35U4_HUMAN	1.79071
DCTN6_HUMAN	1.79055
NEK9_HUMAN	1.79025
SEPT2_HUMAN	1.78993
AAAS_HUMAN	1.78825
PCAT2_HUMAN	1.7878
HV307_HUMAN	1.78596
SLAI2_HUMAN	1.7858
NADE_HUMAN	1.78575
DHB4_HUMAN	1.78478
CSN4_HUMAN	1.78455
UBC9_HUMAN	1.78216
IF4A3_HUMAN	1.7821
RL24_HUMAN	1.78139
RAB32_HUMAN	1.78097
SHLB1_HUMAN	1.779
TMM65_HUMAN	1.77671
PSA_HUMAN	1.77633
PFKAL_HUMAN	1.77575
RAN_HUMAN	1.7757
LPP_HUMAN	1.77553
PIGT_HUMAN	1.77456
BZW1_HUMAN	1.77262
NCBP2_HUMAN	1.77182
LYN_HUMAN	1.77145
LC7L3_HUMAN	1.7714
ERG7_HUMAN	1.77069
KCC1D_HUMAN	1.77048
TCPZ_HUMAN	1.76984
PLEK_HUMAN	1.76826
PPIC_HUMAN	1.76799
TR112_HUMAN	1.7646
T179B_HUMAN	1.76351
MGN_HUMAN	1.76319
PGAM1_HUMAN	1.76223
RSSA_HUMAN	1.76115
LSP1_HUMAN	1.76091
APOH_HUMAN	1.75983
PRKRA_HUMAN	1.75938
PARP9_HUMAN	1.75793
PLAC9_HUMAN	1.75785
RL36_HUMAN	1.7571
ERF1_HUMAN	1.75579
CLC11_HUMAN	1.7549
ATG3_HUMAN	1.75411
HCFC1_HUMAN	1.75374
CPNE1_HUMAN	1.75366
RPE_HUMAN	1.75257
RL31_HUMAN	1.75124
SEGN_HUMAN	1.75093
RO60_HUMAN	1.7494
AAMP_HUMAN	1.74846
LTOR1_HUMAN	1.7484
MIF_HUMAN	1.74784
GSH0_HUMAN	1.74757
SEPT8_HUMAN	1.74653
SC22B_HUMAN	1.74609
SLIRP_HUMAN	1.74398
COPB2_HUMAN	1.74386
TCRG1_HUMAN	1.73832
NCKP1_HUMAN	1.7369
LAMP2_HUMAN	1.72883
CAND1_HUMAN	1.72382
HV434_HUMAN	1.72255
ARMC8_HUMAN	1.72165
PP1A_HUMAN	1.71887
AAKG1_HUMAN	1.7183
ARPC2_HUMAN	1.71705
RAP2B_HUMAN	1.71678
TOIP1_HUMAN	1.71542
OAS2_HUMAN	1.71447
FKB10_HUMAN	1.71051
THY1_HUMAN	1.70871
MYPT1_HUMAN	1.7072
PSA5_HUMAN	1.70061
TFG_HUMAN	1.69923
TERA_HUMAN	1.69767
HGS_HUMAN	1.69751
TGFB1_HUMAN	1.69674
DDB1_HUMAN	1.69442
PLIN3_HUMAN	1.6938
PTPRJ_HUMAN	1.69097
TBCC_HUMAN	1.68788
LKHA4_HUMAN	1.68752
H15_HUMAN	1.68259
WDR3_HUMAN	1.68109
GBP1_HUMAN	1.67902
ROA3_HUMAN	1.67609
FLOT1_HUMAN	1.67557
CFDP1_HUMAN	1.67474
HTRA1_HUMAN	1.67469
ANCHR_HUMAN	1.66978
ATX2L_HUMAN	1.66952
PRS7_HUMAN	1.66873
VAS1_HUMAN	1.66714
SRPRA_HUMAN	1.66565
RBM12_HUMAN	1.66306
DHX15_HUMAN	1.66288
RL15_HUMAN	1.65939
NTPCR_HUMAN	1.65803
XRCC6_HUMAN	1.65789
MYADM_HUMAN	1.6577
SPB6_HUMAN	1.65591
TBG1_HUMAN	1.65379
HNRH1_HUMAN	1.64703
TOLIP_HUMAN	1.64457
TM258_HUMAN	1.64357
PARP4_HUMAN	1.64303
SF3B5_HUMAN	1.63845
PIMT_HUMAN	1.63663
PDLI7_HUMAN	1.63646
CALU_HUMAN	1.63567
RAE1L_HUMAN	1.63136
6PGL_HUMAN	1.62866
TRA2B_HUMAN	1.62806
RBM14_HUMAN	1.62686
NUP35_HUMAN	1.62585
PAR10_HUMAN	1.62451
LAMB1_HUMAN	1.62211
SFPQ_HUMAN	1.62209
G6PI_HUMAN	1.62072
CNIH4_HUMAN	1.62067
PRP31_HUMAN	1.62037
SC24C_HUMAN	1.61954
OST48_HUMAN	1.61861
RFA1_HUMAN	1.61778
SYYC_HUMAN	1.61461
USO1_HUMAN	1.6144
RL35A_HUMAN	1.6128
ATLA3_HUMAN	1.61197
S10AA_HUMAN	1.6082
FBX22_HUMAN	1.60764
NEXN_HUMAN	1.60741
SC5A6_HUMAN	1.6059
NIBAN_HUMAN	1.60479
SAMH1_HUMAN	1.60061
ELMD2_HUMAN	1.59962
THUM1_HUMAN	1.59851
BORG5_HUMAN	1.59682
HS71B_HUMAN	1.59458
RU2A_HUMAN	1.59235
PSB3_HUMAN	1.59191
CDK5_HUMAN	1.59007
UBP15_HUMAN	1.58931
PSD12_HUMAN	1.58775
FBXL8_HUMAN	1.58728
CHM2A_HUMAN	1.58567
VASP_HUMAN	1.58394
MTA2_HUMAN	1.58352
RL7_HUMAN	1.58294
GIT2_HUMAN	1.58197
BL1S1_HUMAN	1.58173
UN45A_HUMAN	1.58142
NP1L1_HUMAN	1.5805
ITB1_HUMAN	1.58043
KCC2D_HUMAN	1.57996
CAZA1_HUMAN	1.57925
RNT2_HUMAN	1.57883
PYR1_HUMAN	1.57805
TRXR1_HUMAN	1.57701
PPR21_HUMAN	1.57464
CNPY4_HUMAN	1.57457
ASPH_HUMAN	1.5738
ESYT2_HUMAN	1.57253
MOB1A_HUMAN	1.5721
STT3A_HUMAN	1.57112
IF4A1_HUMAN	1.56688
DEOC_HUMAN	1.5662
CSN1_HUMAN	1.56399
ITIH5_HUMAN	1.56387
SYK_HUMAN	1.56371
ITA3_HUMAN	1.56301
PPR18_HUMAN	1.56198
ARMD3_HUMAN	1.56143
DDX18_HUMAN	1.55996
DDX17_HUMAN	1.55687
TEBP_HUMAN	1.55541
PP1B_HUMAN	1.55473
NTF2_HUMAN	1.54965
MRE11_HUMAN	1.54859
CMPK2_HUMAN	1.54845
RAB6A_HUMAN	1.54716
MPRI_HUMAN	1.5446
RL11_HUMAN	1.54243
EF2_HUMAN	1.54055
NUP98_HUMAN	1.53918
UGGG1_HUMAN	1.53603
TIPRL_HUMAN	1.53311
SYCC_HUMAN	1.5325
SEC63_HUMAN	1.53126
SCAM3_HUMAN	1.52569
MANF_HUMAN	1.52476
CSK2B_HUMAN	1.52209
FBLN1_HUMAN	1.52204
PIPNB_HUMAN	1.52201
STAT3_HUMAN	1.52164
SEPT7_HUMAN	1.5206
KPRA_HUMAN	1.51982
LAP2B_HUMAN	1.5171
RMD3_HUMAN	1.51663
TOM40_HUMAN	1.51373
RS24_HUMAN	1.51233
PBIP1_HUMAN	1.5104
F10A1_HUMAN	1.50794
GANAB_HUMAN	1.50534
CPSF5_HUMAN	1.50288
FKB1A_HUMAN	1.50246
RPN1_HUMAN	1.50208
VTA1_HUMAN	1.50107
