# Supplementary material for: The Extracellular Matrix Environment of Clear Cell Renal Cell Carcinoma Determines Cancer Associated Fibroblast Growth
Source: Cancers (Basel). 2021 Nov 23;13(23):5873. doi: 10.3390/cancers13235873 (PMC8657052; doi:10.3390/cancers13235873)
Supplement: Supplementary file 1 [file cancers-13-05873-s001.zip › Table S3.xlsx]

## Sheet: Heatmap
This document summarizes analysis of mass spectrometry comparison between ccRCC tumors and matching adjacent normal kidney using Gene Set Enrichment Analysis. Signaling pathway nodes were generated using the REACTOME annotation dataset. Heatmap and edge table were used to generate Cytoscape wire plot. Only proteins with significant differential distribution (SWATH pval>=0.05, fold change >= 1.5) …
Gene	Description	Ranks	Tumor	Normal
ACAA1	na	4.54	48349.2	1.01346e+06
IGLC3	na	4.53	43397.4	887437
NDUFB6	na	4.33	24494	342605
PNP	na	4.15	238865	2.56405e+06
UMOD	na	4.12	170080	1.75246e+06
PIGR	na	4.09	127215	1.27537e+06
MT-CO2	na	4.04	151745	1432224
NDUFA9	na	3.99	89814.9	803096
TKFC	na	3.97	179864	1.55974e+06
NDUFA13	na	3.94	32817.5	277507
MT2A	na	3.84	76010.8	580426
MME	na	3.82	178120	1.33076e+06
UBE2L3	na	3.77	49285.7	351096
MT-ND5	na	3.76	61426.2	432824
COX7C	na	3.73	161509	1112854
CD9	na	3.6	66111.1	407559
NDUFS7	na	3.57	5861.76	35252.9
NDUFS2	na	3.57	223864	1.33821e+06
NDUFB4	na	3.56	80652.2	480713
ATP1B1	na	3.55	246768	1.45946e+06
SLC7A8	na	3.5	41221.2	232772
UQCRFS1	na	3.48	76399.1	425344
WTAP	na	3.46	4609.59	25352.2
DNAJC5	na	3.42	3122.42	16579.8
KRAS	na	3.41	13817.4	73128.8
NDUFB8	na	3.39	172850	903131
ATP5PF	na	3.35	268776	1.36232e+06
COL4A3	na	3.32	136543	677862
NDUFA8	na	3.32	127827	634537
SDC1	na	3.31	98805.1	484429
NTN4	na	3.29	4482.36	21779.6
MT-CYB	na	3.26	107268	508299
MDH2	na	3.18	2988494	13437013
NDUFB3	na	3.17	52600.6	234621
L1CAM	na	3.14	29565.6	129753
EPCAM	na	3.14	50373.2	220373
UCHL1	na	3.13	106480	463985
COL4A4	na	3.12	62502.2	270250
NRAS	na	3.12	13725.9	59181.2
NDUFS4	na	3.11	127511	548513
SUCLG2	na	3.11	491594	2.11356e+06
RPS7	na	3.11	87200.3	373727
ACTG1	na	3.04	257959	1.05783e+06
LSM3	na	3.03	127669	521847
NDUFA10	na	3.03	127996	520633
LDHB	na	2.97	413274	1.62674e+06
NDUFS6	na	2.97	75864.4	297461
IDH3B	na	2.97	142539	558467
MUC1	na	2.96	17472.3	67987.6
DYNLL2	na	2.94	142230	548024
COX4I1	na	2.94	332823	1.27892e+06
UQCR10	na	2.93	14125.3	54140.2
NDUFB11	na	2.91	109944	417152
NDUFA4	na	2.88	33287.2	123672
SIGIRR	na	2.87	29177	107851
SLCO4C1	na	2.87	13298.6	49012.8
MVB12A	na	2.85	20038.4	73316.8
UQCRC1	na	2.85	549344	2.00856e+06
NDUFA12	na	2.84	83056.8	301680
GM2A	na	2.83	100868	364648
SCO1	na	2.83	19954.6	72071.6
ARF1	na	2.83	159990	576859
UQCRH	na	2.8	356857	1.26392e+06
TCP1	na	2.79	193369	680231
NELFE	na	2.78	24963.3	87646.1
TXN	na	2.76	193637	672186
MT-ND4	na	2.74	9814.6	33701
STX3	na	2.73	62984.3	214394
SUCLG1	na	2.72	162724	549633
VNN1	na	2.71	1896.04	6375.24
ATP5PD	na	2.7	375931	1.25918e+06
IDH2	na	2.68	895124	2.97129e+06
FAHD1	na	2.67	266548	876018
NDUFS1	na	2.66	327189	1072608
NDUFA2	na	2.64	341919	1.10935e+06
TRMT61B	na	2.64	22248.8	71981.9
ALAD	na	2.63	89461.8	288638
LAMC2	na	2.57	6075.15	18948.1
DPEP1	na	2.57	118276	367516
RPP38	na	2.55	10592.9	32642.1
SERPINA5	na	2.55	42494.3	130838
PDHB	na	2.54	270132	828137
SNRPE	na	2.54	45826.2	140112
NDUFB10	na	2.51	142906	430914
SRP9	na	2.51	78626.4	236530
NDUFB9	na	2.5	197586	593460
SDC4	na	2.5	97657.6	293318
MT-ND3	na	2.48	37773.8	111851
CYC1	na	2.48	296285	877142
COX5B	na	2.47	468582	1.38496e+06
RNASE2	na	2.46	102192	300019
SOD1	na	2.45	312426	912640
SH3GL2	na	2.43	32167.3	93083.1
PDHA1	na	2.4	201922	575454
NDUFA7	na	2.4	40212.6	114379
ENTPD5	na	2.38	41680	117597
ATP6V1F	na	2.37	239075	670342
UQCRB	na	2.34	357953	988715
FUCA1	na	2.32	40450.5	110344
NDUFS8	na	2.32	148554	404807
HSP90AA1	na	2.3	682800	1.85063e+06
XPNPEP2	na	2.29	114673	308578
IDH3G	na	2.29	177810	477571
CASK	na	2.28	70291.6	188067
UBE2V1	na	2.28	16982.2	45408.5
SUCLA2	na	2.27	477121	1.2723e+06
RAP1B	na	2.27	315160	838494
USP25	na	2.26	10711.5	28422.6
NDUFB5	na	2.25	13859.6	36624.8
UQCRC2	na	2.24	621009	1.633e+06
LYZ	na	2.24	442311	1.1609e+06
C1QBP	na	2.24	249962	655192
PRKAR2B	na	2.24	42620.1	111550
VDAC3	na	2.22	113416	294641
TNPO1	na	2.21	29503.2	76379.8
TGOLN2	na	2.19	24497.2	62783.5
CTNND1	na	2.19	120545	308896
CDH1	na	2.18	199457	507572
PTH1R	na	2.18	6655.25	16933.2
NDUFAF2	na	2.18	43511.1	110544
NDUFC2	na	2.17	35465.6	89748.8
H3-3A	na	2.15	205072	514081
NDUFA6	na	2.15	144816	362995
S100P	na	2.15	18061.1	45205.5
ITGB6	na	2.14	40948.9	102401
CYB5R1	na	2.14	50468.9	126087
MTAP	na	2.1	72577	177449
GGT1	na	2.09	208482	507715
CTSH	na	2.09	142725	346926
VPS25	na	2.08	38702.7	93972.5
UFD1	na	2.08	56014.3	135898
CYCS	na	2.05	442050	1.05787e+06
ATP5F1D	na	2.05	218912	522943
CDH2	na	2.04	96189.9	228715
NDUFAF7	na	2.02	10665.5	25103.5
DDX39B	na	2.02	133514	313822
SPP1	na	2.01	39716.4	93034.3
SLPI	na	2	59501.8	139052
JUP	na	1.98	156038	360101
ETFA	na	1.97	428403	984965
CPPED1	na	1.97	173403	398580
ATP6V1B2	na	1.96	248990	570986
CTSC	na	1.96	230329	528123
LMO7	na	1.96	100023	228736
ME3	na	1.94	77779.7	176501
DHX16	na	1.94	11221	25430.8
CFD	na	1.93	95318.2	215501
COX6C	na	1.93	169878	382769
APEH	na	1.91	452773	1010866
SLC7A7	na	1.9	77770.9	173054
PFN2	na	1.89	218667	484230
GGH	na	1.88	213068	470052
PEBP1	na	1.86	1.59778e+06	3492651
TACO1	na	1.85	138007	299669
LRPPRC	na	1.83	162345	349404
RBM5	na	1.82	7167.89	15368.1
F9	na	1.81	486289	1.03968e+06
NFASC	na	1.81	37175	79279.5
ATP6V1D	na	1.81	42991.7	91623.2
SDHB	na	1.8	239056	508702
PLA2G4A	na	1.79	14936.9	31657.7
SDHC	na	1.79	42161.9	89200.9
RUVBL1	na	1.79	122558	259122
DYNLL1	na	1.79	167775	354712
ATP6V1B1	na	1.78	89070.4	187666
CTSB	na	1.76	888674	1.85683e+06
NPC2	na	1.76	104667	217915
NEGR1	na	1.75	35239.4	73262.2
ATP6V1E1	na	1.75	102806	213501
GLB1	na	1.74	180218	372909
SLC25A4	na	1.74	493013	1.01767e+06
GNS	na	1.72	273080	558976
BCAS2	na	1.7	10736.8	21764.9
ATP6V0A1	na	1.69	306178	619980
ANPEP	na	1.69	320263	646965
DLD	na	1.68	221354	445556
ERBB2	na	1.67	17558.7	35247.1
PARK7	na	1.67	930610	1.86393e+06
ATP5F1A	na	1.66	6.25995e+06	12477674
TRIM2	na	1.65	115736	229744
GNAI1	na	1.65	95963	190483
TIMMDC1	na	1.65	52318.9	103713
PPP2CB	na	1.64	69022.6	136219
POLR2I	na	1.63	22910.2	45043.5
RAB5C	na	1.63	315803	620465
XPC	na	1.62	43566.9	85508.7
NEDD8	na	1.62	46660.1	91291.4
COX6B1	na	1.6	1.12134e+06	2.18153e+06
GOLM1	na	1.6	56185.9	109103
ATP6V1A	na	1.6	712318	1.37969e+06
DLG1	na	1.59	112529	217832
IGKV2D-40	na	1.59	34900.5	67453
CBX1	na	1.59	80376.5	155291
ADHFE1	na	1.58	18764.9	36153
ATP6V0A4	na	1.58	42799.6	82425.1
SYMPK	na	1.58	26228.3	50378.4
ZBTB8OS	na	1.57	18513.2	35464.7
ATP6V1G1	na	1.56	139977	266606
CUL7	na	1.56	28075.3	53431.6
NDUFS5	na	1.55	136645	259639
TP53RK	na	1.55	12479.4	23685.2
NIT2	na	1.54	546832	1.03555e+06
PRKCA	na	1.54	87971.9	166036
DERL2	na	1.54	16050.7	30285
L2HGDH	na	1.54	214120	404005
GGT5	na	1.52	147823	277339
AKAP1	na	1.51	12309.3	23008
FSTL1	na	1.51	6333.53	11826.2
S100A11	na	1.49	98109.6	181414
ATP6V1C1	na	1.49	70458.3	130210
SBSPON	na	1.49	167160	308650
SKP1	na	1.48	82720.8	152391
RPS27A	na	1.48	1.79393e+06	3301005
RBBP5	na	1.47	13908.9	25540.6
NDUFS3	na	1.46	167453	306023
PDCD6IP	na	1.46	337934	616390
TUBB2A	na	1.45	90812.7	165270
CD99L2	na	1.45	99895.8	181107
NDUFV1	na	1.44	314185	568740
PRDX6	na	1.42	2.39298e+06	4.2943e+06
NFKBIB	na	1.41	28755.4	51434.9
TPRKB	na	1.41	7561.15	13490.1
COMMD4	na	1.4	13229.3	23554.8
POLR2B	na	1.39	41712.4	73980.8
NLRX1	na	1.39	58557.7	103826
SLC44A2	na	1.39	64228.6	113778
THSD7A	na	1.37	6001.07	10540.4
F11R	na	1.36	181856	317998
PSMB5	na	1.35	136256	237074
EEF1A1	na	1.34	1595731	2.75903e+06
HRC	na	1.33	8240.22	14202.3
KIF13B	na	1.33	58665.1	101096
ACTB	na	1.31	1547478	2.64987e+06
POLR1C	na	1.31	25233.4	43160.5
LAMA5	na	1.31	372670	636642
YY1	na	1.3	14521.5	24745.2
PRKCZ	na	1.3	10926.6	18600.4
GLO1	na	1.28	86322.3	145973
BANF1	na	1.28	127885	215740
ANP32A	na	1.26	120497	202075
USP24	na	1.26	13615.2	22742.9
TRIM3	na	1.25	34941.1	58321.1
MAN1A1	na	1.25	27547.7	45823
COPS3	na	1.24	89856.5	149212
CAPN7	na	1.24	43394.4	71991.7
MYD88	na	1.23	63751.9	105377
NDUFAB1	na	1.22	1.31253e+06	2.16372e+06
SMARCA4	na	1.22	37494.3	61647.2
HNRNPD	na	1.21	147627	241437
RAB11B	na	1.2	1.54975e+06	2.53128e+06
AOC1	na	1.2	175342	285632
PSIP1	na	1.17	23082.6	37140.9
GRSF1	na	1.16	62581.7	100265
MGAM	na	1.15	74255.3	118407
CCDC22	na	1.15	151414	241381
DNAJC8	na	1.14	65877.4	104782
PTPN23	na	1.12	128466	202695
ACTN4	na	1.1	1.60942e+06	2.5206e+06
EHD1	na	1.1	465910	729584
PSMA7	na	1.1	381234	596726
ATP6AP2	na	1.1	9415.6	14734.7
YBX1	na	1.08	67577.9	104977
TRNT1	na	1.06	31878.5	49057.5
MIA2	na	1.05	97400.6	149157
AKT2	na	1.04	50864.8	77591.8
PTGES2	na	1.03	148873	226176
BAIAP2	na	1.03	23605.1	35814.7
CTSA	na	1.03	245270	371870
NDUFA11	na	1.02	339198	513777
SP100	na	1.01	19869.6	29886
STAM2	na	1	51884.3	77829.2
AP2A2	na	1	257267	385690
CAB39	na	0.97	71376.8	105916
MAN1A2	na	0.96	10467.9	15467.7
PTPRA	na	0.96	28833.9	42554.2
CD81	na	0.96	134765	198451
ENDOD1	na	0.95	314783	462817
GSTP1	na	0.93	4.7772e+06	6959798
COMMD9	na	0.92	55223.8	80214.8
PDPR	na	0.9	246839	354750
SNF8	na	0.89	45508	65145.8
WDR61	na	0.89	166453	238182
APOOL	na	0.89	245914	351851
AP1M1	na	0.88	316660	452658
CAPZA2	na	0.85	774619	1.09374e+06
VAPA	na	0.85	720620	1.01403e+06
FKBP8	na	0.82	176246	245171
ATP6V1H	na	0.81	146501	203205
ANK2	na	0.81	112744	156250
EHD3	na	0.81	203788	282310
CNOT1	na	0.8	73696.8	101780
ADAM10	na	0.8	107037	147686
SPTBN1	na	0.78	396425	543946
PTBP1	na	0.78	332488	454810
UBE2N	na	0.78	524286	716914
GLG1	na	0.76	217827	296376
MAN2B1	na	0.76	123576	167768
ACTR10	na	0.75	51355.5	69483.4
NDUFAF3	na	0.65	169510	220397
ATP11A	na	0.64	124750	161544
GHDC	na	0.64	108458	140017
GLA	na	0.62	100999	129846
PDE12	na	0.62	145966	187308
PSMD1	na	0.45	421077	504795
PRKDC	na	-0.38	367801	316347
CUL3	na	-0.43	181466	152867
RAB14	na	-0.58	761598	603472
RNF20	na	-0.6	45882.8	36033.1
ATP2B4	na	-0.63	251149	195258
SF3A3	na	-0.65	237445	182839
HMOX2	na	-0.67	163913	125178
SAFB	na	-0.68	186702	141769
PTPN12	na	-0.69	32442	24595.3
PDK3	na	-0.69	186946	141579
SRRM1	na	-0.69	132046	99938.3
NUP155	na	-0.7	120306	90713.2
COPG1	na	-0.7	485539	365709
DAD1	na	-0.7	364180	274242
NOP56	na	-0.72	264872	197938
NUP54	na	-0.73	88648.8	66027.8
HSP90B1	na	-0.74	6268240	4.6527e+06
SRP72	na	-0.75	166315	122751
CREB1	na	-0.76	184489	135554
EEA1	na	-0.77	190745	139851
NUP88	na	-0.77	101937	74666.7
CDC42	na	-0.78	449255	328389
PSMC6	na	-0.79	331923	240944
HNRNPA0	na	-0.8	502362	364338
XPO1	na	-0.81	437494	315258
RHOG	na	-0.82	372704	268075
SF3B3	na	-0.82	461338	331103
PLCG2	na	-0.82	255236	182955
LAMA3	na	-0.83	61873.9	44293.9
CNOT7	na	-0.83	39693.5	28355.1
PSMB4	na	-0.84	635732	453623
VWA1	na	-0.85	1.06244e+06	752528
SPCS3	na	-0.87	141279	99551.4
GBP2	na	-0.88	303383	212624
EIF4G2	na	-0.89	421696	294029
DDX5	na	-0.9	415425	288459
NAGK	na	-0.91	370456	256711
ARSD	na	-0.91	104864	72639.2
CTBP1	na	-0.91	215767	149095
RAC1	na	-0.91	176038	121592
SEC24D	na	-0.92	133744	92159.7
SERPINB1	na	-0.92	445437	306358
HNRNPM	na	-0.93	488877	336070
COPZ1	na	-0.94	223570	152632
RPS12	na	-0.95	314212	214192
PSMB2	na	-0.95	687922	467630
TTLL12	na	-0.96	202363	137331
SH3GL1	na	-0.96	376113	255243
DCTN3	na	-0.96	189642	128646
HNRNPL	na	-0.97	251357	169982
STK10	na	-0.97	244788	165514
ALYREF	na	-0.97	382679	258631
RCC1	na	-0.97	187441	126552
DDX1	na	-0.97	446361	301270
SEC24B	na	-0.97	78440.8	52848.8
SPTA1	na	-0.98	200581	135047
GMPPB	na	-0.98	261606	175963
RAB4A	na	-0.98	94478.5	63447.8
KLC4	na	-0.98	143573	96319.1
ESAM	na	-0.99	133634	89587.3
PAIP1	na	-0.99	176696	118188
COPS6	na	-0.99	115610	77328.4
BET1L	na	-0.99	31795.5	21263.3
TTC37	na	-0.99	58277.5	38968
ACTN1	na	-1	1.9762e+06	1.31984e+06
VTA1	na	-1	80491.9	53623.1
RPN1	na	-1	1.17182e+06	780130
NUDT21	na	-1	359066	238919
GANAB	na	-1.01	1.51708e+06	1.00779e+06
RPS24	na	-1.02	478817	316608
STAT3	na	-1.03	297267	195360
FBLN1	na	-1.03	582511	382717
CSNK2B	na	-1.04	371499	244072
MANF	na	-1.04	241921	158661
UGGT1	na	-1.06	449892	292892
NUP98	na	-1.06	174626	113454
EEF2	na	-1.06	1641211	1.06534e+06
RPL11	na	-1.07	987920	640495
IGF2R	na	-1.07	318373	206120
RAB6A	na	-1.07	492272	318178
MRE11	na	-1.08	274781	177440
DDX17	na	-1.09	536959	344897
ITGA3	na	-1.1	445790	285212
GPS1	na	-1.1	169135	108144
DERA	na	-1.1	317213	202536
EIF4A1	na	-1.1	704195	449426
STT3A	na	-1.11	230429	146665
TXNRD1	na	-1.12	345108	218838
RNASET2	na	-1.12	247544	156790
CAPZA1	na	-1.12	837968	530612
CAMK2D	na	-1.12	147505	93360
ITGB1	na	-1.12	1.62762e+06	1.02986e+06
RPL7	na	-1.13	352776	222861
VASP	na	-1.13	346842	218974
CHMP2A	na	-1.13	259716	163789
FBXL8	na	-1.13	110590	69672.5
PSMD12	na	-1.14	268942	169386
USP15	na	-1.14	117542	73957.5
CDK5	na	-1.14	101557	63870
PSMB3	na	-1.14	394716	247951
SNRPA1	na	-1.14	379594	238386
HSPA1B	na	-1.15	4844552	3038133
THUMPD1	na	-1.15	149567	93566.4
SAMHD1	na	-1.15	650464	406386
FBXO22	na	-1.17	103475	64364.1
S100A10	na	-1.17	2.24903e+06	1.39848e+06
RPL35A	na	-1.17	289786	179679
USO1	na	-1.18	167014	103452
RPA1	na	-1.18	316266	195493
DDOST	na	-1.18	515442	318448
SEC24C	na	-1.18	352482	217642
PRPF31	na	-1.18	144312	89060.8
GPI	na	-1.18	1288014	794719
SFPQ	na	-1.19	1500095	924794
LAMB1	na	-1.19	876219	540172
NUP35	na	-1.19	112963	69479.2
TRA2B	na	-1.19	411872	252983
RAE1	na	-1.2	41429.1	25395.4
CALU	na	-1.21	641636	392276
SF3B5	na	-1.21	62092.9	37897.2
TOLLIP	na	-1.22	193145	117444
HNRNPH1	na	-1.22	1.14135e+06	692972
SERPINB6	na	-1.23	863302	521346
XRCC6	na	-1.24	1.08135e+06	652241
RPL15	na	-1.24	589484	355241
DHX15	na	-1.24	183304	110233
SRPRA	na	-1.25	217419	130531
PSMC2	na	-1.25	519520	311327
HTRA1	na	-1.26	101932	60866.3
HNRNPA3	na	-1.26	2.7882e+06	1.66352e+06
GBP1	na	-1.27	316836	188703
WDR3	na	-1.27	21081.4	12540.3
LTA4H	na	-1.28	544123	322440
PTPRJ	na	-1.28	107690	63685.1
DDB1	na	-1.29	216925	128023
TGFB1	na	-1.29	171674	101179
HGS	na	-1.29	144337	85028.5
VCP	na	-1.29	2.57901e+06	1.51915e+06
TFG	na	-1.3	473087	278413
PSMA5	na	-1.3	627191	368803
THY1	na	-1.31	1.07151e+06	627087
OAS2	na	-1.32	107107	62472.5
RAP2B	na	-1.32	395706	230493
ARPC2	na	-1.32	469980	273713
ARMC8	na	-1.33	115947	67346.7
IGHV4-34	na	-1.33	149044	86525.2
CAND1	na	-1.33	258727	150089
LAMP2	na	-1.34	18592.5	10754.4
NCKAP1	na	-1.35	199723	114988
COPB2	na	-1.36	429542	246317
SEC22B	na	-1.36	1.14574e+06	656174
MIF	na	-1.36	870346	497954
LAMTOR1	na	-1.36	431132	246587
AAMP	na	-1.36	42778.8	24466.5
RPL31	na	-1.37	250124	142827
CPNE1	na	-1.37	431736	246191
HCFC1	na	-1.37	235550	134313
ETF1	na	-1.37	291537	166044
RPL36	na	-1.37	367862	209357
APOH	na	-1.38	1.45619e+06	827463
RPSA	na	-1.38	325144	184620
PGAM1	na	-1.38	969574	550196
MAGOH	na	-1.38	114562	64974.4
TMEM179B	na	-1.38	55876	31684.6
TRMT112	na	-1.38	218153	123627
PLEK	na	-1.39	172390	97491.5
LYN	na	-1.39	224788	126895
NCBP2	na	-1.39	56492.4	31883.9
PIGT	na	-1.4	34628.2	19513.7
RAN	na	-1.4	859742	484171
PFKL	na	-1.4	477500	268900
RAB32	na	-1.4	297499	167043
RPL24	na	-1.4	320337	179825
EIF4A3	na	-1.41	543754	305119
UBE2I	na	-1.41	388983	218265
COPS4	na	-1.41	361610	202633
IGHV3-7	na	-1.41	1.09937e+06	615563
AAAS	na	-1.41	45124.4	25233.8
DCTN6	na	-1.42	124928	69770.7
B2M	na	-1.43	442783	245975
PSMC3	na	-1.43	591310	328267
PLD3	na	-1.43	489930	271582
DOCK2	na	-1.43	165032	91472.9
POLR2E	na	-1.44	31286.3	17282.8
CSK	na	-1.44	260472	143805
KIF3A	na	-1.45	19287.1	10622.7
TRIM25	na	-1.45	324365	178563
SEC24A	na	-1.45	247708	136189
LAMTOR2	na	-1.46	320744	175699
CRNKL1	na	-1.47	30454.6	16635.4
PECAM1	na	-1.48	362235	196954
LOXL2	na	-1.48	103401	56190.9
RPS19	na	-1.48	730385	396238
ALG5	na	-1.48	175437	95093.2
CASP3	na	-1.49	119896	64978.1
IFIT1	na	-1.49	88122.7	47722.1
KIF2A	na	-1.49	203012	109780
LCP1	na	-1.49	656082	354524
COPB1	na	-1.5	601606	324575
GNG10	na	-1.5	229970	123869
PSMB8	na	-1.51	346298	185854
PCBP2	na	-1.51	812526	435730
CAPZB	na	-1.51	1.47156e+06	787747
RPS18	na	-1.52	672735	359008
LMAN2	na	-1.52	541444	288368
YWHAZ	na	-1.53	2.11479e+06	1.12481e+06
TIMP1	na	-1.53	107277	56896.1
PMM2	na	-1.53	264343	140168
ME2	na	-1.54	605419	320784
RPL14	na	-1.54	1.51311e+06	801429
DHX9	na	-1.54	657446	347800
TRAPPC3	na	-1.54	168121	88920.8
PA2G4	na	-1.54	716130	378687
TTR	na	-1.54	762054	402885
HAPLN1	na	-1.55	207296	109336
TMX3	na	-1.55	43982	23152.9
CD59	na	-1.55	844391	444044
WDR36	na	-1.55	23266.3	12231.3
CTSS	na	-1.56	256687	134684
ACTR2	na	-1.57	440944	230225
FLNA	na	-1.57	3.48772e+06	1.81947e+06
PSMD14	na	-1.57	347538	181116
RPLP0	na	-1.58	744681	387696
FABP5	na	-1.58	234763	122176
RPS3	na	-1.59	1.66824e+06	862810
PYGB	na	-1.59	721451	372942
S100A7	na	-1.6	47579.2	24511.4
GFPT1	na	-1.6	381224	196070
RPL3	na	-1.61	573155	294299
GNA13	na	-1.61	214149	109854
SRSF10	na	-1.62	281717	143874
PSMA6	na	-1.63	879387	447666
RAB8B	na	-1.63	60774.9	30912.6
IGLV3-21	na	-1.63	296224	150492
ENGASE	na	-1.63	74865.6	38029.8
PPIB	na	-1.64	3132263	1.58479e+06
RPS9	na	-1.65	966644	487917
PLEC	na	-1.65	1.08585e+06	547864
OTULIN	na	-1.65	58624.2	29555.7
HSP90AB1	na	-1.65	1.88918e+06	951992
WDR1	na	-1.65	956164	481415
STING1	na	-1.66	460501	231396
COL1A1	na	-1.66	26117356	13103454
HLA-C	na	-1.66	46469.4	23310.5
SUMF1	na	-1.66	18796.1	9405.46
PSMB1	na	-1.68	598210	297944
C1R	na	-1.68	364615	181432
PSMA1	na	-1.68	507403	251975
DUSP3	na	-1.68	187664	93090
SIRPA	na	-1.69	182420	90442.8
AMDHD2	na	-1.69	275021	135909
GUCY1B1	na	-1.69	297883	147051
ARPC1B	na	-1.7	845575	416137
ITGA5	na	-1.71	273904	134122
TSR1	na	-1.72	39271	19187.7
SEC23A	na	-1.72	291795	142183
STAT5B	na	-1.73	212304	102966
WIPF1	na	-1.74	89817.5	43483.3
LTBP1	na	-1.74	199903	96521.1
ITGA8	na	-1.75	31926.7	15368.4
FBL	na	-1.75	782216	376403
PDIA6	na	-1.76	2.61974e+06	1.25786e+06
CCT8	na	-1.76	954920	457157
IGKV3D-20	na	-1.77	1.3297e+06	635827
DDX58	na	-1.77	161710	77324.8
PFN1	na	-1.77	11555720	5.50388e+06
PSMF1	na	-1.78	85239.1	40504.5
GNAI2	na	-1.78	1.39536e+06	662012
CYB5R3	na	-1.79	1108009	523644
CPNE3	na	-1.79	702115	331554
SRI	na	-1.79	836793	395055
CD163	na	-1.82	476471	222158
CANX	na	-1.82	730553	340488
MGAT1	na	-1.83	31878.1	14828.4
PYCARD	na	-1.83	293918	136482
A1BG	na	-1.84	867461	401101
RPS16	na	-1.84	439099	202409
PPIL3	na	-1.85	75609.2	34706.9
RPS8	na	-1.86	650557	298090
VTN	na	-1.87	5670026	2582943
GNA11	na	-1.87	268453	122234
IQGAP1	na	-1.88	1.53037e+06	694850
CASP1	na	-1.88	378732	171428
ECM1	na	-1.89	357887	161886
HLA-DPA1	na	-1.89	292440	131788
IL16	na	-1.89	45654.3	20571.7
PML	na	-1.9	687397	309134
UBE2K	na	-1.9	190864	85656.9
CYBB	na	-1.9	377215	169246
GALNT2	na	-1.93	369309	163669
LTBP2	na	-1.93	478073	211744
GMFG	na	-1.93	614281	271658
COL6A2	na	-1.93	2.29556e+06	1.01498e+06
ACLY	na	-1.94	727655	320981
CFB	na	-1.94	542242	238770
RAB18	na	-1.95	512757	225300
FBXO17	na	-1.95	32970.2	14467
TAGLN2	na	-1.96	9496143	4151394
PLEKHO2	na	-1.97	77767.7	33875.3
MICAL1	na	-1.97	193718	84311.3
PGRMC1	na	-1.98	169439	73261.1
TRIM38	na	-2	50435.2	21620.1
LMNB1	na	-2.02	732859	311704
TUBB4A	na	-2.02	205522	87131
AGL	na	-2.03	784489	331107
ARRB2	na	-2.05	180042	75396.2
ARRB1	na	-2.08	153200	63207
SSR4	na	-2.09	587790	240997
EIF2AK2	na	-2.1	215605	88056.4
ORM1	na	-2.12	1.51918e+06	615035
MAP2K2	na	-2.15	28013.7	11150.8
FTL	na	-2.15	156956	62432.3
PGK1	na	-2.16	5130039	2.03661e+06
LGALS9	na	-2.16	316854	125672
ELMO1	na	-2.16	130018	51472.8
SPARC	na	-2.17	196474	77617.3
ALB	na	-2.17	25244726	9944389
STOM	na	-2.18	1.30133e+06	511683
TLR2	na	-2.18	98170.9	38506.3
VIM	na	-2.18	26666772	10458682
FBN1	na	-2.19	779975	305545
FPR1	na	-2.19	100893	39489.7
RPS2	na	-2.19	868064	339691
ALDOA	na	-2.21	8583709	3329414
EIF2S1	na	-2.21	782094	303308
CORO1A	na	-2.21	945680	366542
FMOD	na	-2.21	278173	107630
RPL38	na	-2.22	424721	163842
PLOD1	na	-2.23	357293	137075
NCF4	na	-2.23	461182	176306
ALDH3B1	na	-2.24	124091	47315.6
RAB33B	na	-2.26	1.69354e+06	638838
MGLL	na	-2.26	256088	96572.2
STAT1	na	-2.26	688254	259331
EBNA1BP2	na	-2.27	143204	53906
NID2	na	-2.27	1.65461e+06	622587
HLA-DRA	na	-2.27	973384	366051
OSTF1	na	-2.27	244481	91840.7
HP	na	-2.28	5090934	1.90016e+06
TMED10	na	-2.28	287365	107233
ALG2	na	-2.29	78135.7	29047.5
RPL27	na	-2.31	1.30747e+06	482354
RAB24	na	-2.31	122389	44975.3
COL21A1	na	-2.32	437588	160309
ALDOC	na	-2.32	413235	151336
KPNB1	na	-2.32	394246	144242
CA1	na	-2.34	1448809	526244
ANO6	na	-2.36	172484	61965.5
PRDX4	na	-2.38	409587	145616
LGALS1	na	-2.38	12670175	4.5011e+06
RNF213	na	-2.38	467866	166123
SLC16A3	na	-2.38	209058	74128.1
ENTPD1	na	-2.38	372170	131826
MMP14	na	-2.39	55288.3	19576.1
QSOX1	na	-2.39	302451	106580
AMPD3	na	-2.4	226069	79541.5
HLA-B	na	-2.4	179668	63161
SEC11A	na	-2.4	295547	103666
LAMA4	na	-2.42	628790	219187
SOD2	na	-2.43	540849	187406
ALOX5	na	-2.45	393377	134886
CD47	na	-2.45	139129	47683
HLA-A	na	-2.46	859445	292972
ACTR3	na	-2.46	908950	309805
LGALS3	na	-2.46	1.02486e+06	348957
IMPDH1	na	-2.48	201456	67896.4
ICAM1	na	-2.48	1.31178e+06	441860
IGHA2	na	-2.53	79273.7	26025.1
ME1	na	-2.54	334861	109170
ORM2	na	-2.54	804768	262143
CFH	na	-2.55	1.07249e+06	348616
PKM	na	-2.56	18981874	6135888
CFI	na	-2.56	460931	148445
PTPRC	na	-2.57	509279	163318
CD44	na	-2.58	491953	157310
SEH1L	na	-2.59	45092.3	14299.1
FERMT3	na	-2.6	512664	161916
ANXA5	na	-2.61	13443773	4.21896e+06
P4HB	na	-2.62	1.15455e+06	361495
COLGALT1	na	-2.62	510700	159099
SNU13	na	-2.63	718866	223402
FBLN5	na	-2.64	940487	289765
TUBB6	na	-2.65	298230	91778.4
PROC	na	-2.65	42423.3	13053.5
HRG	na	-2.68	940513	284605
PROS1	na	-2.69	536668	161005
MMRN1	na	-2.7	40644.9	12164
COL6A3	na	-2.7	8818428	2.63101e+06
RAB31	na	-2.71	87969.8	26062.5
SERPINH1	na	-2.72	1.0061e+06	297323
P4HA2	na	-2.74	471997	137599
NEDD4L	na	-2.75	79948.3	23193.4
SEC31A	na	-2.75	1.45899e+06	422531
VWF	na	-2.76	595656	172148
C1QA	na	-2.76	256627	74126
ANXA2	na	-2.76	8423690	2.42999e+06
IGFBP3	na	-2.79	267274	75753.4
FGL2	na	-2.82	385291	107643
NAPA	na	-2.83	836256	231989
SERPINE1	na	-2.84	84305.1	23244.9
CALML5	na	-2.86	73551.6	20061.5
ITPR1	na	-2.88	315688	84915.1
SERPINA4	na	-2.88	107289	28826.1
PSMB9	na	-2.9	953790	253784
PPBP	na	-2.9	108865	28856
PXDN	na	-2.92	440766	115412
SLC2A3	na	-2.93	360883	94431.4
HBB	na	-2.95	4724365	1221696
EFEMP1	na	-2.95	753106	194423
CD74	na	-2.95	1.21191e+06	312835
PLOD2	na	-2.96	465720	119439
PTPN6	na	-2.97	505525	128529
NCKAP1L	na	-2.97	141723	35996.7
ANXA1	na	-2.98	1.50299e+06	379977
B4GALT1	na	-2.98	81940.1	20684
EMILIN2	na	-2.99	376913	95064.2
IGHM	na	-3.01	918772	228372
THBS2	na	-3.02	384210	95109.1
APOB	na	-3.02	809179	199308
FSCN1	na	-3.02	1.39287e+06	342992
CAV1	na	-3.03	953652	234627
GSN	na	-3.05	1.6727e+06	405345
HLA-DQB1	na	-3.06	331474	80021.3
COL12A1	na	-3.07	1.42694e+06	340664
IGLV1-47	na	-3.08	243014	57884
ANK1	na	-3.08	381030	90638.3
C1QC	na	-3.08	484248	115031
FAF2	na	-3.1	120810	28354.2
P4HA1	na	-3.11	587798	136599
H2BC15	na	-3.12	143708	33293.4
NCF2	na	-3.12	583928	135245
ICAM3	na	-3.14	360311	82082
PLG	na	-3.15	1.04544e+06	237762
PYGL	na	-3.17	944345	210846
RPS23	na	-3.18	280127	62412.9
CPB2	na	-3.19	328518	72648.3
ITIH3	na	-3.2	408760	89436.1
RAC2	na	-3.2	261862	57288.1
COL6A1	na	-3.24	5761600	1229115
TNC	na	-3.24	6859292	1.46059e+06
TF	na	-3.25	1.92875e+06	408129
MVP	na	-3.29	1.22585e+06	252531
GYG1	na	-3.31	350331	71462.4
ITIH2	na	-3.31	766072	155320
PDK1	na	-3.32	260764	52813.2
MPO	na	-3.36	1.09604e+06	215574
C1QB	na	-3.36	732405	143914
PLOD3	na	-3.36	875031	171433
FBLN2	na	-3.37	481347	93662.9
LPCAT1	na	-3.39	154311	29688.9
SERPINF2	na	-3.4	573897	109053
FN1	na	-3.51	5.00591e+06	874292
S100A9	na	-3.52	487416	84871.7
F2	na	-3.54	1.15611e+06	198008
VCAN	na	-3.62	1.37618e+06	220654
PRTN3	na	-3.63	988534	156368
FGA	na	-3.67	8.33502e+06	1.27991e+06
THBS1	na	-3.68	3906564	591822
KNG1	na	-3.72	1.81517e+06	265379
ITGB2	na	-3.78	1795125	249054
ACAN	na	-3.81	494040	66603.5
SNRPN	na	-3.83	444163	58755.9
RAB27A	na	-3.85	1365234	177611
PCOLCE	na	-3.94	1.60061e+06	189316
IGKV3-15	na	-4.05	584090	61502.2
DOCK8	na	-4.1	2.73349e+06	268971
FGB	na	-4.29	21409274	1633104
FGG	na	-4.68	16778304	561903

## Sheet: Edge Table
SUID	EnrichmentMap::Colouring (Dataset 1)	EnrichmentMap::ES (Dataset 1)	EnrichmentMap::fdr_qvalue (Dataset 1)	EnrichmentMap::Formatted_name	EnrichmentMap::fwer_qvalue (Dataset 1)	EnrichmentMap::Genes	EnrichmentMap::GS_DESCR	EnrichmentMap::gs_size	EnrichmentMap::GS_Type	EnrichmentMap::Name	EnrichmentMap::NES (Dataset 1)	EnrichmentMap::pvalue (Dataset 1)	name	selected	shared name
5478	-1	-0.2764	0	REACTOME_ INFECTIOUS_ DISEASE	0	CDH1|PSMD1|BAIAP2|POLR2B|TGFB1|RPL31|XPO1|AP2A2|ACTG1|RPLP0|RPS18|RPL3|XRCC6|RPS16|POLR2I|RPS19|PSMD12|PLCG2|RPS12|RPL24|NCBP2|PSMB8|HLA-A|IGKV3D-20|RPL36|IGLV1-47|RPL27|IGLV3-21|IGLC3|RAN|IGHV3-7|IGHV4-34|ITGB1|RPS24|RPL11|PSMB9|RPS8|RPL7|IGKV3-15|RPS3|IGKV2D-40|LYN|RPSA|PSMB3|RPS9|RPS7|RPL38|PSMB1|RPL15|SEH1L|AAAS|RPL35A|RPS23|ATP6V1H|RPL14|RAE1|NCKAP1|TUBB4A|CDC42|EIF2AK2|AP1M1|NUP88|ACTB|NUP9…	http://www.gsea-msigdb.org/gsea/msigdb/cards/REACTOME_INFECTIOUS_DISEASE	148	ENR	REACTOME_INFECTIOUS_DISEASE	-3.6988	0	REACTOME_INFECTIOUS_DISEASE	TRUE	REACTOME_INFECTIOUS_DISEASE
5479	-1	-0.5204	0.0078	REACTOME_ CREATION_OF_C4_AND_ C2_ACTIVATORS	0.368	IGKV3-15|IGKV3D-20|IGLV1-47|IGLV3-21|IGKV2D-40|IGLC3|IGHV3-7|IGHV4-34|C1QC|C1QB|C1R|C1QA	http://www.gsea-msigdb.org/gsea/msigdb/cards/REACTOME_CREATION_OF_C4_AND_C2_ACTIVATORS	12	ENR	REACTOME_CREATION_OF_C4_AND_C2_ACTIVATORS	-2.1837	0	REACTOME_CREATION_OF_C4_AND_C2_ACTIVATORS	FALSE	REACTOME_CREATION_OF_C4_AND_C2_ACTIVATORS
5480	-1	-0.4464	0.0003	REACTOME_ EUKARYOTIC_ TRANSLATION_ ELONGATION	0.006	RPS8|RPL7|RPS3|RPSA|EEF1B2|EEF1G|RPS9|RPS7|RPL38|RPS2|RPL15|RPL31|RPS27A|RPL35A|RPLP0|RPS18|RPS23|RPL14|RPL3|RPS16|RPS19|EEF1A1|RPS12|RPL24|RPL36|RPL27|RPS24|RPL11|EEF2	http://www.gsea-msigdb.org/gsea/msigdb/cards/REACTOME_EUKARYOTIC_TRANSLATION_ELONGATION	29	ENR	REACTOME_EUKARYOTIC_TRANSLATION_ELONGATION	-2.8288	0	REACTOME_EUKARYOTIC_TRANSLATION_ELONGATION	FALSE	REACTOME_EUKARYOTIC_TRANSLATION_ELONGATION
5481	-1	-0.5423	0	REACTOME_ COLLAGEN_ FORMATION	0	CTSS|COL6A3|CTSB|LAMA3|LAMC2|PPIB|COL4A3|P4HA2|PLEC|P4HB|COL4A4|PLOD1|PCOLCE|PLOD3|COL1A1|COL12A1|P4HA1|COL21A1|COLGALT1|PXDN|LOXL2|COL6A1|COL6A2|SERPINH1|PLOD2	http://www.gsea-msigdb.org/gsea/msigdb/cards/REACTOME_COLLAGEN_FORMATION	25	ENR	REACTOME_COLLAGEN_FORMATION	-3.2056	0	REACTOME_COLLAGEN_FORMATION	TRUE	REACTOME_COLLAGEN_FORMATION
5482	-1	-0.4539	0	REACTOME_ EXTRACELLULAR_ MATRIX_ ORGANIZATION	0	ITGA3|CD44|VCAN|CDH1|TNC|LTBP1|LAMA3|LAMC2|ACTN1|P4HA2|NTN4|ICAM3|FBLN1|ITGA8|COL4A4|PLOD1|NID2|ICAM1|LAMB1|TIMP1|TGFB1|PCOLCE|SERPINE1|PLOD3|COL1A1|VTN|VWF|COL12A1|LAMA4|SPARC|ITGB6|EFEMP1|FN1|SDC1|TTR|SPP1|LTBP2|FMOD|PLG|P4HA1|SDC4|COL21A1|COLGALT1|PXDN|LAMA5|CAPN7|EMILIN2|LOXL2|THBS1|ADAM10|FBLN5|COL6A1|COL6A2|HAPLN1|CASK|SERPINH1|ITGB1|PLOD2|PRKCA|MMP14|ACAN|F11R|ITGB2|ITGA5|CTSS|COL6A3|FBLN2…	http://www.gsea-msigdb.org/gsea/msigdb/cards/REACTOME_EXTRACELLULAR_MATRIX_ORGANIZATION	80	ENR	REACTOME_EXTRACELLULAR_MATRIX_ORGANIZATION	-4.6131	0	REACTOME_EXTRACELLULAR_MATRIX_ORGANIZATION	TRUE	REACTOME_EXTRACELLULAR_MATRIX_ORGANIZATION
5483	-1	-0.58	0.0042	REACTOME_ INTERFERON_ALPHA_ BETA_SIGNALING	0.201	HLA-C|OAS2|HLA-A|GBP2|STAT1|HLA-B|IFIT1|SAMHD1|PTPN6|PSMB8	http://www.gsea-msigdb.org/gsea/msigdb/cards/REACTOME_INTERFERON_ALPHA_BETA_SIGNALING	10	ENR	REACTOME_INTERFERON_ALPHA_BETA_SIGNALING	-2.2725	0	REACTOME_INTERFERON_ALPHA_BETA_SIGNALING	FALSE	REACTOME_INTERFERON_ALPHA_BETA_SIGNALING
5484	-1	-0.3572	0.0015	REACTOME_CELL_ CYCLE_ CHECKPOINTS	0.055	PSMA6|RPA2|RPA1|PSMA7|BUB3|RAD50|PSMB3|PPP2CB|PSMD1|H2BC15|DYNLL2|UBE2N|PSMB1|PSMA5|SEH1L|RPS27A|MRE11|XPO1|YWHAH|PSMD14|PSMD12|NUP98|PSMB4|PSMC2|YWHAZ|PSMB8|DYNLL1|PSMF1|KIF2A|PSMB2|PSMC3|PSMC6|PSMA1|PSMB5|PSMB9	http://www.gsea-msigdb.org/gsea/msigdb/cards/REACTOME_CELL_CYCLE_CHECKPOINTS	35	ENR	REACTOME_CELL_CYCLE_CHECKPOINTS	-2.4519	0	REACTOME_CELL_CYCLE_CHECKPOINTS	FALSE	REACTOME_CELL_CYCLE_CHECKPOINTS
5485	-1	-0.6157	0.006	REACTOME_ PLATELET_ AGGREGATION_PLUG_ FORMATION	0.287	FN1|F2|RAP1B|CSK|COL1A1|FGG|VWF|FGA|FGB	http://www.gsea-msigdb.org/gsea/msigdb/cards/REACTOME_PLATELET_AGGREGATION_PLUG_FORMATION	9	ENR	REACTOME_PLATELET_AGGREGATION_PLUG_FORMATION	-2.2207	0	REACTOME_PLATELET_AGGREGATION_PLUG_FORMATION	FALSE	REACTOME_PLATELET_AGGREGATION_PLUG_FORMATION
5486	-1	-0.5273	0	REACTOME_ NONSENSE_ MEDIATED_DECAY_ NMD	0	RPS8|RPL7|RPS3|MAGOH|RPSA|RPS9|RPS7|RPL38|RPS2|RPL15|RPL31|RPS27A|RPL35A|RPLP0|RPS18|RPS23|RPL14|RPL3|RPS16|RPS19|RPS12|RPL24|NCBP2|ETF1|RPL36|RPL27|RPS24|EIF4A3|RPL11	http://www.gsea-msigdb.org/gsea/msigdb/cards/REACTOME_NONSENSE_MEDIATED_DECAY_NMD	29	ENR	REACTOME_NONSENSE_MEDIATED_DECAY_NMD	-3.3231	0	REACTOME_NONSENSE_MEDIATED_DECAY_NMD	TRUE	REACTOME_NONSENSE_MEDIATED_DECAY_NMD
5487	-1	-0.2732	0	REACTOME_POST_ TRANSLATIONAL_ PROTEIN_ MODIFICATION	0	VCAN|TNC|LTBP1|LAMB1|TIMP1|TGFB1|FN1|SPP1|THBS1|ADAM10|FBN1|FGG|FGA|P4HB|PSMB1|CTSA|RAB27A|ACTB|UBE2K|APOB|CD59|B4GALT1|DYNLL1|RAB18|PSMC6|PSMB5|PSMA6|PSMA7|DDX58|RAB5C|CTSC|COMMD9|CAND1|VNN1|SKP1|PSMD14|QSOX1|CAPZA1|RAB14|TRIM25|PSMF1|PSMB2|COPB1|PSMA1|ACTR10|PSMA5|RPS27A|EEF1A1|PSMB4|PSMC2|VCP|PSMC3|HSP90B1|EEF2|RAB31|RAB24|GLB1|PSMD1|RAB6A|UBE2N|FUCA1|F2|PROS1|MUC1|PSMD12|CAPZA2|PSMB8|HLA-A|PS…	http://www.gsea-msigdb.org/gsea/msigdb/cards/REACTOME_POST_TRANSLATIONAL_PROTEIN_MODIFICATION	206	ENR	REACTOME_POST_TRANSLATIONAL_PROTEIN_MODIFICATION	-4.3187	0	REACTOME_POST_TRANSLATIONAL_PROTEIN_MODIFICATION	TRUE	REACTOME_POST_TRANSLATIONAL_PROTEIN_MODIFICATION
5488	-1	-0.5548	0.0078	REACTOME_ SUMOYLATION_OF_ UBIQUITINYLATION_ PROTEINS	0.364	RAE1|UBE2I|PML|SEH1L|NUP88|AAAS|NUP98|NUP35|NUP155|NUP54	http://www.gsea-msigdb.org/gsea/msigdb/cards/REACTOME_SUMOYLATION_OF_UBIQUITINYLATION_PROTEINS	10	ENR	REACTOME_SUMOYLATION_OF_UBIQUITINYLATION_PROTEINS	-2.1847	0	REACTOME_SUMOYLATION_OF_UBIQUITINYLATION_PROTEINS	FALSE	REACTOME_SUMOYLATION_OF_UBIQUITINYLATION_PROTEINS
5489	-0.9979	-0.6516	0.0098	REACTOME_ INTEGRIN_ SIGNALING	0.455	FN1|RAP1B|CSK|FGG|VWF|FGA|FGB	http://www.gsea-msigdb.org/gsea/msigdb/cards/REACTOME_INTEGRIN_SIGNALING	7	ENR	REACTOME_INTEGRIN_SIGNALING	-2.1495	0.0021	REACTOME_INTEGRIN_SIGNALING	FALSE	REACTOME_INTEGRIN_SIGNALING
5490	-1	-0.3549	0.0046	REACTOME_PTEN_ REGULATION	0.224	PSMA6|PSMA7|PSMB3|PSMD1|PML|PSMB1|PSMA5|RRAGC|RPS27A|LAMTOR5|LAMTOR1|PSMD14|PSMD12|LAMTOR2|PSMB4|PSMC2|PSMB8|AKT2|CSNK2B|PSMF1|CHD4|PSMB2|MTA2|PSMC3|PSMC6|PSMA1|PSMB5|PSMB9	http://www.gsea-msigdb.org/gsea/msigdb/cards/REACTOME_PTEN_REGULATION	28	ENR	REACTOME_PTEN_REGULATION	-2.256	0	REACTOME_PTEN_REGULATION	FALSE	REACTOME_PTEN_REGULATION
5491	-1	-0.326	0.0006	REACTOME_HOST_ INTERACTIONS_OF_ HIV_FACTORS	0.022	PSMA6|PSMA7|DOCK2|PSMB3|PSMD1|RAC1|NUP54|KPNB1|PSMB1|PSMA5|SEH1L|RPS27A|ARF1|XPO1|AAAS|AP2A2|ATP6V1H|RAE1|SKP1|SLC25A4|PSIP1|PSMD14|ELMO1|BANF1|PSMD12|AP1M1|NUP88|RCC1|NUP98|PSMB4|NUP35|NUP155|PSMC2|PSMB8|HLA-A|PSMF1|PSMB2|RAN|PSMC3|PSMC6|B2M|PSMA1|PSMB5|PSMB9	http://www.gsea-msigdb.org/gsea/msigdb/cards/REACTOME_HOST_INTERACTIONS_OF_HIV_FACTORS	44	ENR	REACTOME_HOST_INTERACTIONS_OF_HIV_FACTORS	-2.5515	0	REACTOME_HOST_INTERACTIONS_OF_HIV_FACTORS	FALSE	REACTOME_HOST_INTERACTIONS_OF_HIV_FACTORS
5492	-1	-0.4168	0.0005	REACTOME_G2_M_ CHECKPOINTS	0.018	PSMA6|RPA2|RPA1|PSMA7|RAD50|PSMB3|PSMD1|H2BC15|UBE2N|PSMB1|PSMA5|RPS27A|MRE11|YWHAH|PSMD14|PSMD12|PSMB4|PSMC2|YWHAZ|PSMB8|PSMF1|PSMB2|PSMC3|PSMC6|PSMA1|PSMB5|PSMB9	http://www.gsea-msigdb.org/gsea/msigdb/cards/REACTOME_G2_M_CHECKPOINTS	27	ENR	REACTOME_G2_M_CHECKPOINTS	-2.5882	0	REACTOME_G2_M_CHECKPOINTS	FALSE	REACTOME_G2_M_CHECKPOINTS
5493	-0.9982	-0.547	0.001	REACTOME_ MOLECULES_ ASSOCIATED_WITH_ ELASTIC_FIBRES	0.037	EFEMP1|FN1|FBLN2|LTBP2|LTBP1|FBN1|FBLN1|ITGA8|EMILIN2|FBLN5|TGFB1|ITGB1|VTN|ITGB6	http://www.gsea-msigdb.org/gsea/msigdb/cards/REACTOME_MOLECULES_ASSOCIATED_WITH_ELASTIC_FIBRES	14	ENR	REACTOME_MOLECULES_ASSOCIATED_WITH_ELASTIC_FIBRES	-2.4937	0.0018	REACTOME_MOLECULES_ASSOCIATED_WITH_ELASTIC_FIBRES	FALSE	REACTOME_MOLECULES_ASSOCIATED_WITH_ELASTIC_FIBRES
5494	-1	-0.2301	0.0003	REACTOME_NERVOUS_ SYSTEM_ DEVELOPMENT	0.007	PLXNB1|SHTN1|ARHGEF12|PDLIM7|CDK5|NTN4|PSMD1|L1CAM|COL4A4|LAMB1|RPL31|AP2A2|ACTG1|RPLP0|RPS18|RPL3|RPS16|RPS19|PSMD12|RPS12|RPL24|NCBP2|PSMB8|ETF1|CSNK2B|ADAM10|RPL36|COL6A1|RPL27|COL6A2|ITGB1|NRAS|RPS24|PRKCA|EIF4A3|RPL11|PSMB9|RPS8|ITGA5|COL6A3|RPL7|RPS3|MAGOH|LYN|COL4A3|RPSA|PSMB3|ANK1|RPS9|RPS7|RPL38|PSMB1|RPL15|RPL35A|RPS23|RPL14|TUBB4A|CDC42|ACTB|DLG1|HSP90AA1|PTPRC|SPTBN1|HSP90AB1|MAP2K2|S…	http://www.gsea-msigdb.org/gsea/msigdb/cards/REACTOME_NERVOUS_SYSTEM_DEVELOPMENT	110	ENR	REACTOME_NERVOUS_SYSTEM_DEVELOPMENT	-2.764	0	REACTOME_NERVOUS_SYSTEM_DEVELOPMENT	FALSE	REACTOME_NERVOUS_SYSTEM_DEVELOPMENT
5495	-1	-0.4821	0.0003	REACTOME_ ANTIVIRAL_ MECHANISM_BY_IFN_ STIMULATED_GENES	0.008	RAE1|EIF4A1|EIF2AK2|NUP88|NUP98|PDE12|NUP35|IFIT1|NUP155|NUP54|TRIM25|FLNA|EIF4G2|OAS2|DDX58|UBE2N|KPNB1|STAT1|SEH1L|RPS27A|AAAS|EIF4A3	http://www.gsea-msigdb.org/gsea/msigdb/cards/REACTOME_ANTIVIRAL_MECHANISM_BY_IFN_STIMULATED_GENES	22	ENR	REACTOME_ANTIVIRAL_MECHANISM_BY_IFN_STIMULATED_GENES	-2.718	0	REACTOME_ANTIVIRAL_MECHANISM_BY_IFN_STIMULATED_GENES	FALSE	REACTOME_ANTIVIRAL_MECHANISM_BY_IFN_STIMULATED_GENES
5496	-1	-0.7706	0.004	REACTOME_P130CAS_ LINKAGE_TO_MAPK_ SIGNALING_FOR_ INTEGRINS	0.185	FN1|RAP1B|FGG|VWF|FGA|FGB	http://www.gsea-msigdb.org/gsea/msigdb/cards/REACTOME_P130CAS_LINKAGE_TO_MAPK_SIGNALING_FOR_INTEGRINS	6	ENR	REACTOME_P130CAS_LINKAGE_TO_MAPK_SIGNALING_FOR_INTEGRINS	-2.2885	0	REACTOME_P130CAS_LINKAGE_TO_MAPK_SIGNALING_FOR_INTEGRINS	FALSE	REACTOME_P130CAS_LINKAGE_TO_MAPK_SIGNALING_FOR_INTEGRINS
5497	-1	-0.4323	0	REACTOME_ PLATELET_ ACTIVATION_ SIGNALING_AND_ AGGREGATION	0	ACTN1|ARRB1|RHOG|TIMP1|TGFB1|F2|SERPINE1|ARRB2|COL1A1|VWF|PROS1|PTPN6|SPARC|FN1|PLG|QSOX1|CFD|PLCG2|ALB|A1BG|THBS1|RAP1B|AAMP|RAC2|PRKCA|ORM2|ORM1|LYN|FGG|FGA|FGB|RAC1|PECAM1|CD9|PRKCZ|LAMP2|WDR1|MGLL|GNA11|APOH|SERPINA4|TF|CSK|PFN1|HRG|GNAI2|PLEK|PLA2G4A|GNA13|GNAI1|ACTN4|ALDOA|MMRN1|ITPR1|SOD1|ECM1|MANF|CDC42|ENDOD1|FERMT3|APOOL|TAGLN2|CYB5R1|ITIH3|ANXA5|YWHAZ|TMX3|KNG1|SERPINF2|FLNA|GNG10|PPBP…	http://www.gsea-msigdb.org/gsea/msigdb/cards/REACTOME_PLATELET_ACTIVATION_SIGNALING_AND_AGGREGATION	73	ENR	REACTOME_PLATELET_ACTIVATION_SIGNALING_AND_AGGREGATION	-4.1934	0	REACTOME_PLATELET_ACTIVATION_SIGNALING_AND_AGGREGATION	TRUE	REACTOME_PLATELET_ACTIVATION_SIGNALING_AND_AGGREGATION
5498	-0.998	-0.3861	0.0041	REACTOME_BINDING_ AND_UPTAKE_OF_ LIGANDS_BY_ SCAVENGER_ RECEPTORS	0.192	IGKV3-15|HBB|IGKV2D-40|HP|IGHA2|AMBP|COL1A1|HPX|HSPH1|SPARC|LRP1|HYOU1|CD163|HSP90AA1|ALB|APOB|SSC5D|IGKV3D-20|FTL|IGLV1-47|IGLV3-21|IGLC3|IGHV3-7|IGHV4-34|HSP90B1	http://www.gsea-msigdb.org/gsea/msigdb/cards/REACTOME_BINDING_AND_UPTAKE_OF_LIGANDS_BY_SCAVENGER_RECEPTORS	25	ENR	REACTOME_BINDING_AND_UPTAKE_OF_LIGANDS_BY_SCAVENGER_RECEPTORS	-2.2821	0.002	REACTOME_BINDING_AND_UPTAKE_OF_LIGANDS_BY_SCAVENGER_RECEPTORS	FALSE	REACTOME_BINDING_AND_UPTAKE_OF_LIGANDS_BY_SCAVENGER_RECEPTORS
5499	-1	-0.3077	0.0027	REACTOME_ TRANSPORT_TO_THE_ GOLGI_AND_ SUBSEQUENT_ MODIFICATION	0.114	MGAT1|TUBB6|SEC24C|ACTR10|BET1L|COPG1|COPB2|DCTN3|TUBB2A|MAN1A2|SEC31A|ANK1|USO1|DYNLL2|SEC24B|SEC22B|TRAPPC3|CAPZB|FUCA1|CTSC|ARF1|ANK2|MIA2|SEC23A|SEC24D|DCTN6|TUBB4A|NAPA|CAPZA1|COPZ1|MAN1A1|CAPZA2|SEC24A|SPTA1|TFG|CD59|SPTBN1|B4GALT1|DYNLL1|LMAN2|TMED10|COPB1	http://www.gsea-msigdb.org/gsea/msigdb/cards/REACTOME_TRANSPORT_TO_THE_GOLGI_AND_SUBSEQUENT_MODIFICATION	42	ENR	REACTOME_TRANSPORT_TO_THE_GOLGI_AND_SUBSEQUENT_MODIFICATION	-2.3552	0	REACTOME_TRANSPORT_TO_THE_GOLGI_AND_SUBSEQUENT_MODIFICATION	FALSE	REACTOME_TRANSPORT_TO_THE_GOLGI_AND_SUBSEQUENT_MODIFICATION
5500	1	0.9791	0.0002	REACTOME_ METALLOTHIONEINS_ BIND_METALS	0.003	MT1X|MT1F|MT1G|MT2A|MT1E	http://www.gsea-msigdb.org/gsea/msigdb/cards/REACTOME_METALLOTHIONEINS_BIND_METALS	5	ENR	REACTOME_METALLOTHIONEINS_BIND_METALS	2.7307	0	REACTOME_METALLOTHIONEINS_BIND_METALS	FALSE	REACTOME_METALLOTHIONEINS_BIND_METALS
5501	-1	-0.6801	0.0002	REACTOME_ FORMATION_OF_ FIBRIN_CLOT_ CLOTTING_CASCADE	0.004	F9|PRTN3|PROC|F2|FGG|FGA|SERPINA5|VWF|FGB|PROS1|C1QBP|KNG1	http://www.gsea-msigdb.org/gsea/msigdb/cards/REACTOME_FORMATION_OF_FIBRIN_CLOT_CLOTTING_CASCADE	12	ENR	REACTOME_FORMATION_OF_FIBRIN_CLOT_CLOTTING_CASCADE	-2.8719	0	REACTOME_FORMATION_OF_FIBRIN_CLOT_CLOTTING_CASCADE	FALSE	REACTOME_FORMATION_OF_FIBRIN_CLOT_CLOTTING_CASCADE
5502	-1	-0.4917	0.0083	REACTOME_RHO_ GTPASE_CYCLE	0.39	ARHGEF12|CDC42|RAC1|RHOG|BCR|ARHGEF1|ARHGEF17|RAC2|ARHGDIB|ARHGAP17|ARHGDIA|GNA13|ARHGAP1	http://www.gsea-msigdb.org/gsea/msigdb/cards/REACTOME_RHO_GTPASE_CYCLE	13	ENR	REACTOME_RHO_GTPASE_CYCLE	-2.1735	0	REACTOME_RHO_GTPASE_CYCLE	FALSE	REACTOME_RHO_GTPASE_CYCLE
5503	-1	-0.3384	0.0031	REACTOME_ SIGNALING_BY_ NOTCH	0.137	PSMA6|PSMA7|H3-3A|ARRB1|PSMB3|PSMD1|H2BC15|RAB6A|HDAC6|YBX1|PSMB1|PSMA5|ARRB2|RPS27A|SKP1|PSMD14|PSMD12|PSMB4|FABP7|CREB1|PSMC2|YWHAZ|PSMB8|ADAM10|B4GALT1|STAT1|PSMF1|PSMB2|PSMC3|PSMC6|PSMA1|PSMB5|PSMB9	http://www.gsea-msigdb.org/gsea/msigdb/cards/REACTOME_SIGNALING_BY_NOTCH	33	ENR	REACTOME_SIGNALING_BY_NOTCH	-2.3333	0	REACTOME_SIGNALING_BY_NOTCH	FALSE	REACTOME_SIGNALING_BY_NOTCH
5504	1	0.4665	0.0035	REACTOME_ MITOCHONDRIAL_ FATTY_ACID_BETA_ OXIDATION	0.061	ACADL|ECHS1|HADH|ACADVL|DECR1|NDUFAB1|ACSM3|MMUT|MCAT|MMAA|ACOT2|DBI|ACOT11|ACSF2|ACAA2|PCCA|ACOT1|ACADM|PCCB	http://www.gsea-msigdb.org/gsea/msigdb/cards/REACTOME_MITOCHONDRIAL_FATTY_ACID_BETA_OXIDATION	19	ENR	REACTOME_MITOCHONDRIAL_FATTY_ACID_BETA_OXIDATION	2.4712	0	REACTOME_MITOCHONDRIAL_FATTY_ACID_BETA_OXIDATION	FALSE	REACTOME_MITOCHONDRIAL_FATTY_ACID_BETA_OXIDATION
5505	-1	-0.3523	0.0007	REACTOME_ER_TO_ GOLGI_ ANTEROGRADE_ TRANSPORT	0.026	TUBB6|SEC24C|ACTR10|BET1L|COPG1|COPB2|DCTN3|TUBB2A|SEC31A|ANK1|USO1|DYNLL2|SEC24B|SEC22B|TRAPPC3|CAPZB|CTSC|ARF1|ANK2|MIA2|SEC23A|SEC24D|DCTN6|TUBB4A|NAPA|CAPZA1|COPZ1|CAPZA2|SEC24A|SPTA1|TFG|CD59|SPTBN1|DYNLL1|LMAN2|TMED10|COPB1	http://www.gsea-msigdb.org/gsea/msigdb/cards/REACTOME_ER_TO_GOLGI_ANTEROGRADE_TRANSPORT	37	ENR	REACTOME_ER_TO_GOLGI_ANTEROGRADE_TRANSPORT	-2.5304	0	REACTOME_ER_TO_GOLGI_ANTEROGRADE_TRANSPORT	FALSE	REACTOME_ER_TO_GOLGI_ANTEROGRADE_TRANSPORT
5506	1	0.5935	0	REACTOME_ RESPIRATORY_ ELECTRON_ TRANSPORT_ATP_ SYNTHESIS_BY_ CHEMIOSMOTIC_ COUPLING_AND_HEAT_ PRODUCTION_BY_ UNCOUPLING_ PROTEINS	0	NDUFB11|NDUFB9|NDUFS2|NDUFAF2|NDUFS4|NDUFB6|NDUFV1|NDUFS5|NDUFA11|NDUFAF3|NDUFA12|NDUFA6|NDUFA13|MT-ND5|MT-ND3|MT-ND4|NDUFS3|NDUFA7|UQCRC1|ETFA|UQCRC2|UQCRB|UQCRFS1|UQCRH|UQCR10|MT-CYB|ATP5F1D|ATP5F1A|ATP5PF|ATP5PD|COX6B1|COX7C|COX4I1|SCO1|COX5B|TACO1|LRPPRC|COX6C|NDUFA4|MT-CO2|CYCS|NDUFB8|NDUFC2|CYC1|NDUFAB1|SDHB|SDHC|NDUFAF7|NDUFS1|NDUFB4|NDUFS8|TIMMDC1|NDUFS7|NDUFB3|NDUFA8|NDUFA10|NDUFA2|NDUFB…	http://www.gsea-msigdb.org/gsea/msigdb/cards/REACTOME_RESPIRATORY_ELECTRON_TRANSPORT_ATP_SYNTHESIS_BY_CHEMIOSMOTIC_COUPLING_AND_HEAT_PRODUCTION_BY_UNCOUPLING_PROTEINS	61	ENR	REACTOME_RESPIRATORY_ELECTRON_TRANSPORT_ATP_SYNTHESIS_BY_CHEMIOSMOTIC_COUPLING_AND_HEAT_PRODUCTION_BY_UNCOUPLING_PROTEINS	5.5091	0	REACTOME_RESPIRATORY_ELECTRON_TRANSPORT_ATP_SYNTHESIS_BY_CHEMIOSMOTIC_COUPLING_AND_HEAT_PRODUCTION_BY_UNCOUPLING_PROTEINS	TRUE	REACTOME_RESPIRATORY_ELECTRON_TRANSPORT_ATP_SYNTHESIS_BY_CHEMIOSMOTIC_COUPLING_AND_HEAT_PRODUCTION_BY_UNCOUPLING_PROTEINS
5507	-1	-0.4829	0	REACTOME_RRNA_ PROCESSING	0	RPS8|RPL7|RPS3|RPP38|TSR1|RPSA|RPS9|RPS7|WDR3|RPL38|RPS2|TRMT112|THUMPD1|RPL15|RPL31|RPS27A|RPL35A|RPLP0|RPS18|RPS23|SNU13|RPL14|RPL3|NOP56|RPS16|FBL|RPS19|RPS12|RPL24|EBNA1BP2|RPL36|RPL27|WDR36|RPS24|RPL11	http://www.gsea-msigdb.org/gsea/msigdb/cards/REACTOME_RRNA_PROCESSING	35	ENR	REACTOME_RRNA_PROCESSING	-3.386	0	REACTOME_RRNA_PROCESSING	TRUE	REACTOME_RRNA_PROCESSING
5508	-1	-0.429	0.0045	REACTOME_ IMMUNOREGULATORY_ INTERACTIONS_ BETWEEN_A_ LYMPHOID_AND_A_NON_ LYMPHOID_CELL	0.221	IGKV3-15|CDH1|IGKV2D-40|ICAM3|HLA-C|ICAM1|HLA-A|IGKV3D-20|IGLV1-47|IGLV3-21|IGLC3|IGHV3-7|IGHV4-34|COL1A1|ITGB1|CD81|HLA-B|B2M|ITGB2	http://www.gsea-msigdb.org/gsea/msigdb/cards/REACTOME_IMMUNOREGULATORY_INTERACTIONS_BETWEEN_A_LYMPHOID_AND_A_NON_LYMPHOID_CELL	19	ENR	REACTOME_IMMUNOREGULATORY_INTERACTIONS_BETWEEN_A_LYMPHOID_AND_A_NON_LYMPHOID_CELL	-2.2587	0	REACTOME_IMMUNOREGULATORY_INTERACTIONS_BETWEEN_A_LYMPHOID_AND_A_NON_LYMPHOID_CELL	FALSE	REACTOME_IMMUNOREGULATORY_INTERACTIONS_BETWEEN_A_LYMPHOID_AND_A_NON_LYMPHOID_CELL
5509	-1	-0.6785	0	REACTOME_ COLLAGEN_ BIOSYNTHESIS_AND_ MODIFYING_ ENZYMES	0	COL6A3|P4HA1|PPIB|COL4A3|P4HA2|COL21A1|COLGALT1|P4HB|COL4A4|PLOD1|COL6A1|COL6A2|PCOLCE|PLOD3|SERPINH1|COL1A1|PLOD2|COL12A1	http://www.gsea-msigdb.org/gsea/msigdb/cards/REACTOME_COLLAGEN_BIOSYNTHESIS_AND_MODIFYING_ENZYMES	18	ENR	REACTOME_COLLAGEN_BIOSYNTHESIS_AND_MODIFYING_ENZYMES	-3.4131	0	REACTOME_COLLAGEN_BIOSYNTHESIS_AND_MODIFYING_ENZYMES	TRUE	REACTOME_COLLAGEN_BIOSYNTHESIS_AND_MODIFYING_ENZYMES
5510	-1	-0.4152	0	REACTOME_ INTERFERON_ SIGNALING	0	CD44|CAMK2D|GBP2|HLA-DPA1|EIF4A1|PDE12|HLA-DQB1|IFIT1|HLA-DRA|NUP54|SP100|ICAM1|DDX58|PML|UBE2N|KPNB1|SEH1L|RPS27A|AAAS|PTPN6|RAE1|EIF2AK2|NUP88|NUP98|NUP35|SAMHD1|NUP155|PSMB8|TRIM2|TRIM3|TRIM25|FLNA|HLA-C|EIF4G2|OAS2|HLA-A|TRIM38|STAT1|GBP1|MT2A|HLA-B|B2M|EIF4A3	http://www.gsea-msigdb.org/gsea/msigdb/cards/REACTOME_INTERFERON_SIGNALING	43	ENR	REACTOME_INTERFERON_SIGNALING	-3.1363	0	REACTOME_INTERFERON_SIGNALING	TRUE	REACTOME_INTERFERON_SIGNALING
5511	-1	-0.5079	0.0002	REACTOME_ COMPLEMENT_ CASCADE	0.004	IGKV3-15|IGKV2D-40|CFD|C1QC|C1QB|C1R|C1QA|CPB2|CFH|CD59|CFI|IGKV3D-20|IGLV1-47|IGLV3-21|F2|IGLC3|IGHV3-7|IGHV4-34|VTN|CD81|PROS1|CFB	http://www.gsea-msigdb.org/gsea/msigdb/cards/REACTOME_COMPLEMENT_CASCADE	22	ENR	REACTOME_COMPLEMENT_CASCADE	-2.8705	0	REACTOME_COMPLEMENT_CASCADE	FALSE	REACTOME_COMPLEMENT_CASCADE
5512	-1	-0.7258	0.0021	REACTOME_CLASS_A_1_ RHODOPSIN_LIKE_ RECEPTORS	0.091	PPBP|FPR1|F2|HEBP1|AGT|KNG1|ANXA1	http://www.gsea-msigdb.org/gsea/msigdb/cards/REACTOME_CLASS_A_1_RHODOPSIN_LIKE_RECEPTORS	7	ENR	REACTOME_CLASS_A_1_RHODOPSIN_LIKE_RECEPTORS	-2.3886	0	REACTOME_CLASS_A_1_RHODOPSIN_LIKE_RECEPTORS	FALSE	REACTOME_CLASS_A_1_RHODOPSIN_LIKE_RECEPTORS
5513	-1	-0.4026	0.0003	REACTOME_ANTIGEN_ PROCESSING_CROSS_ PRESENTATION	0.006	PSMA6|CTSS|PSMA7|TAP1|MYD88|PSMB3|PSMD1|TLR2|SEC22B|PSMB1|PSMA5|RPS27A|PSMD14|PSMD12|PSMB4|NCF2|PSMC2|PSMB8|HLA-C|HLA-A|MRC2|PSMF1|VAMP3|PSMB2|CYBB|TAPBP|NCF4|LNPEP|PSMC3|HLA-B|PSMC6|B2M|PSMA1|PSMB5|PSMB9	http://www.gsea-msigdb.org/gsea/msigdb/cards/REACTOME_ANTIGEN_PROCESSING_CROSS_PRESENTATION	35	ENR	REACTOME_ANTIGEN_PROCESSING_CROSS_PRESENTATION	-2.82	0	REACTOME_ANTIGEN_PROCESSING_CROSS_PRESENTATION	FALSE	REACTOME_ANTIGEN_PROCESSING_CROSS_PRESENTATION
5514	-1	-0.1764	0.0041	REACTOME_ DEVELOPMENTAL_ BIOLOGY	0.194	PLXNB1|SHTN1|ARHGEF12|PDLIM7|H3-3A|CDK5|NTN4|PSMD1|JUP|L1CAM|COL4A4|POLR2B|LAMB1|TGFB1|RPL31|AP2A2|ACTG1|RPLP0|RPS18|RPL3|RPS16|POLR2I|RPS19|PSMD12|RPS12|RPL24|NCBP2|PSMB8|ETF1|CSNK2B|ADAM10|RPL36|COL6A1|RPL27|COL6A2|ITGB1|NRAS|RPS24|PRKCA|EIF4A3|RPL11|PSMB9|RPS8|ITGA5|COL6A3|RPL7|RPS3|MAGOH|LYN|COL4A3|RPSA|PSMB3|ANK1|RPS9|RPS7|RPL38|PSMB1|RPL15|RPL35A|RPS23|YY1|RPL14|TUBB4A|CDC42|ACTB|DLG1|CBFB|…	http://www.gsea-msigdb.org/gsea/msigdb/cards/REACTOME_DEVELOPMENTAL_BIOLOGY	134	ENR	REACTOME_DEVELOPMENTAL_BIOLOGY	-2.2759	0	REACTOME_DEVELOPMENTAL_BIOLOGY	FALSE	REACTOME_DEVELOPMENTAL_BIOLOGY
5515	-1	-0.4122	0.0038	REACTOME_ INTERFERON_GAMMA_ SIGNALING	0.173	CD44|CAMK2D|GBP2|HLA-DPA1|HLA-DQB1|HLA-DRA|TRIM2|TRIM3|TRIM25|HLA-C|SP100|ICAM1|OAS2|HLA-A|PML|TRIM38|STAT1|GBP1|MT2A|HLA-B|PTPN6|B2M	http://www.gsea-msigdb.org/gsea/msigdb/cards/REACTOME_INTERFERON_GAMMA_SIGNALING	22	ENR	REACTOME_INTERFERON_GAMMA_SIGNALING	-2.2986	0	REACTOME_INTERFERON_GAMMA_SIGNALING	FALSE	REACTOME_INTERFERON_GAMMA_SIGNALING
5516	-1	-0.3181	0.0016	REACTOME_MITOTIC_ METAPHASE_AND_ ANAPHASE	0.065	PSMA6|TMPO|TUBB6|PSMA7|PDS5A|BUB3|TUBB2A|PSMB3|PPP2CB|PSMD1|NUP54|DYNLL2|KPNB1|PSMB1|PSMA5|SEH1L|RPS27A|XPO1|CHMP2A|TNPO1|UBE2I|TUBB4A|PSMD14|BANF1|PSMD12|RCC1|NUP98|PSMB4|NUP35|NUP155|PSMC2|PSMB8|DYNLL1|LMNB1|PSMF1|KIF2A|PSMB2|RAN|PSMC3|PSMC6|PSMA1|PSMB5|EMD|PSMB9	http://www.gsea-msigdb.org/gsea/msigdb/cards/REACTOME_MITOTIC_METAPHASE_AND_ANAPHASE	44	ENR	REACTOME_MITOTIC_METAPHASE_AND_ANAPHASE	-2.4298	0	REACTOME_MITOTIC_METAPHASE_AND_ANAPHASE	FALSE	REACTOME_MITOTIC_METAPHASE_AND_ANAPHASE
5517	-1	-0.7465	0.0051	REACTOME_ THROMBIN_ SIGNALLING_ THROUGH_ PROTEINASE_ ACTIVATED_ RECEPTORS_PARS	0.25	GNG10|GNA11|F2|ARRB2|ARRB1|GNA13	http://www.gsea-msigdb.org/gsea/msigdb/cards/REACTOME_THROMBIN_SIGNALLING_THROUGH_PROTEINASE_ACTIVATED_RECEPTORS_PARS	6	ENR	REACTOME_THROMBIN_SIGNALLING_THROUGH_PROTEINASE_ACTIVATED_RECEPTORS_PARS	-2.2419	0	REACTOME_THROMBIN_SIGNALLING_THROUGH_PROTEINASE_ACTIVATED_RECEPTORS_PARS	FALSE	REACTOME_THROMBIN_SIGNALLING_THROUGH_PROTEINASE_ACTIVATED_RECEPTORS_PARS
5518	-0.9981	-0.5554	0.0023	REACTOME_ INTERACTIONS_OF_ REV_WITH_HOST_ CELLULAR_ PROTEINS	0.099	RAE1|KPNB1|SEH1L|RAN|NUP88|RCC1|NUP98|XPO1|AAAS|NUP35|NUP155|NUP54	http://www.gsea-msigdb.org/gsea/msigdb/cards/REACTOME_INTERACTIONS_OF_REV_WITH_HOST_CELLULAR_PROTEINS	12	ENR	REACTOME_INTERACTIONS_OF_REV_WITH_HOST_CELLULAR_PROTEINS	-2.3787	0.0019	REACTOME_INTERACTIONS_OF_REV_WITH_HOST_CELLULAR_PROTEINS	FALSE	REACTOME_INTERACTIONS_OF_REV_WITH_HOST_CELLULAR_PROTEINS
5519	-1	-0.4851	0	REACTOME_ INTEGRIN_CELL_ SURFACE_ INTERACTIONS	0	ITGA5|ITGA3|CD44|COL6A3|CDH1|TNC|FBN1|COL4A3|FGG|FGA|ICAM3|FGB|ITGA8|COL4A4|CD47|PECAM1|ICAM1|COL1A1|VTN|VWF|ITGB6|FN1|SPP1|THBS1|COL6A1|COL6A2|ITGB1|F11R|ITGB2	http://www.gsea-msigdb.org/gsea/msigdb/cards/REACTOME_INTEGRIN_CELL_SURFACE_INTERACTIONS	29	ENR	REACTOME_INTEGRIN_CELL_SURFACE_INTERACTIONS	-3.0998	0	REACTOME_INTEGRIN_CELL_SURFACE_INTERACTIONS	TRUE	REACTOME_INTEGRIN_CELL_SURFACE_INTERACTIONS
5520	-1	-0.4126	0.0018	REACTOME_MAPK6_ MAPK4_SIGNALING	0.078	PSMA6|PSMA7|PSMD14|CDC42|SEPTIN7|PSMD12|PSMB4|PSMB3|PSMD1|RAC1|PSMC2|PSMB8|PSMB1|PSMF1|PSMA5|PSMB2|RPS27A|XPO1|PSMC3|PSMC6|PSMA1|PSMB5|PSMB9	http://www.gsea-msigdb.org/gsea/msigdb/cards/REACTOME_MAPK6_MAPK4_SIGNALING	23	ENR	REACTOME_MAPK6_MAPK4_SIGNALING	-2.415	0	REACTOME_MAPK6_MAPK4_SIGNALING	FALSE	REACTOME_MAPK6_MAPK4_SIGNALING
5521	-0.9959	-0.3996	0.0097	REACTOME_DNA_ REPLICATION_PRE_ INITIATION	0.447	PSMA6|RPA2|RPA1|PSMA7|PSMD14|PSMD12|PSMB4|PSMB3|PSMD1|PSMC2|PSMB8|PSMB1|PSMF1|PSMA5|PSMB2|RPS27A|PSMC3|PSMC6|PSMA1|PSMB5|PSMB9	http://www.gsea-msigdb.org/gsea/msigdb/cards/REACTOME_DNA_REPLICATION_PRE_INITIATION	21	ENR	REACTOME_DNA_REPLICATION_PRE_INITIATION	-2.1512	0.0041	REACTOME_DNA_REPLICATION_PRE_INITIATION	FALSE	REACTOME_DNA_REPLICATION_PRE_INITIATION
5522	-1	-0.8671	0.0005	REACTOME_ REGULATION_OF_TLR_ BY_ENDOGENOUS_ LIGAND	0.014	APOB|TLR2|S100A9|FGG|FGA|FGB	http://www.gsea-msigdb.org/gsea/msigdb/cards/REACTOME_REGULATION_OF_TLR_BY_ENDOGENOUS_LIGAND	6	ENR	REACTOME_REGULATION_OF_TLR_BY_ENDOGENOUS_LIGAND	-2.6307	0	REACTOME_REGULATION_OF_TLR_BY_ENDOGENOUS_LIGAND	FALSE	REACTOME_REGULATION_OF_TLR_BY_ENDOGENOUS_LIGAND
5523	-1	-0.3166	0	REACTOME_ METABOLISM_OF_RNA	0	PSMD1|RBM5|PTBP1|POLR2B|WDR3|YBX1|THUMPD1|RPL31|TRNT1|DDX1|XPO1|TNPO1|RPLP0|RPS18|HNRNPM|SNU13|RPL3|CRNKL1|NOP56|HNRNPL|RPS16|FBL|POLR2I|PCBP2|RPS19|PSMD12|PRPF31|DHX15|RPS12|RPL24|NCBP2|BCAS2|PSMB8|EBNA1BP2|ETF1|CNOT1|SYMPK|DNAJC8|SNRPN|RPL36|RPL27|SNRPA1|RAN|SRRM1|WDR36|TRA2B|RPS24|PRKCA|HNRNPD|ANP32A|EIF4A3|RPL11|PSMB9|RPS8|TPRKB|WTAP|RPL7|RPS3|RPP38|EIF4A1|MAGOH|NUDT21|TSR1|RPSA|HNRNPH1|PSMB3…	http://www.gsea-msigdb.org/gsea/msigdb/cards/REACTOME_METABOLISM_OF_RNA	120	ENR	REACTOME_METABOLISM_OF_RNA	-3.9223	0	REACTOME_METABOLISM_OF_RNA	TRUE	REACTOME_METABOLISM_OF_RNA
5524	-1	-0.303	0.0003	REACTOME_ ASPARAGINE_N_ LINKED_ GLYCOSYLATION	0.006	MGAT1|STT3A|GLB1|UGGT1|DCTN3|TUBB2A|SEC31A|USO1|SEC24B|PMM2|FUCA1|CTSC|ARF1|ANK2|MIA2|SEC24D|CAPZA1|AMDHD2|CAPZA2|SPTA1|RPN1|ENGASE|LMAN2|UMOD|TMED10|COPB1|GMPPB|TUBB6|DDOST|SEC24C|ACTR10|BET1L|COPG1|COPB2|MAN1A2|GFPT1|ANK1|DYNLL2|SEC22B|TRAPPC3|DERL2|CAPZB|GANAB|RPS27A|SEC23A|CTSA|DCTN6|TUBB4A|NAPA|COPZ1|MAN1A1|SEC24A|TFG|CD59|SPTBN1|B4GALT1|DYNLL1|ALG2|ALG5|VCP|NAGK|CANX|DAD1	http://www.gsea-msigdb.org/gsea/msigdb/cards/REACTOME_ASPARAGINE_N_LINKED_GLYCOSYLATION	63	ENR	REACTOME_ASPARAGINE_N_LINKED_GLYCOSYLATION	-2.8206	0	REACTOME_ASPARAGINE_N_LINKED_GLYCOSYLATION	FALSE	REACTOME_ASPARAGINE_N_LINKED_GLYCOSYLATION
5525	-1	-0.4183	0.0017	REACTOME_ HEDGEHOG_ON_STATE	0.073	PSMA6|KIF3A|PSMA7|PSMD14|PSMD12|PSMB4|ARRB1|PSMB3|PSMD1|PSMC2|PSMB8|CUL3|GRK2|PSMB1|PSMA5|PSMF1|ARRB2|PSMB2|RPS27A|PSMC3|PSMC6|PSMA1|PSMB5|PSMB9	http://www.gsea-msigdb.org/gsea/msigdb/cards/REACTOME_HEDGEHOG_ON_STATE	24	ENR	REACTOME_HEDGEHOG_ON_STATE	-2.4228	0	REACTOME_HEDGEHOG_ON_STATE	FALSE	REACTOME_HEDGEHOG_ON_STATE
5526	-1	-0.2372	0.0001	REACTOME_ ADAPTIVE_IMMUNE_ SYSTEM	0.001	KIF3A|CDH1|KLC4|MYD88|ICAM3|PSMD1|IGHM|ICAM1|UBE2N|COL1A1|AP2A2|PSMD12|PLCG2|CAPZA2|PSMB8|HLA-C|HLA-A|IGKV3D-20|IGLV1-47|IGLV3-21|IGLC3|IGHV3-7|IGHV4-34|ITGB1|NRAS|HLA-B|ITGB2|PSMB9|CTSS|IGKV3-15|UBE2V1|CTSB|IGKV2D-40|LYN|PSMB3|CUL3|CUL7|CAPZB|PSMB1|SEC23A|CTSA|DCTN6|TUBB4A|CDC42|AP1M1|UBE2K|PTPRC|AKT2|SEC24A|DYNLL1|NCF4|CANX|PSMC6|PSMB5|PSMA6|PSMA7|HLA-DPA1|FBXL8|LMO7|DCTN3|TUBB2A|CTSH|HLA-DQB1|…	http://www.gsea-msigdb.org/gsea/msigdb/cards/REACTOME_ADAPTIVE_IMMUNE_SYSTEM	126	ENR	REACTOME_ADAPTIVE_IMMUNE_SYSTEM	-2.9993	0	REACTOME_ADAPTIVE_IMMUNE_SYSTEM	FALSE	REACTOME_ADAPTIVE_IMMUNE_SYSTEM
5527	-1	-0.8042	0.0003	REACTOME_COMMON_ PATHWAY_OF_FIBRIN_ CLOT_FORMATION	0.007	PRTN3|PROC|F2|FGG|FGA|SERPINA5|FGB|PROS1	http://www.gsea-msigdb.org/gsea/msigdb/cards/REACTOME_COMMON_PATHWAY_OF_FIBRIN_CLOT_FORMATION	8	ENR	REACTOME_COMMON_PATHWAY_OF_FIBRIN_CLOT_FORMATION	-2.767	0	REACTOME_COMMON_PATHWAY_OF_FIBRIN_CLOT_FORMATION	FALSE	REACTOME_COMMON_PATHWAY_OF_FIBRIN_CLOT_FORMATION
5528	-0.9981	-0.361	0.0038	REACTOME_TCR_ SIGNALING	0.175	PSMA6|PSMA7|UBE2V1|HLA-DPA1|HLA-DQB1|PSMB3|PSMD1|HLA-DRA|VASP|UBE2N|PSMB1|PSMA5|RPS27A|CSK|PTPRJ|SKP1|PSMD14|PSMD12|PLCG2|PSMB4|PSMC2|PSMB8|PTPRC|PSMF1|PSMB2|PSMC3|PSMC6|PSMA1|PSMB5|PSMB9	http://www.gsea-msigdb.org/gsea/msigdb/cards/REACTOME_TCR_SIGNALING	30	ENR	REACTOME_TCR_SIGNALING	-2.2959	0.0019	REACTOME_TCR_SIGNALING	FALSE	REACTOME_TCR_SIGNALING
5529	1	0.5286	0.0019	REACTOME_ GLYOXYLATE_ METABOLISM_AND_ GLYCINE_ DEGRADATION	0.029	AGXT2|GRHPR|DBT|GCSH|AMT|ALDH4A1|NDUFAB1|GLDC|DHTKD1|HOGA1|PRODH2|DLD|BCKDHB|PDHA1|PDHB|DAO	http://www.gsea-msigdb.org/gsea/msigdb/cards/REACTOME_GLYOXYLATE_METABOLISM_AND_GLYCINE_DEGRADATION	16	ENR	REACTOME_GLYOXYLATE_METABOLISM_AND_GLYCINE_DEGRADATION	2.5598	0	REACTOME_GLYOXYLATE_METABOLISM_AND_GLYCINE_DEGRADATION	FALSE	REACTOME_GLYOXYLATE_METABOLISM_AND_GLYCINE_DEGRADATION
5530	-1	-0.5551	0.0042	REACTOME_NUCLEAR_ IMPORT_OF_REV_ PROTEIN	0.206	RAE1|KPNB1|SEH1L|RAN|NUP88|RCC1|AAAS|NUP98|NUP35|NUP155|NUP54	http://www.gsea-msigdb.org/gsea/msigdb/cards/REACTOME_NUCLEAR_IMPORT_OF_REV_PROTEIN	11	ENR	REACTOME_NUCLEAR_IMPORT_OF_REV_PROTEIN	-2.2667	0	REACTOME_NUCLEAR_IMPORT_OF_REV_PROTEIN	FALSE	REACTOME_NUCLEAR_IMPORT_OF_REV_PROTEIN
5531	-0.998	-0.8646	0.0056	REACTOME_PLASMA_ LIPOPROTEIN_ REMODELING	0.273	APOB|ANGPTL4|APOA4|ALB	http://www.gsea-msigdb.org/gsea/msigdb/cards/REACTOME_PLASMA_LIPOPROTEIN_REMODELING	4	ENR	REACTOME_PLASMA_LIPOPROTEIN_REMODELING	-2.23	0.002	REACTOME_PLASMA_LIPOPROTEIN_REMODELING	FALSE	REACTOME_PLASMA_LIPOPROTEIN_REMODELING
5532	-1	-0.5566	0.0005	REACTOME_ELASTIC_ FIBRE_FORMATION	0.017	EFEMP1|ITGA5|FN1|FBLN2|LTBP2|LTBP1|FBN1|FBLN1|ITGA8|EMILIN2|LOXL2|FBLN5|TGFB1|ITGB1|VTN|ITGB6	http://www.gsea-msigdb.org/gsea/msigdb/cards/REACTOME_ELASTIC_FIBRE_FORMATION	16	ENR	REACTOME_ELASTIC_FIBRE_FORMATION	-2.5897	0	REACTOME_ELASTIC_FIBRE_FORMATION	FALSE	REACTOME_ELASTIC_FIBRE_FORMATION
5533	-1	-0.3682	0.0041	REACTOME_ TRANSCRIPTIONAL_ REGULATION_BY_ RUNX2	0.194	PSMA6|ITGA5|PSMA7|LGALS3|PSMB3|PSMD1|HDAC6|PSMB1|PSMA5|RPS27A|COL1A1|SKP1|PSMD14|PSMD12|PSMB4|CBFB|RBM14|PSMC2|PSMB8|AKT2|STAT1|PSMF1|PSMB2|PSMC3|PSMC6|PSMA1|PSMB5|PSMB9	http://www.gsea-msigdb.org/gsea/msigdb/cards/REACTOME_TRANSCRIPTIONAL_REGULATION_BY_RUNX2	28	ENR	REACTOME_TRANSCRIPTIONAL_REGULATION_BY_RUNX2	-2.2779	0	REACTOME_TRANSCRIPTIONAL_REGULATION_BY_RUNX2	FALSE	REACTOME_TRANSCRIPTIONAL_REGULATION_BY_RUNX2
5534	-1	-0.5886	0.0003	REACTOME_ANTIGEN_ PRESENTATION_ FOLDING_ASSEMBLY_ AND_PEPTIDE_ LOADING_OF_CLASS_I_ MHC	0.009	ERAP1|ERAP2|TAP1|SEC24C|SEC31A|SEC24A|SEC24B|HLA-C|HLA-A|TAPBP|HLA-B|CANX|B2M|SEC23A|SEC24D	http://www.gsea-msigdb.org/gsea/msigdb/cards/REACTOME_ANTIGEN_PRESENTATION_FOLDING_ASSEMBLY_AND_PEPTIDE_LOADING_OF_CLASS_I_MHC	15	ENR	REACTOME_ANTIGEN_PRESENTATION_FOLDING_ASSEMBLY_AND_PEPTIDE_LOADING_OF_CLASS_I_MHC	-2.6899	0	REACTOME_ANTIGEN_PRESENTATION_FOLDING_ASSEMBLY_AND_PEPTIDE_LOADING_OF_CLASS_I_MHC	FALSE	REACTOME_ANTIGEN_PRESENTATION_FOLDING_ASSEMBLY_AND_PEPTIDE_LOADING_OF_CLASS_I_MHC
5535	-1	-0.4695	0	REACTOME_ REGULATION_OF_ EXPRESSION_OF_ SLITS_AND_ROBOS	0	PSMA6|RPS8|PSMA7|RPL7|RPS3|MAGOH|RPSA|PSMB3|PSMD1|RPS9|RPS7|RPL38|RPS2|PSMB1|PSMA5|RPL15|RPL31|RPS27A|RPL35A|RPLP0|RPS18|RPS23|RPL14|RPL3|RPS16|PSMD14|RPS19|PSMD12|RPS12|PSMB4|RPL24|NCBP2|PSMC2|PSMB8|ETF1|RPL36|RPL27|PSMF1|PSMB2|RPS24|PSMC3|PSMC6|PSMA1|EIF4A3|PSMB5|RPL11|PSMB9	http://www.gsea-msigdb.org/gsea/msigdb/cards/REACTOME_REGULATION_OF_EXPRESSION_OF_SLITS_AND_ROBOS	47	ENR	REACTOME_REGULATION_OF_EXPRESSION_OF_SLITS_AND_ROBOS	-3.7499	0	REACTOME_REGULATION_OF_EXPRESSION_OF_SLITS_AND_ROBOS	TRUE	REACTOME_REGULATION_OF_EXPRESSION_OF_SLITS_AND_ROBOS
5536	-1	-0.1583	0.0003	REACTOME_DISEASE	0.009	VCAN|CDH1|SLC7A7|CDK5|POLR2B|TGFB1|RPL31|XPO1|VWF|RPLP0|RPS18|RPL3|FN1|SDC1|TTR|RPS16|POLR2I|FMOD|RPS19|SDC4|RPS12|RPL24|NCBP2|THBS1|ADAM10|RPL36|RPL27|RAN|ITGB1|RPS24|ACAN|RPL11|RPS8|RPL7|RPS3|RPSA|FGG|FGA|FGB|RPS9|RPS7|RPL38|PSMB1|RPL15|RPL35A|RPS23|ATP6V1H|RPL14|NCKAP1|CTSA|CDC42|EIF2AK2|AP1M1|ACTB|PEBP1|HSP90AA1|AKT2|B4GALT1|SOD2|DYNLL1|LMNB1|STAT1|HSP90AB1|POLR2E|MAP2K2|PTPN12|PSMC6|PSMB5|PS…	http://www.gsea-msigdb.org/gsea/msigdb/cards/REACTOME_DISEASE	252	ENR	REACTOME_DISEASE	-2.6884	0	REACTOME_DISEASE	FALSE	REACTOME_DISEASE
5537	-1	-0.4662	0	REACTOME_ RESPONSE_TO_ ELEVATED_ PLATELET_ CYTOSOLIC_CA2	0	ACTN1|TIMP1|TGFB1|SERPINE1|VWF|PROS1|SPARC|FN1|PLG|QSOX1|CFD|ALB|A1BG|THBS1|PRKCA|ORM2|ORM1|FGG|FGA|FGB|PECAM1|CD9|LAMP2|WDR1|APOH|SERPINA4|TF|PFN1|HRG|PLEK|ACTN4|ALDOA|MMRN1|SOD1|ECM1|MANF|ENDOD1|FERMT3|APOOL|TAGLN2|CYB5R1|ITIH3|ANXA5|TMX3|KNG1|SERPINF2|FLNA|PPBP|CALU	http://www.gsea-msigdb.org/gsea/msigdb/cards/REACTOME_RESPONSE_TO_ELEVATED_PLATELET_CYTOSOLIC_CA2	49	ENR	REACTOME_RESPONSE_TO_ELEVATED_PLATELET_CYTOSOLIC_CA2	-3.8335	0	REACTOME_RESPONSE_TO_ELEVATED_PLATELET_CYTOSOLIC_CA2	TRUE	REACTOME_RESPONSE_TO_ELEVATED_PLATELET_CYTOSOLIC_CA2
5538	-1	-0.443	0	REACTOME_ SIGNALING_BY_ROBO_ RECEPTORS	0	PSMA6|PSMA7|PSMD1|PFN2|VASP|RPS2|RPL31|RPLP0|RPS18|RPL3|RPS16|PSMD14|RPS19|PSMD12|RPS12|RPL24|NCBP2|PSMB8|ETF1|RPL36|RPL27|PSMF1|PSMB2|RPS24|PRKCA|PSMA1|EIF4A3|RPL11|PSMB9|RPS8|RPL7|RPS3|MAGOH|RPSA|PSMB3|RAC1|RPS9|RPS7|RPL38|PSMB1|PSMA5|RPL15|RPS27A|PFN1|RPL35A|RPS23|RPL14|CDC42|PSMB4|PSMC2|PSMC3|PSMC6|PSMB5	http://www.gsea-msigdb.org/gsea/msigdb/cards/REACTOME_SIGNALING_BY_ROBO_RECEPTORS	53	ENR	REACTOME_SIGNALING_BY_ROBO_RECEPTORS	-3.7561	0	REACTOME_SIGNALING_BY_ROBO_RECEPTORS	TRUE	REACTOME_SIGNALING_BY_ROBO_RECEPTORS
5539	-1	-0.3143	0.0001	REACTOME_CLASS_I_ MHC_MEDIATED_ ANTIGEN_ PROCESSING_ PRESENTATION	0.001	PSMA6|PSMA7|FBXL8|LMO7|MYD88|PSMD1|SEC31A|SEC24B|NEDD4L|UBE2N|SEC24D|SKP1|PSMD14|RNF213|PSMD12|NCF2|PSMB8|HLA-C|HLA-A|FBXO22|MRC2|UFL1|UBR2|PSMF1|VAMP3|PSMB2|TAPBP|LNPEP|HLA-B|ANAPC13|TPP2|PSMA1|NPEPPS|PSMB9|LRSAM1|CTSS|ERAP1|ERAP2|TAP1|SEC24C|ZNRF2|UBE2V1|UBE2L3|PSMB3|CUL3|CUL7|TLR2|SEC22B|FBXO17|PSMB1|PSMA5|RPS27A|SEC23A|UBE2K|PSMB4|PSMC2|SEC24A|CYBB|NCF4|PSMC3|CANX|PSMC6|B2M|PSMB5	http://www.gsea-msigdb.org/gsea/msigdb/cards/REACTOME_CLASS_I_MHC_MEDIATED_ANTIGEN_PROCESSING_PRESENTATION	64	ENR	REACTOME_CLASS_I_MHC_MEDIATED_ANTIGEN_PROCESSING_PRESENTATION	-2.945	0	REACTOME_CLASS_I_MHC_MEDIATED_ANTIGEN_PROCESSING_PRESENTATION	FALSE	REACTOME_CLASS_I_MHC_MEDIATED_ANTIGEN_PROCESSING_PRESENTATION
5540	-1	-0.2963	0.0036	REACTOME_CELL_ SURFACE_ INTERACTIONS_AT_ THE_VASCULAR_WALL	0.164	EPCAM|ITGA5|MIF|ITGA3|CD44|IGKV3-15|SLC16A3|KRAS|ATP1B1|IGKV2D-40|ESAM|SLC7A7|LYN|L1CAM|CD47|IGHA2|IGHM|PECAM1|TGFB1|F2|COL1A1|PROS1|PTPN6|FN1|SDC1|SDC4|SIRPA|APOB|PROC|IGKV3D-20|CD74|IGLV1-47|IGLV3-21|IGLC3|IGHV3-7|IGHV4-34|GLG1|ITGB1|NRAS|SLC7A8|CD99L2|CAV1|F11R|ITGB2	http://www.gsea-msigdb.org/gsea/msigdb/cards/REACTOME_CELL_SURFACE_INTERACTIONS_AT_THE_VASCULAR_WALL	44	ENR	REACTOME_CELL_SURFACE_INTERACTIONS_AT_THE_VASCULAR_WALL	-2.3057	0	REACTOME_CELL_SURFACE_INTERACTIONS_AT_THE_VASCULAR_WALL	FALSE	REACTOME_CELL_SURFACE_INTERACTIONS_AT_THE_VASCULAR_WALL
5541	-1	-0.4255	0	REACTOME_ INFLUENZA_ INFECTION	0	RPS8|RPL7|RPS3|RPSA|NUP54|RPS9|RPS7|POLR2B|KPNB1|RPL38|TGFB1|RPS2|RPL15|RPL31|SEH1L|RPS27A|XPO1|AAAS|RPL35A|RPLP0|GRSF1|RPS18|RPS23|RPL14|RPL3|RAE1|RPS16|POLR2I|EIF2AK2|RPS19|NUP88|NUP98|RPS12|RPL24|NUP35|HSP90AA1|NUP155|RPL36|RPL27|RAN|POLR2E|RPS24|CANX|RPL11	http://www.gsea-msigdb.org/gsea/msigdb/cards/REACTOME_INFLUENZA_INFECTION	44	ENR	REACTOME_INFLUENZA_INFECTION	-3.2945	0	REACTOME_INFLUENZA_INFECTION	TRUE	REACTOME_INFLUENZA_INFECTION
5542	1	0.5648	0.0002	REACTOME_ PEROXISOMAL_ PROTEIN_IMPORT	0.002	ACAA1|GSTK1|EHHADH|PECR|HAO2|ACOT2|GNPAT|DHRS4|ECH1|ECI2|ACOX1|DAO|HSD17B4|RPS27A|ACOX2|EPHX2|AMACR	http://www.gsea-msigdb.org/gsea/msigdb/cards/REACTOME_PEROXISOMAL_PROTEIN_IMPORT	17	ENR	REACTOME_PEROXISOMAL_PROTEIN_IMPORT	2.7913	0	REACTOME_PEROXISOMAL_PROTEIN_IMPORT	FALSE	REACTOME_PEROXISOMAL_PROTEIN_IMPORT
5543	1	0.3858	0.0003	REACTOME_PROTEIN_ LOCALIZATION	0.002	SLC25A12|VAPA|HSPD1|GNPAT|PMPCB|ACOX1|RPS27A|IDH3G|TIMM9|TIMM50|CHCHD2|PITRM1|TIMM8A|ABCD3|TIMM8B|ACAA1|SLC25A4|CHCHD4|ATP5F1A|NDUFB8|LDHD|PEX19|COA6|CYC1|MTX1|COA4|GSTK1|EHHADH|PECR|HAO2|ACOT2|DHRS4|ECH1|ALDH3A2|TOMM22|ECI2|TOMM40|DAO|HSD17B4|ATAD1|ACOX2|EPHX2|EMD|AMACR	http://www.gsea-msigdb.org/gsea/msigdb/cards/REACTOME_PROTEIN_LOCALIZATION	44	ENR	REACTOME_PROTEIN_LOCALIZATION	2.9499	0	REACTOME_PROTEIN_LOCALIZATION	FALSE	REACTOME_PROTEIN_LOCALIZATION
5544	-1	-0.4757	0	REACTOME_SRP_ DEPENDENT_ COTRANSLATIONAL_ PROTEIN_ TARGETING_TO_ MEMBRANE	0	RPS8|DDOST|RPL7|RPS3|RPSA|RPS9|RPS7|RPL38|RPS2|RPL15|RPL31|RPS27A|RPL35A|RPLP0|RPS18|RPS23|RPL14|RPL3|RPS16|RPS19|RPS12|RPL24|SPCS3|SEC11A|SRP9|RPN1|SRP72|SSR4|SRPRA|RPL36|RPL27|RPS24|RPL11	http://www.gsea-msigdb.org/gsea/msigdb/cards/REACTOME_SRP_DEPENDENT_COTRANSLATIONAL_PROTEIN_TARGETING_TO_MEMBRANE	33	ENR	REACTOME_SRP_DEPENDENT_COTRANSLATIONAL_PROTEIN_TARGETING_TO_MEMBRANE	-3.211	0	REACTOME_SRP_DEPENDENT_COTRANSLATIONAL_PROTEIN_TARGETING_TO_MEMBRANE	TRUE	REACTOME_SRP_DEPENDENT_COTRANSLATIONAL_PROTEIN_TARGETING_TO_MEMBRANE
5545	-1	-0.2811	0.0016	REACTOME_HIV_ INFECTION	0.064	PSMA6|PSMA7|PSMD1|NUP54|VTA1|NEDD4L|POLR2B|KPNB1|ARF1|XPO1|CHMP2A|AP2A2|MVB12A|SKP1|SLC25A4|XRCC6|PSIP1|PDCD6IP|PSMD14|POLR2I|BANF1|PSMD12|RCC1|NCBP2|NUP35|NELFE|PSMB8|HLA-A|PSMF1|PSMB2|RAN|PSMA1|PSMB9|DOCK2|PSMB3|RAC1|PSMB1|PSMA5|SEH1L|RPS27A|AAAS|ATP6V1H|RAE1|ELMO1|AP1M1|NUP88|NUP98|PSMB4|NUP155|PSMC2|POLR2E|PSMC3|PSMC6|B2M|PSMB5	http://www.gsea-msigdb.org/gsea/msigdb/cards/REACTOME_HIV_INFECTION	55	ENR	REACTOME_HIV_INFECTION	-2.4339	0	REACTOME_HIV_INFECTION	FALSE	REACTOME_HIV_INFECTION
5546	-1	-0.5214	0.0017	REACTOME_COPII_ MEDIATED_VESICLE_ TRANSPORT	0.068	SEC24C|NAPA|SEC31A|SEC24A|USO1|TFG|SEC24B|SEC22B|TRAPPC3|CD59|CTSC|LMAN2|TMED10|SEC23A|SEC24D	http://www.gsea-msigdb.org/gsea/msigdb/cards/REACTOME_COPII_MEDIATED_VESICLE_TRANSPORT	15	ENR	REACTOME_COPII_MEDIATED_VESICLE_TRANSPORT	-2.4286	0	REACTOME_COPII_MEDIATED_VESICLE_TRANSPORT	FALSE	REACTOME_COPII_MEDIATED_VESICLE_TRANSPORT
5547	-1	-0.423	0.0019	REACTOME_ECM_ PROTEOGLYCANS	0.081	FN1|COL6A3|VCAN|TNC|FMOD|LAMA3|COL4A3|LAMA5|ITGA8|COL4A4|LAMB1|COL6A1|TGFB1|COL6A2|HAPLN1|SERPINE1|COL1A1|ITGB1|VTN|LAMA4|ACAN|SPARC|ITGB6	http://www.gsea-msigdb.org/gsea/msigdb/cards/REACTOME_ECM_PROTEOGLYCANS	23	ENR	REACTOME_ECM_PROTEOGLYCANS	-2.4103	0	REACTOME_ECM_PROTEOGLYCANS	FALSE	REACTOME_ECM_PROTEOGLYCANS
5548	1	0.9791	0.0003	REACTOME_ RESPONSE_TO_METAL_ IONS	0.004	MT1X|MT1F|MT1G|MT2A|MT1E	http://www.gsea-msigdb.org/gsea/msigdb/cards/REACTOME_RESPONSE_TO_METAL_IONS	5	ENR	REACTOME_RESPONSE_TO_METAL_IONS	2.7182	0	REACTOME_RESPONSE_TO_METAL_IONS	FALSE	REACTOME_RESPONSE_TO_METAL_IONS
5549	-1	-0.7706	0.0034	REACTOME_GRB2_SOS_ PROVIDES_LINKAGE_ TO_MAPK_SIGNALING_ FOR_INTEGRINS	0.154	FN1|RAP1B|FGG|VWF|FGA|FGB	http://www.gsea-msigdb.org/gsea/msigdb/cards/REACTOME_GRB2_SOS_PROVIDES_LINKAGE_TO_MAPK_SIGNALING_FOR_INTEGRINS	6	ENR	REACTOME_GRB2_SOS_PROVIDES_LINKAGE_TO_MAPK_SIGNALING_FOR_INTEGRINS	-2.3168	0	REACTOME_GRB2_SOS_PROVIDES_LINKAGE_TO_MAPK_SIGNALING_FOR_INTEGRINS	FALSE	REACTOME_GRB2_SOS_PROVIDES_LINKAGE_TO_MAPK_SIGNALING_FOR_INTEGRINS
5550	-1	-0.3043	0.0092	REACTOME_ NEDDYLATION	0.424	PSMA6|PSMA7|FBXL8|LMO7|PSMB3|COPS4|PSMD1|CUL3|CUL7|COMMD4|FBXO17|PSMB1|COPS3|PSMA5|RPS27A|COMMD9|CAND1|SKP1|CCDC22|PSMD14|PSMD12|PSMB4|PSMC2|PSMB8|FBXO22|RBBP5|DDB1|PSMF1|COPS6|PSMB2|GPS1|PSMC3|PSMC6|PSMA1|NEDD8|PSMB5|PSMB9	http://www.gsea-msigdb.org/gsea/msigdb/cards/REACTOME_NEDDYLATION	37	ENR	REACTOME_NEDDYLATION	-2.159	0	REACTOME_NEDDYLATION	FALSE	REACTOME_NEDDYLATION
5551	-1	-0.2541	0.0007	REACTOME_CELL_ CYCLE	0.024	PSMA6|RPA1|PSMA7|DCTN3|H3-3A|TUBB2A|PPP2CB|PSMD1|NUP54|USO1|UBE2N|KPNB1|CDK6|XPO1|CHMP2A|TNPO1|SKP1|AKAP9|PSMD14|BANF1|PSMD12|RCC1|NUP35|PSMB8|CSNK2B|PSMF1|PSMB2|RAN|PRKCA|PPP1R12A|PSMA1|EMD|PSMB9|RPA2|NEK9|RUVBL1|TMPO|TUBB6|PDS5A|TUBG1|ENSA|EML4|BUB3|POLD4|LYN|PPP1CB|RAD50|SYNE2|PSMB3|SYNE1|RUVBL2|H2BC15|DYNLL2|PSMB1|PSMA5|SEH1L|RPS27A|MRE11|AAAS|RAE1|YWHAH|UBE2I|TUBB4A|NUP88|NUP98|PSMB4|HSP90AA…	http://www.gsea-msigdb.org/gsea/msigdb/cards/REACTOME_CELL_CYCLE	79	ENR	REACTOME_CELL_CYCLE	-2.5489	0	REACTOME_CELL_CYCLE	FALSE	REACTOME_CELL_CYCLE
5552	-1	-0.2802	0.0009	REACTOME_M_PHASE	0.032	PSMA6|PSMA7|DCTN3|H3-3A|TUBB2A|PPP2CB|PSMD1|NUP54|USO1|KPNB1|XPO1|CHMP2A|TNPO1|AKAP9|PSMD14|BANF1|PSMD12|RCC1|NUP35|PSMB8|CSNK2B|PSMF1|PSMB2|RAN|PRKCA|PSMA1|EMD|PSMB9|NEK9|TMPO|TUBB6|PDS5A|TUBG1|ENSA|EML4|BUB3|PSMB3|H2BC15|DYNLL2|PSMB1|PSMA5|SEH1L|RPS27A|AAAS|RAE1|UBE2I|TUBB4A|NUP88|NUP98|PSMB4|HSP90AA1|NUP155|PSMC2|PRKAR2B|DYNLL1|LMNB1|KIF2A|PSMC3|PSMC6|PSMB5	http://www.gsea-msigdb.org/gsea/msigdb/cards/REACTOME_M_PHASE	60	ENR	REACTOME_M_PHASE	-2.514	0	REACTOME_M_PHASE	FALSE	REACTOME_M_PHASE
5553	-1	-0.4216	0.0002	REACTOME_ EUKARYOTIC_ TRANSLATION_ INITIATION	0.005	RPS8|RPL7|RPS3|EIF3L|EIF5|EIF4A1|EIF3B|EIF3A|EIF3M|RPSA|EIF3K|RPS9|RPS7|RPL38|RPS2|RPL15|RPL31|RPS27A|RPL35A|RPLP0|RPS18|RPS23|RPL14|RPL3|RPS16|RPS19|RPS12|RPL24|EIF2S1|RPL36|RPL27|RPS24|RPL11	http://www.gsea-msigdb.org/gsea/msigdb/cards/REACTOME_EUKARYOTIC_TRANSLATION_INITIATION	33	ENR	REACTOME_EUKARYOTIC_TRANSLATION_INITIATION	-2.8461	0	REACTOME_EUKARYOTIC_TRANSLATION_INITIATION	FALSE	REACTOME_EUKARYOTIC_TRANSLATION_INITIATION
5554	1	0.5817	0	REACTOME_COMPLEX_ I_BIOGENESIS	0	NDUFB11|NDUFB9|NDUFS2|NDUFAF2|NDUFS4|NDUFB6|NDUFV1|NDUFS5|NDUFA11|NDUFAF3|NDUFA12|NDUFA6|NDUFA13|MT-ND5|MT-ND3|MT-ND4|NDUFS3|NDUFA7|NDUFB8|NDUFC2|NDUFAB1|NDUFAF7|NDUFS1|NDUFB4|NDUFS8|TIMMDC1|NDUFS7|NDUFB3|NDUFA8|NDUFA10|NDUFA2|NDUFB5|NDUFA9|NDUFB10|NDUFS6	http://www.gsea-msigdb.org/gsea/msigdb/cards/REACTOME_COMPLEX_I_BIOGENESIS	35	ENR	REACTOME_COMPLEX_I_BIOGENESIS	4.0462	0	REACTOME_COMPLEX_I_BIOGENESIS	TRUE	REACTOME_COMPLEX_I_BIOGENESIS
5555	-1	-0.3996	0.0067	REACTOME_ REGULATION_OF_ RUNX3_EXPRESSION_ AND_ACTIVITY	0.316	PSMA6|PSMA7|PSMD14|PSMD12|PSMB4|CBFB|PSMB3|PSMD1|PSMC2|PSMB8|TGFB1|PSMB1|PSMF1|PSMA5|PSMB2|RPS27A|PSMC3|PSMC6|PSMA1|PSMB5|PSMB9	http://www.gsea-msigdb.org/gsea/msigdb/cards/REACTOME_REGULATION_OF_RUNX3_EXPRESSION_AND_ACTIVITY	21	ENR	REACTOME_REGULATION_OF_RUNX3_EXPRESSION_AND_ACTIVITY	-2.207	0	REACTOME_REGULATION_OF_RUNX3_EXPRESSION_AND_ACTIVITY	FALSE	REACTOME_REGULATION_OF_RUNX3_EXPRESSION_AND_ACTIVITY
5556	-1	-0.2915	0	REACTOME_ CYTOKINE_ SIGNALING_IN_ IMMUNE_SYSTEM	0	CD44|FPR1|MYD88|PSMD1|ICAM1|UBE2N|TIMP1|TGFB1|ANXA2|VWF|ACTG1|RPLP0|SIGIRR|MUC1|FN1|PRTN3|SDC1|PSMD12|LAMA5|PSMB8|HLA-C|HLA-A|SNRPA1|ITGB1|NRAS|HLA-B|EIF4A3|ITGB2|PSMB9|MIF|CASP3|UBE2V1|EIF4A1|LYN|FGG|FGA|PSMB3|FGB|P4HB|CUL3|SP100|PSMB1|ALOX5|SEH1L|AAAS|RAE1|VIM|CDC42|EIF2AK2|FSCN1|NUP88|ACTB|DLG1|PTPN23|NUP98|TOLLIP|PEBP1|MTAP|HSP90AA1|SAMHD1|NUP155|AKT2|TRIM2|TRIM3|EIF4G2|OAS2|SPTBN1|SOD2|TRIM3…	http://www.gsea-msigdb.org/gsea/msigdb/cards/REACTOME_CYTOKINE_SIGNALING_IN_IMMUNE_SYSTEM	136	ENR	REACTOME_CYTOKINE_SIGNALING_IN_IMMUNE_SYSTEM	-3.8342	0	REACTOME_CYTOKINE_SIGNALING_IN_IMMUNE_SYSTEM	TRUE	REACTOME_CYTOKINE_SIGNALING_IN_IMMUNE_SYSTEM
5557	-1	-0.4359	0.0001	REACTOME_ REGULATION_OF_ INSULIN_LIKE_ GROWTH_FACTOR_IGF_ TRANSPORT_AND_ UPTAKE_BY_INSULIN_ LIKE_GROWTH_ FACTOR_BINDING_ PROTEINS_IGFBPS	0.002	HRC|VCAN|GOLM1|TNC|VWA1|LTBP1|FBN1|FGG|FGA|P4HB|LAMB1|TIMP1|F2|TF|PDIA6|LGALS1|IGFBP3|ITIH2|FN1|TGOLN2|SPP1|PLG|QSOX1|FSTL1|KNG1|ALB|APOB|ADAM10|PROC|HSP90B1|CDH2|CALU	http://www.gsea-msigdb.org/gsea/msigdb/cards/REACTOME_REGULATION_OF_INSULIN_LIKE_GROWTH_FACTOR_IGF_TRANSPORT_AND_UPTAKE_BY_INSULIN_LIKE_GROWTH_FACTOR_BINDING_PROTEINS_IGFBPS	32	ENR	REACTOME_REGULATION_OF_INSULIN_LIKE_GROWTH_FACTOR_IGF_TRANSPORT_AND_UPTAKE_BY_INSULIN_LIKE_GROWTH_FACTOR_BINDING_PROTEINS_IGFBPS	-2.9325	0	REACTOME_REGULATION_OF_INSULIN_LIKE_GROWTH_FACTOR_IGF_TRANSPORT_AND_UPTAKE_BY_INSULIN_LIKE_GROWTH_FACTOR_BINDING_PROTEINS_IGFBPS	FALSE	REACTOME_REGULATION_OF_INSULIN_LIKE_GROWTH_FACTOR_IGF_TRANSPORT_AND_UPTAKE_BY_INSULIN_LIKE_GROWTH_FACTOR_BINDING_PROTEINS_IGFBPS
5558	-1	-0.262	0.0005	REACTOME_CELL_ CYCLE_MITOTIC	0.015	PSMA6|RPA1|PSMA7|DCTN3|H3-3A|TUBB2A|PPP2CB|PSMD1|NUP54|USO1|KPNB1|CDK6|XPO1|CHMP2A|TNPO1|SKP1|AKAP9|PSMD14|BANF1|PSMD12|RCC1|NUP35|PSMB8|CSNK2B|PSMF1|PSMB2|RAN|PRKCA|PPP1R12A|PSMA1|EMD|PSMB9|RPA2|NEK9|TMPO|TUBB6|PDS5A|TUBG1|ENSA|EML4|BUB3|POLD4|LYN|PPP1CB|PSMB3|H2BC15|DYNLL2|PSMB1|PSMA5|SEH1L|RPS27A|AAAS|RAE1|UBE2I|TUBB4A|NUP88|NUP98|PSMB4|HSP90AA1|NUP155|PSMC2|AKT2|PRKAR2B|DYNLL1|LMNB1|KIF2A|HSP…	http://www.gsea-msigdb.org/gsea/msigdb/cards/REACTOME_CELL_CYCLE_MITOTIC	70	ENR	REACTOME_CELL_CYCLE_MITOTIC	-2.6046	0	REACTOME_CELL_CYCLE_MITOTIC	FALSE	REACTOME_CELL_CYCLE_MITOTIC
5559	-1	-0.2673	0	REACTOME_ NEUTROPHIL_ DEGRANULATION	0	GHDC|RAB31|CD44|RAB24|RNASE2|GLB1|PA2G4|FPR1|PGAM1|PSMD1|JUP|SLCO4C1|RAB6A|RHOG|ANO6|CALML5|FUCA1|RAP2B|ATP6AP2|ANXA2|AP2A2|STING1|TMEM179B|PRTN3|XRCC6|TTR|MME|GM2A|IGF2R|PSMD12|CFD|SIRPA|PNP|HSPA1B|CSNK2B|HLA-C|ADAM10|HLA-A|NRAS|CPNE1|HLA-B|ORM2|ORM1|ITGB2|MIF|CTSS|PLEKHO2|DDOST|CTSB|HBB|HP|MGAM|CD47|PECAM1|AOC1|MPO|LAMP2|ALDH3B1|PSMB1|ALOX5|MVP|SERPINB1|DERA|RNASET2|ATP6V0A1|SLC2A3|ACAA1|CTSA|P…	http://www.gsea-msigdb.org/gsea/msigdb/cards/REACTOME_NEUTROPHIL_DEGRANULATION	172	ENR	REACTOME_NEUTROPHIL_DEGRANULATION	-3.9599	0	REACTOME_NEUTROPHIL_DEGRANULATION	TRUE	REACTOME_NEUTROPHIL_DEGRANULATION
5560	-1	-0.2009	0.0008	REACTOME_ CELLULAR_ RESPONSES_TO_ EXTERNAL_STIMULI	0.03	H3-3A|PSMD1|HDAC6|RPL31|CDK6|RPLP0|RPS18|RPL3|RPS16|RPS19|PSMD12|RPS12|RPL24|CAPZA2|PSMB8|HSPA1B|RPL36|RPL27|SERPINH1|RPS24|RPL11|PSMB9|RPA2|RPS8|RPL7|RPS3|RAD50|RPSA|PSMB3|FKBP4|P4HB|DNAJA2|RPS9|DNAJA1|SIRT1|RPS7|TXN2|ST13|CA9|RPL38|CAPZB|PTGES3|PSMB1|MRPL18|RPL15|SEH1L|RRAGC|MT1G|MRE11|LAMTOR5|AAAS|DNAJA4|RPL35A|HSPB8|FLCN|GPX8|RPS23|ATP6V1H|MT1E|HSPA4|RPL14|RAE1|CYCS|H1-5|TXNRD2|MT1X|DCTN6|ERO…	http://www.gsea-msigdb.org/gsea/msigdb/cards/REACTOME_CELLULAR_RESPONSES_TO_EXTERNAL_STIMULI	128	ENR	REACTOME_CELLULAR_RESPONSES_TO_EXTERNAL_STIMULI	-2.5186	0	REACTOME_CELLULAR_RESPONSES_TO_EXTERNAL_STIMULI	FALSE	REACTOME_CELLULAR_RESPONSES_TO_EXTERNAL_STIMULI
5561	-1	-0.2004	0.0002	REACTOME_VESICLE_ MEDIATED_ TRANSPORT	0.006	RAB31|KIF3A|KLC4|KIF13B|RAB6A|IGHA2|COL1A1|AP2A2|ACTG1|SPARC|IGF2R|CAPZA2|IGKV3D-20|IGLV1-47|IGLV3-21|IGLC3|IGHV3-7|IGHV4-34|IGKV3-15|HBB|IGKV2D-40|HP|ANK1|TRAPPC3|CAPZB|TF|SEC23A|DCTN6|RAB27A|TUBB4A|NAPA|AP1M1|ACTB|COPZ1|MAN1A1|HSP90AA1|AKT2|SEC24A|APOB|TFG|CD59|STAM2|SPTBN1|FTL|DYNLL1|RAB32|RAB18|NEDD8|DCTN3|TUBB2A|ARRB1|COPS4|SEC31A|USO1|VTA1|SEC24B|RAB5C|COPS3|SH3GL2|ARRB2|CTSC|GALNT2|ARF1|CH…	http://www.gsea-msigdb.org/gsea/msigdb/cards/REACTOME_VESICLE_MEDIATED_TRANSPORT	149	ENR	REACTOME_VESICLE_MEDIATED_TRANSPORT	-2.7986	0	REACTOME_VESICLE_MEDIATED_TRANSPORT	FALSE	REACTOME_VESICLE_MEDIATED_TRANSPORT
5562	-1	-0.7258	0.0023	REACTOME_PEPTIDE_ LIGAND_BINDING_ RECEPTORS	0.1	PPBP|FPR1|F2|HEBP1|AGT|KNG1|ANXA1	http://www.gsea-msigdb.org/gsea/msigdb/cards/REACTOME_PEPTIDE_LIGAND_BINDING_RECEPTORS	7	ENR	REACTOME_PEPTIDE_LIGAND_BINDING_RECEPTORS	-2.3762	0	REACTOME_PEPTIDE_LIGAND_BINDING_RECEPTORS	FALSE	REACTOME_PEPTIDE_LIGAND_BINDING_RECEPTORS
5563	1	0.5284	0	REACTOME_THE_ CITRIC_ACID_TCA_ CYCLE_AND_ RESPIRATORY_ ELECTRON_ TRANSPORT	0	NDUFB11|NDUFB9|NDUFS2|NDUFAF2|NDUFS4|SLC16A3|NDUFB6|NDUFV1|MDH2|NDUFS5|NDUFA11|NDUFAF3|NDUFA12|NDUFA6|NDUFA13|MT-ND5|MT-ND3|MT-ND4|NDUFS3|NDUFA7|UQCRC1|IDH2|ETFA|UQCRC2|ME1|UQCRB|UQCRFS1|UQCRH|UQCR10|MT-CYB|ATP5F1D|ATP5F1A|ATP5PF|ATP5PD|COX6B1|COX7C|COX4I1|SCO1|COX5B|TACO1|LRPPRC|COX6C|NDUFA4|MT-CO2|IDH3G|CYCS|NDUFB8|NDUFC2|CYC1|ME2|L2HGDH|NDUFAB1|IDH3B|SDHB|SUCLA2|SDHC|ADHFE1|ME3|SUCLG1|PDK3|SUC…	http://www.gsea-msigdb.org/gsea/msigdb/cards/REACTOME_THE_CITRIC_ACID_TCA_CYCLE_AND_RESPIRATORY_ELECTRON_TRANSPORT	83	ENR	REACTOME_THE_CITRIC_ACID_TCA_CYCLE_AND_RESPIRATORY_ELECTRON_TRANSPORT	5.5942	0	REACTOME_THE_CITRIC_ACID_TCA_CYCLE_AND_RESPIRATORY_ELECTRON_TRANSPORT	TRUE	REACTOME_THE_CITRIC_ACID_TCA_CYCLE_AND_RESPIRATORY_ELECTRON_TRANSPORT
5564	1	0.6213	0.0003	REACTOME_CITRIC_ ACID_CYCLE_TCA_ CYCLE	0.003	ME2|MDH2|IDH3B|SDHB|SUCLA2|SDHC|ME3|SUCLG1|SUCLG2|FAHD1|DLD|IDH2|IDH3G	http://www.gsea-msigdb.org/gsea/msigdb/cards/REACTOME_CITRIC_ACID_CYCLE_TCA_CYCLE	13	ENR	REACTOME_CITRIC_ACID_CYCLE_TCA_CYCLE	2.7379	0	REACTOME_CITRIC_ACID_CYCLE_TCA_CYCLE	FALSE	REACTOME_CITRIC_ACID_CYCLE_TCA_CYCLE
5565	-0.998	-0.1937	0.0016	REACTOME_ MEMBRANE_ TRAFFICKING	0.06	RAB31|KIF3A|KLC4|KIF13B|RAB6A|AP2A2|ACTG1|IGF2R|CAPZA2|ANK1|TRAPPC3|CAPZB|TF|SEC23A|DCTN6|RAB27A|TUBB4A|NAPA|AP1M1|ACTB|COPZ1|MAN1A1|AKT2|SEC24A|APOB|TFG|CD59|STAM2|SPTBN1|FTL|DYNLL1|RAB32|RAB18|NEDD8|DCTN3|TUBB2A|ARRB1|COPS4|SEC31A|USO1|VTA1|SEC24B|RAB5C|COPS3|SH3GL2|ARRB2|CTSC|GALNT2|ARF1|CHMP2A|VPS25|ANK2|MVB12A|MIA2|SH3GL1|SEC24D|TGOLN2|SNF8|ACTR3|CAPZA1|RAB14|SPTA1|RAB8B|COPS6|VAMP3|RAB4A|LM…	http://www.gsea-msigdb.org/gsea/msigdb/cards/REACTOME_MEMBRANE_TRAFFICKING	126	ENR	REACTOME_MEMBRANE_TRAFFICKING	-2.4456	0.002	REACTOME_MEMBRANE_TRAFFICKING	FALSE	REACTOME_MEMBRANE_TRAFFICKING
5566	-1	-0.2533	0	REACTOME_INNATE_ IMMUNE_SYSTEM	0	CD44|ICAM3|VTN|TTR|ADAM10|ITGB2|CTSS|CTSB|FGG|FGA|FGB|CD47|PECAM1|CFH|AOC1|MPO|LAMP2|ALDH3B1|PSMB1|ALOX5|MVP|MRE11|SERPINB1|DERA|RNASET2|ATP6V0A1|ATP6V1H|SLC2A3|ACAA1|NCKAP1|CTSA|PKM|ATP11A|RAB27A|CDC42|STK10|AP1M1|ACTB|UBE2K|TOLLIP|CPB2|HSP90AA1|PTPRC|GSTP1|APOB|CD59|CPNE3|B4GALT1|FTL|DYNLL1|LYZ|HSP90AB1|RAB18|POLR2E|CYB5R3|NCF4|PYGL|PSMC6|ATP6V1D|PSMB5|PSMA6|PYGB|DNAJC5|PSMA7|VAPA|PGRMC1|EEA1|G…	http://www.gsea-msigdb.org/gsea/msigdb/cards/REACTOME_INNATE_IMMUNE_SYSTEM	264	ENR	REACTOME_INNATE_IMMUNE_SYSTEM	-4.43	0	REACTOME_INNATE_IMMUNE_SYSTEM	TRUE	REACTOME_INNATE_IMMUNE_SYSTEM
5567	-1	-0.263	0.0003	REACTOME_ SIGNALING_BY_ INTERLEUKINS	0.008	PSMA6|LCP1|PSMA7|STX3|STAT3|FPR1|LGALS9|IL16|MYD88|STAT5B|PPP2CB|PSMD1|NFKBIB|ICAM1|UBE2N|TIMP1|TGFB1|DUSP3|ARF1|ANXA2|RPLP0|PTPN6|SIGIRR|SKP1|MUC1|FN1|PRTN3|SDC1|PSMD14|PSMD12|CAPZA1|CREB1|LAMA5|PSMB8|PSMF1|SNRPA1|PSMB2|RAP1B|ITGB1|PSMA1|ITGB2|PSMB9|MIF|CASP3|UBE2V1|LYN|PSMB3|P4HB|CASP1|PSMB1|PSMA5|ALOX5|RPS27A|SOD1|VIM|CDC42|FSCN1|PTPN23|PSMB4|TOLLIP|MTAP|HSP90AA1|PSMC2|YWHAZ|SOD2|LMNB1|STAT1|T…	http://www.gsea-msigdb.org/gsea/msigdb/cards/REACTOME_SIGNALING_BY_INTERLEUKINS	77	ENR	REACTOME_SIGNALING_BY_INTERLEUKINS	-2.734	0	REACTOME_SIGNALING_BY_INTERLEUKINS	FALSE	REACTOME_SIGNALING_BY_INTERLEUKINS
5568	-1	-0.3124	0	REACTOME_ HEMOSTASIS	0	EPCAM|ITGA3|AKAP1|CD44|KIF3A|MICAL1|KLC4|SLC16A3|ATP1B1|ESAM|SLC7A7|ACTN1|H3-3A|CDK5|SERPINA5|S100A10|KIF13B|L1CAM|IGHA2|IGHM|RHOG|TIMP1|TGFB1|F2|SERPINE1|COL1A1|ANXA2|VWF|PROS1|SPARC|FN1|PRTN3|SDC1|PLG|CFD|SDC4|PLCG2|SIRPA|CAPZA2|THBS1|IGKV3D-20|IGLV1-47|IGLV3-21|IGLC3|IGHV3-7|IGHV4-34|ITGB1|NRAS|PRKCA|ORM2|ORM1|F11R|ITGB2|ITGA5|MIF|IGKV3-15|HBB|IGKV2D-40|LYN|FGG|FGA|FGB|CD47|PECAM1|LAMP2|CAPZB|…	http://www.gsea-msigdb.org/gsea/msigdb/cards/REACTOME_HEMOSTASIS	141	ENR	REACTOME_HEMOSTASIS	-4.1276	0	REACTOME_HEMOSTASIS	TRUE	REACTOME_HEMOSTASIS
5569	-1	-0.5184	0	REACTOME_ RESPONSE_OF_ EIF2AK4_GCN2_TO_ AMINO_ACID_ DEFICIENCY	0	RPS8|RPL7|RPS3|RPSA|RPS9|RPS7|RPL38|RPS2|RPL15|RPL31|RPS27A|RPL35A|RPLP0|RPS18|RPS23|RPL14|RPL3|RPS16|RPS19|RPS12|RPL24|EIF2S1|RPL36|RPL27|RPS24|RPL11	http://www.gsea-msigdb.org/gsea/msigdb/cards/REACTOME_RESPONSE_OF_EIF2AK4_GCN2_TO_AMINO_ACID_DEFICIENCY	26	ENR	REACTOME_RESPONSE_OF_EIF2AK4_GCN2_TO_AMINO_ACID_DEFICIENCY	-3.1301	0	REACTOME_RESPONSE_OF_EIF2AK4_GCN2_TO_AMINO_ACID_DEFICIENCY	TRUE	REACTOME_RESPONSE_OF_EIF2AK4_GCN2_TO_AMINO_ACID_DEFICIENCY
5570	1	0.5996	0	REACTOME_ RESPIRATORY_ ELECTRON_ TRANSPORT	0	NDUFB11|NDUFB9|NDUFS2|NDUFAF2|NDUFS4|NDUFB6|NDUFV1|NDUFS5|NDUFA11|NDUFAF3|NDUFA12|NDUFA6|NDUFA13|MT-ND5|MT-ND3|MT-ND4|NDUFS3|NDUFA7|UQCRC1|ETFA|UQCRC2|UQCRB|UQCRFS1|UQCRH|UQCR10|MT-CYB|COX6B1|COX7C|COX4I1|SCO1|COX5B|TACO1|LRPPRC|COX6C|NDUFA4|MT-CO2|CYCS|NDUFB8|NDUFC2|CYC1|NDUFAB1|SDHB|SDHC|NDUFAF7|NDUFS1|NDUFB4|NDUFS8|TIMMDC1|NDUFS7|NDUFB3|NDUFA8|NDUFA10|NDUFA2|NDUFB5|NDUFA9|NDUFB10|NDUFS6	http://www.gsea-msigdb.org/gsea/msigdb/cards/REACTOME_RESPIRATORY_ELECTRON_TRANSPORT	57	ENR	REACTOME_RESPIRATORY_ELECTRON_TRANSPORT	5.1365	0	REACTOME_RESPIRATORY_ELECTRON_TRANSPORT	TRUE	REACTOME_RESPIRATORY_ELECTRON_TRANSPORT
5571	-1	-0.3893	0.0003	REACTOME_ SELENOAMINO_ACID_ METABOLISM	0.008	RPS8|RPL7|SARS1|RPS3|KARS1|DARS1|SCLY|PAPSS1|HNMT|NNMT|RPSA|MARS1|RPS9|RPS7|RPL38|RPS2|RPL15|RPL31|RPS27A|RPL35A|RPLP0|RPS18|RPS23|RPL14|RPL3|RPS16|RPS19|RPS12|TXNRD1|RPL24|RPL36|RPL27|RPS24|RPL11	http://www.gsea-msigdb.org/gsea/msigdb/cards/REACTOME_SELENOAMINO_ACID_METABOLISM	34	ENR	REACTOME_SELENOAMINO_ACID_METABOLISM	-2.6977	0	REACTOME_SELENOAMINO_ACID_METABOLISM	FALSE	REACTOME_SELENOAMINO_ACID_METABOLISM
5572	0.998	0.2761	0.0046	REACTOME_FATTY_ ACID_METABOLISM	0.086	PTGIS|TBXAS1|CYP2J2|DPEP1|CYP4A11|GGT5|GGT1|ACADM|ACOX1|LTA4H|PCCB|MMUT|MMAA|HACD3|TECR|ACSL3|ACSF3|ALDH3A2|PCCA|HSD17B4|HSD17B12|PTGR1|ACOX2|SLC22A5|EPHX2|AMACR|ACLY|ACADVL|PTGES3|ALOX5|PTGES2|PLA2G4A|ACAA1|ACADL|ECHS1|HADH|DECR1|NDUFAB1|ACSM3|MCAT|EHHADH|PECR|HAO2|ACOT2|DBI|ACOT11|ACSF2|PON2|ACAA2|GPX4|ACOT1|ECI2|HSD17B8|PTGS1|PPT1|CBR4|PTGES	http://www.gsea-msigdb.org/gsea/msigdb/cards/REACTOME_FATTY_ACID_METABOLISM	57	ENR	REACTOME_FATTY_ACID_METABOLISM	2.4133	0.002	REACTOME_FATTY_ACID_METABOLISM	FALSE	REACTOME_FATTY_ACID_METABOLISM
5573	1	0.4391	0.0002	REACTOME_ MITOCHONDRIAL_ TRANSLATION	0.002	MRPL19|MRPL37|MRPS15|MRPS14|TSFM|MRPS7|MRPS26|PTCD3|MRPL44|MRPS9|MRPL24|MRPS5|MRPL39|MRPL55|MRPL58|GFM1|MRPL13|MRPS22|MRPS16|MRPL42|MRPS18B|MRPS6|MRPL18|MRPS21|MRPL43|MRPS35|MRPL22|MTIF2|MRPS33|MRPS31|MRPL4|MRPS27	http://www.gsea-msigdb.org/gsea/msigdb/cards/REACTOME_MITOCHONDRIAL_TRANSLATION	32	ENR	REACTOME_MITOCHONDRIAL_TRANSLATION	2.9129	0	REACTOME_MITOCHONDRIAL_TRANSLATION	FALSE	REACTOME_MITOCHONDRIAL_TRANSLATION
5574	-0.998	-0.3534	0.0087	REACTOME_FCGAMMA_ RECEPTOR_FCGR_ DEPENDENT_ PHAGOCYTOSIS	0.403	ARPC1B|IGKV3-15|IGKV2D-40|LYN|RAC1|PLD3|BAIAP2|ACTR2|ACTG1|NCKAP1|ITPR1|ACTR3|CDC42|WIPF1|ELMO1|ACTB|PLCG2|HSP90AA1|ARPC2|NCKAP1L|IGKV3D-20|IGLV1-47|IGLV3-21|IGLC3|HSP90AB1|IGHV3-7|IGHV4-34	http://www.gsea-msigdb.org/gsea/msigdb/cards/REACTOME_FCGAMMA_RECEPTOR_FCGR_DEPENDENT_PHAGOCYTOSIS	27	ENR	REACTOME_FCGAMMA_RECEPTOR_FCGR_DEPENDENT_PHAGOCYTOSIS	-2.166	0.002	REACTOME_FCGAMMA_RECEPTOR_FCGR_DEPENDENT_PHAGOCYTOSIS	FALSE	REACTOME_FCGAMMA_RECEPTOR_FCGR_DEPENDENT_PHAGOCYTOSIS
5575	1	0.6395	0.0024	REACTOME_ PEROXISOMAL_ LIPID_METABOLISM	0.038	ACAA1|ALDH3A2|ECI2|ACOX1|HSD17B4|ACOX2|EHHADH|PECR|HAO2|AMACR	http://www.gsea-msigdb.org/gsea/msigdb/cards/REACTOME_PEROXISOMAL_LIPID_METABOLISM	10	ENR	REACTOME_PEROXISOMAL_LIPID_METABOLISM	2.5344	0	REACTOME_PEROXISOMAL_LIPID_METABOLISM	FALSE	REACTOME_PEROXISOMAL_LIPID_METABOLISM

## Sheet: Node Table
REACTOME_RESPONSE_OF_EIF2AK4_GCN2_TO_AMINO_ACID_DEFICIENCY (Geneset_Overlap_Dataset 1) REACTOME_SIGNALING_BY_ROBO_RECEPTORS	Geneset_Overlap	REACTOME_RESPONSE_OF_EIF2AK4_GCN2_TO_AMINO_ACID_DEFICIENCY (Geneset_Overlap_Dataset 1) REACTOME_SIGNALING_BY_ROBO_RECEPTORS	Geneset_Overlap	0.712251	25	Dataset 1	["RPS8","RPL7","RPS3","RPSA","RPS9","RPS7","RPL38","RPS2","RPL15","RPL31","RPS27A","RPL35A","RPLP0","RPS18","RPS23","RPL14","RPL3","RPS16","RPS19","RPS12","RPL24","RPL36","RPL27","RPS24","RPL11"]
REACTOME_REGULATION_OF_EXPRESSION_OF_SLITS_AND_ROBOS (Geneset_Overlap_Dataset 1) REACTOME_METABOLISM_OF_RNA	Geneset_Overlap	REACTOME_REGULATION_OF_EXPRESSION_OF_SLITS_AND_ROBOS (Geneset_Overlap_Dataset 1) REACTOME_METABOLISM_OF_RNA	Geneset_Overlap	0.695833	47	Dataset 1	["PSMA6","RPS8","PSMA7","RPL7","RPS3","MAGOH","RPSA","PSMB3","PSMD1","RPS9","RPS7","RPL38","RPS2","PSMB1","PSMA5","RPL15","RPL31","RPS27A","RPL35A","RPLP0","RPS18","RPS23","RPL14","RPL3","RPS16","PSMD14","RPS19","PSMD12","RPS12","PSMB4","RPL24","NCBP2","PSMC2","PSMB8","ETF1","RPL36","RPL27","PSMF1","PSMB2","RPS24","PSMC3","PSMC6","PSMA1","EIF4A3","PSMB5","RPL11","PSMB9"]
REACTOME_RESPONSE_OF_EIF2AK4_GCN2_TO_AMINO_ACID_DEFICIENCY (Geneset_Overlap_Dataset 1) REACTOME_RRNA_PROCESSING	Geneset_Overlap	REACTOME_RESPONSE_OF_EIF2AK4_GCN2_TO_AMINO_ACID_DEFICIENCY (Geneset_Overlap_Dataset 1) REACTOME_RRNA_PROCESSING	Geneset_Overlap	0.827991	25	Dataset 1	["RPS8","RPL7","RPS3","RPSA","RPS9","RPS7","RPL38","RPS2","RPL15","RPL31","RPS27A","RPL35A","RPLP0","RPS18","RPS23","RPL14","RPL3","RPS16","RPS19","RPS12","RPL24","RPL36","RPL27","RPS24","RPL11"]
REACTOME_INFLUENZA_INFECTION (Geneset_Overlap_Dataset 1) REACTOME_NONSENSE_MEDIATED_DECAY_NMD	Geneset_Overlap	REACTOME_INFLUENZA_INFECTION (Geneset_Overlap_Dataset 1) REACTOME_NONSENSE_MEDIATED_DECAY_NMD	Geneset_Overlap	0.691451	25	Dataset 1	["RPS8","RPL7","RPS3","RPSA","RPS9","RPS7","RPL38","RPS2","RPL15","RPL31","RPS27A","RPL35A","RPLP0","RPS18","RPS23","RPL14","RPL3","RPS16","RPS19","RPS12","RPL24","RPL36","RPL27","RPS24","RPL11"]
REACTOME_REGULATION_OF_EXPRESSION_OF_SLITS_AND_ROBOS (Geneset_Overlap_Dataset 1) REACTOME_INFECTIOUS_DISEASE	Geneset_Overlap	REACTOME_REGULATION_OF_EXPRESSION_OF_SLITS_AND_ROBOS (Geneset_Overlap_Dataset 1) REACTOME_INFECTIOUS_DISEASE	Geneset_Overlap	0.61378	44	Dataset 1	["PSMA6","RPS8","PSMA7","RPL7","RPS3","RPSA","PSMB3","PSMD1","RPS9","RPS7","RPL38","RPS2","PSMB1","PSMA5","RPL15","RPL31","RPS27A","RPL35A","RPLP0","RPS18","RPS23","RPL14","RPL3","RPS16","PSMD14","RPS19","PSMD12","RPS12","PSMB4","RPL24","NCBP2","PSMC2","PSMB8","RPL36","RPL27","PSMF1","PSMB2","RPS24","PSMC3","PSMC6","PSMA1","PSMB5","RPL11","PSMB9"]
REACTOME_RESPONSE_OF_EIF2AK4_GCN2_TO_AMINO_ACID_DEFICIENCY (Geneset_Overlap_Dataset 1) REACTOME_METABOLISM_OF_RNA	Geneset_Overlap	REACTOME_RESPONSE_OF_EIF2AK4_GCN2_TO_AMINO_ACID_DEFICIENCY (Geneset_Overlap_Dataset 1) REACTOME_METABOLISM_OF_RNA	Geneset_Overlap	0.584075	25	Dataset 1	["RPS8","RPL7","RPS3","RPSA","RPS9","RPS7","RPL38","RPS2","RPL15","RPL31","RPS27A","RPL35A","RPLP0","RPS18","RPS23","RPL14","RPL3","RPS16","RPS19","RPS12","RPL24","RPL36","RPL27","RPS24","RPL11"]
REACTOME_SRP_DEPENDENT_COTRANSLATIONAL_PROTEIN_TARGETING_TO_MEMBRANE (Geneset_Overlap_Dataset 1) REACTOME_SIGNALING_BY_ROBO_RECEPTORS	Geneset_Overlap	REACTOME_SRP_DEPENDENT_COTRANSLATIONAL_PROTEIN_TARGETING_TO_MEMBRANE (Geneset_Overlap_Dataset 1) REACTOME_SIGNALING_BY_ROBO_RECEPTORS	Geneset_Overlap	0.583706	25	Dataset 1	["RPS8","RPL7","RPS3","RPSA","RPS9","RPS7","RPL38","RPS2","RPL15","RPL31","RPS27A","RPL35A","RPLP0","RPS18","RPS23","RPL14","RPL3","RPS16","RPS19","RPS12","RPL24","RPL36","RPL27","RPS24","RPL11"]
REACTOME_RESPIRATORY_ELECTRON_TRANSPORT (Geneset_Overlap_Dataset 1) REACTOME_THE_CITRIC_ACID_TCA_CYCLE_AND_RESPIRATORY_ELECTRON_TRANSPORT	Geneset_Overlap	REACTOME_RESPIRATORY_ELECTRON_TRANSPORT (Geneset_Overlap_Dataset 1) REACTOME_THE_CITRIC_ACID_TCA_CYCLE_AND_RESPIRATORY_ELECTRON_TRANSPORT	Geneset_Overlap	0.843373	57	Dataset 1	["NDUFB11","NDUFB9","NDUFS2","NDUFAF2","NDUFS4","NDUFB6","NDUFV1","NDUFS5","NDUFA11","NDUFAF3","NDUFA12","NDUFA6","NDUFA13","MT-ND5","MT-ND3","MT-ND4","NDUFS3","NDUFA7","UQCRC1","ETFA","UQCRC2","UQCRB","UQCRFS1","UQCRH","UQCR10","MT-CYB","COX6B1","COX7C","COX4I1","SCO1","COX5B","TACO1","LRPPRC","COX6C","NDUFA4","MT-CO2","CYCS","NDUFB8","NDUFC2","CYC1","NDUFAB1","SDHB","SDHC","NDUFAF7","NDUFS1","N…
REACTOME_RESPIRATORY_ELECTRON_TRANSPORT (Geneset_Overlap_Dataset 1) REACTOME_RESPIRATORY_ELECTRON_TRANSPORT_ATP_SYNTHESIS_BY_CHEMIOSMOTIC_COUPLING_AND_HEAT_PRODUCTION_BY_UNCOUPLING_PROTEINS	Geneset_Overlap	REACTOME_RESPIRATORY_ELECTRON_TRANSPORT (Geneset_Overlap_Dataset 1) REACTOME_RESPIRATORY_ELECTRON_TRANSPORT_ATP_SYNTHESIS_BY_CHEMIOSMOTIC_COUPLING_AND_HEAT_PRODUCTION_BY_UNCOUPLING_PROTEINS	Geneset_Overlap	0.967213	57	Dataset 1	["NDUFB11","NDUFB9","NDUFS2","NDUFAF2","NDUFS4","NDUFB6","NDUFV1","NDUFS5","NDUFA11","NDUFAF3","NDUFA12","NDUFA6","NDUFA13","MT-ND5","MT-ND3","MT-ND4","NDUFS3","NDUFA7","UQCRC1","ETFA","UQCRC2","UQCRB","UQCRFS1","UQCRH","UQCR10","MT-CYB","COX6B1","COX7C","COX4I1","SCO1","COX5B","TACO1","LRPPRC","COX6C","NDUFA4","MT-CO2","CYCS","NDUFB8","NDUFC2","CYC1","NDUFAB1","SDHB","SDHC","NDUFAF7","NDUFS1","N…
REACTOME_METABOLISM_OF_RNA (Geneset_Overlap_Dataset 1) REACTOME_RRNA_PROCESSING	Geneset_Overlap	REACTOME_METABOLISM_OF_RNA (Geneset_Overlap_Dataset 1) REACTOME_RRNA_PROCESSING	Geneset_Overlap	0.645833	35	Dataset 1	["WDR3","THUMPD1","RPL31","RPLP0","RPS18","SNU13","RPL3","NOP56","RPS16","FBL","RPS19","RPS12","RPL24","EBNA1BP2","RPL36","RPL27","WDR36","RPS24","RPL11","RPS8","RPL7","RPS3","RPP38","TSR1","RPSA","RPS9","RPS7","RPL38","TRMT112","RPL15","RPL35A","RPS23","RPL14","RPS2","RPS27A"]
REACTOME_INFLUENZA_INFECTION (Geneset_Overlap_Dataset 1) REACTOME_REGULATION_OF_EXPRESSION_OF_SLITS_AND_ROBOS	Geneset_Overlap	REACTOME_INFLUENZA_INFECTION (Geneset_Overlap_Dataset 1) REACTOME_REGULATION_OF_EXPRESSION_OF_SLITS_AND_ROBOS	Geneset_Overlap	0.473485	25	Dataset 1	["RPS8","RPL7","RPS3","RPSA","RPS9","RPS7","RPL38","RPS2","RPL15","RPL31","RPS27A","RPL35A","RPLP0","RPS18","RPS23","RPL14","RPL3","RPS16","RPS19","RPS12","RPL24","RPL36","RPL27","RPS24","RPL11"]
REACTOME_INFLUENZA_INFECTION (Geneset_Overlap_Dataset 1) REACTOME_METABOLISM_OF_RNA	Geneset_Overlap	REACTOME_INFLUENZA_INFECTION (Geneset_Overlap_Dataset 1) REACTOME_METABOLISM_OF_RNA	Geneset_Overlap	0.582612	38	Dataset 1	["RPS8","RPL7","RPS3","RPSA","NUP54","RPS9","RPS7","POLR2B","RPL38","RPS2","RPL15","RPL31","SEH1L","RPS27A","XPO1","AAAS","RPL35A","RPLP0","RPS18","RPS23","RPL14","RPL3","RAE1","RPS16","POLR2I","RPS19","NUP88","NUP98","RPS12","RPL24","NUP35","NUP155","RPL36","RPL27","RAN","POLR2E","RPS24","RPL11"]
REACTOME_RESPONSE_OF_EIF2AK4_GCN2_TO_AMINO_ACID_DEFICIENCY (Geneset_Overlap_Dataset 1) REACTOME_INFLUENZA_INFECTION	Geneset_Overlap	REACTOME_RESPONSE_OF_EIF2AK4_GCN2_TO_AMINO_ACID_DEFICIENCY (Geneset_Overlap_Dataset 1) REACTOME_INFLUENZA_INFECTION	Geneset_Overlap	0.758547	25	Dataset 1	["RPS8","RPL7","RPS3","RPSA","RPS9","RPS7","RPL38","RPS2","RPL15","RPL31","RPS27A","RPL35A","RPLP0","RPS18","RPS23","RPL14","RPL3","RPS16","RPS19","RPS12","RPL24","RPL36","RPL27","RPS24","RPL11"]
REACTOME_RRNA_PROCESSING (Geneset_Overlap_Dataset 1) REACTOME_NONSENSE_MEDIATED_DECAY_NMD	Geneset_Overlap	REACTOME_RRNA_PROCESSING (Geneset_Overlap_Dataset 1) REACTOME_NONSENSE_MEDIATED_DECAY_NMD	Geneset_Overlap	0.751547	25	Dataset 1	["RPS8","RPL7","RPS3","RPSA","RPS9","RPS7","RPL38","RPS2","RPL15","RPL31","RPS27A","RPL35A","RPLP0","RPS18","RPS23","RPL14","RPL3","RPS16","RPS19","RPS12","RPL24","RPL36","RPL27","RPS24","RPL11"]
REACTOME_INFLUENZA_INFECTION (Geneset_Overlap_Dataset 1) REACTOME_INFECTIOUS_DISEASE	Geneset_Overlap	REACTOME_INFLUENZA_INFECTION (Geneset_Overlap_Dataset 1) REACTOME_INFECTIOUS_DISEASE	Geneset_Overlap	0.648649	44	Dataset 1	["RPS8","RPL7","RPS3","RPSA","NUP54","RPS9","RPS7","POLR2B","KPNB1","RPL38","TGFB1","RPS2","RPL15","RPL31","SEH1L","RPS27A","XPO1","AAAS","RPL35A","RPLP0","GRSF1","RPS18","RPS23","RPL14","RPL3","RAE1","RPS16","POLR2I","EIF2AK2","RPS19","NUP88","NUP98","RPS12","RPL24","NUP35","HSP90AA1","NUP155","RPL36","RPL27","RAN","POLR2E","RPS24","CANX","RPL11"]
REACTOME_SIGNALING_BY_ROBO_RECEPTORS (Geneset_Overlap_Dataset 1) REACTOME_NONSENSE_MEDIATED_DECAY_NMD	Geneset_Overlap	REACTOME_SIGNALING_BY_ROBO_RECEPTORS (Geneset_Overlap_Dataset 1) REACTOME_NONSENSE_MEDIATED_DECAY_NMD	Geneset_Overlap	0.773585	29	Dataset 1	["RPS2","RPL31","RPLP0","RPS18","RPL3","RPS16","RPS19","RPS12","RPL24","NCBP2","ETF1","RPL36","RPL27","RPS24","EIF4A3","RPL11","RPS8","RPL7","RPS3","MAGOH","RPSA","RPS9","RPS7","RPL38","RPL15","RPS27A","RPL35A","RPS23","RPL14"]
REACTOME_SIGNALING_BY_ROBO_RECEPTORS (Geneset_Overlap_Dataset 1) REACTOME_METABOLISM_OF_RNA	Geneset_Overlap	REACTOME_SIGNALING_BY_ROBO_RECEPTORS (Geneset_Overlap_Dataset 1) REACTOME_METABOLISM_OF_RNA	Geneset_Overlap	0.64483	48	Dataset 1	["PSMA6","PSMA7","PSMD1","RPS2","RPL31","RPLP0","RPS18","RPL3","RPS16","PSMD14","RPS19","PSMD12","RPS12","RPL24","NCBP2","PSMB8","ETF1","RPL36","RPL27","PSMF1","PSMB2","RPS24","PRKCA","PSMA1","EIF4A3","RPL11","PSMB9","RPS8","RPL7","RPS3","MAGOH","RPSA","PSMB3","RPS9","RPS7","RPL38","PSMB1","PSMA5","RPL15","RPS27A","RPL35A","RPS23","RPL14","PSMB4","PSMC2","PSMC3","PSMC6","PSMB5"]
REACTOME_SRP_DEPENDENT_COTRANSLATIONAL_PROTEIN_TARGETING_TO_MEMBRANE (Geneset_Overlap_Dataset 1) REACTOME_INFLUENZA_INFECTION	Geneset_Overlap	REACTOME_SRP_DEPENDENT_COTRANSLATIONAL_PROTEIN_TARGETING_TO_MEMBRANE (Geneset_Overlap_Dataset 1) REACTOME_INFLUENZA_INFECTION	Geneset_Overlap	0.619172	25	Dataset 1	["RPS8","RPL7","RPS3","RPSA","RPS9","RPS7","RPL38","RPS2","RPL15","RPL31","RPS27A","RPL35A","RPLP0","RPS18","RPS23","RPL14","RPL3","RPS16","RPS19","RPS12","RPL24","RPL36","RPL27","RPS24","RPL11"]
REACTOME_THE_CITRIC_ACID_TCA_CYCLE_AND_RESPIRATORY_ELECTRON_TRANSPORT (Geneset_Overlap_Dataset 1) REACTOME_RESPIRATORY_ELECTRON_TRANSPORT_ATP_SYNTHESIS_BY_CHEMIOSMOTIC_COUPLING_AND_HEAT_PRODUCTION_BY_UNCOUPLING_PROTEINS	Geneset_Overlap	REACTOME_THE_CITRIC_ACID_TCA_CYCLE_AND_RESPIRATORY_ELECTRON_TRANSPORT (Geneset_Overlap_Dataset 1) REACTOME_RESPIRATORY_ELECTRON_TRANSPORT_ATP_SYNTHESIS_BY_CHEMIOSMOTIC_COUPLING_AND_HEAT_PRODUCTION_BY_UNCOUPLING_PROTEINS	Geneset_Overlap	0.86747	61	Dataset 1	["NDUFB11","NDUFB9","NDUFS2","NDUFAF2","NDUFS4","NDUFB6","NDUFV1","NDUFS5","NDUFA11","NDUFAF3","NDUFA12","NDUFA6","NDUFA13","MT-ND5","MT-ND3","MT-ND4","NDUFS3","NDUFA7","UQCRC1","ETFA","UQCRC2","UQCRB","UQCRFS1","UQCRH","UQCR10","MT-CYB","ATP5F1D","ATP5F1A","ATP5PF","ATP5PD","COX6B1","COX7C","COX4I1","SCO1","COX5B","TACO1","LRPPRC","COX6C","NDUFA4","MT-CO2","CYCS","NDUFB8","NDUFC2","CYC1","NDUFAB…
REACTOME_COMPLEX_I_BIOGENESIS (Geneset_Overlap_Dataset 1) REACTOME_RESPIRATORY_ELECTRON_TRANSPORT_ATP_SYNTHESIS_BY_CHEMIOSMOTIC_COUPLING_AND_HEAT_PRODUCTION_BY_UNCOUPLING_PROTEINS	Geneset_Overlap	REACTOME_COMPLEX_I_BIOGENESIS (Geneset_Overlap_Dataset 1) REACTOME_RESPIRATORY_ELECTRON_TRANSPORT_ATP_SYNTHESIS_BY_CHEMIOSMOTIC_COUPLING_AND_HEAT_PRODUCTION_BY_UNCOUPLING_PROTEINS	Geneset_Overlap	0.786885	35	Dataset 1	["NDUFB11","NDUFB9","NDUFS2","NDUFAF2","NDUFS4","NDUFB6","NDUFV1","NDUFS5","NDUFA11","NDUFAF3","NDUFA12","NDUFA6","NDUFA13","MT-ND5","MT-ND3","MT-ND4","NDUFS3","NDUFA7","NDUFB8","NDUFC2","NDUFAB1","NDUFAF7","NDUFS1","NDUFB4","NDUFS8","TIMMDC1","NDUFS7","NDUFB3","NDUFA8","NDUFA10","NDUFA2","NDUFB5","NDUFA9","NDUFB10","NDUFS6"]
REACTOME_EXTRACELLULAR_MATRIX_ORGANIZATION (Geneset_Overlap_Dataset 1) REACTOME_COLLAGEN_FORMATION	Geneset_Overlap	REACTOME_EXTRACELLULAR_MATRIX_ORGANIZATION (Geneset_Overlap_Dataset 1) REACTOME_COLLAGEN_FORMATION	Geneset_Overlap	0.65625	25	Dataset 1	["LAMA3","LAMC2","P4HA2","COL4A4","PLOD1","PCOLCE","PLOD3","COL1A1","COL12A1","P4HA1","COL21A1","COLGALT1","PXDN","LOXL2","COL6A1","COL6A2","SERPINH1","PLOD2","CTSS","COL6A3","CTSB","PPIB","COL4A3","PLEC","P4HB"]
REACTOME_NONSENSE_MEDIATED_DECAY_NMD (Geneset_Overlap_Dataset 1) REACTOME_INFECTIOUS_DISEASE	Geneset_Overlap	REACTOME_NONSENSE_MEDIATED_DECAY_NMD (Geneset_Overlap_Dataset 1) REACTOME_INFECTIOUS_DISEASE	Geneset_Overlap	0.534369	26	Dataset 1	["RPS8","RPL7","RPS3","RPSA","RPS9","RPS7","RPL38","RPS2","RPL15","RPL31","RPS27A","RPL35A","RPLP0","RPS18","RPS23","RPL14","RPL3","RPS16","RPS19","RPS12","RPL24","NCBP2","RPL36","RPL27","RPS24","RPL11"]
REACTOME_INFLUENZA_INFECTION (Geneset_Overlap_Dataset 1) REACTOME_RRNA_PROCESSING	Geneset_Overlap	REACTOME_INFLUENZA_INFECTION (Geneset_Overlap_Dataset 1) REACTOME_RRNA_PROCESSING	Geneset_Overlap	0.588624	25	Dataset 1	["RPS8","RPL7","RPS3","RPSA","RPS9","RPS7","RPL38","RPS2","RPL15","RPL31","RPS27A","RPL35A","RPLP0","RPS18","RPS23","RPL14","RPL3","RPS16","RPS19","RPS12","RPL24","RPL36","RPL27","RPS24","RPL11"]
REACTOME_REGULATION_OF_EXPRESSION_OF_SLITS_AND_ROBOS (Geneset_Overlap_Dataset 1) REACTOME_RRNA_PROCESSING	Geneset_Overlap	REACTOME_REGULATION_OF_EXPRESSION_OF_SLITS_AND_ROBOS (Geneset_Overlap_Dataset 1) REACTOME_RRNA_PROCESSING	Geneset_Overlap	0.576441	25	Dataset 1	["RPS8","RPL7","RPS3","RPSA","RPS9","RPS7","RPL38","RPS2","RPL15","RPL31","RPS27A","RPL35A","RPLP0","RPS18","RPS23","RPL14","RPL3","RPS16","RPS19","RPS12","RPL24","RPL36","RPL27","RPS24","RPL11"]
REACTOME_HEMOSTASIS (Geneset_Overlap_Dataset 1) REACTOME_RESPONSE_TO_ELEVATED_PLATELET_CYTOSOLIC_CA2	Geneset_Overlap	REACTOME_HEMOSTASIS (Geneset_Overlap_Dataset 1) REACTOME_RESPONSE_TO_ELEVATED_PLATELET_CYTOSOLIC_CA2	Geneset_Overlap	0.673759	49	Dataset 1	["ACTN1","TIMP1","TGFB1","SERPINE1","VWF","PROS1","SPARC","FN1","PLG","CFD","THBS1","PRKCA","ORM2","ORM1","FGG","FGA","FGB","PECAM1","LAMP2","TF","KNG1","CALU","QSOX1","ALB","A1BG","CD9","WDR1","APOH","SERPINA4","PFN1","HRG","PLEK","ACTN4","ALDOA","MMRN1","SOD1","ECM1","MANF","ENDOD1","FERMT3","APOOL","TAGLN2","CYB5R1","ITIH3","ANXA5","TMX3","SERPINF2","FLNA","PPBP"]
REACTOME_COLLAGEN_BIOSYNTHESIS_AND_MODIFYING_ENZYMES (Geneset_Overlap_Dataset 1) REACTOME_COLLAGEN_FORMATION	Geneset_Overlap	REACTOME_COLLAGEN_BIOSYNTHESIS_AND_MODIFYING_ENZYMES (Geneset_Overlap_Dataset 1) REACTOME_COLLAGEN_FORMATION	Geneset_Overlap	0.86	18	Dataset 1	["COL6A3","P4HA1","PPIB","COL4A3","P4HA2","COL21A1","COLGALT1","P4HB","COL4A4","PLOD1","COL6A1","COL6A2","PCOLCE","PLOD3","SERPINH1","COL1A1","PLOD2","COL12A1"]
REACTOME_SRP_DEPENDENT_COTRANSLATIONAL_PROTEIN_TARGETING_TO_MEMBRANE (Geneset_Overlap_Dataset 1) REACTOME_REGULATION_OF_EXPRESSION_OF_SLITS_AND_ROBOS	Geneset_Overlap	REACTOME_SRP_DEPENDENT_COTRANSLATIONAL_PROTEIN_TARGETING_TO_MEMBRANE (Geneset_Overlap_Dataset 1) REACTOME_REGULATION_OF_EXPRESSION_OF_SLITS_AND_ROBOS	Geneset_Overlap	0.606061	25	Dataset 1	["RPS8","RPL7","RPS3","RPSA","RPS9","RPS7","RPL38","RPS2","RPL15","RPL31","RPS27A","RPL35A","RPLP0","RPS18","RPS23","RPL14","RPL3","RPS16","RPS19","RPS12","RPL24","RPL36","RPL27","RPS24","RPL11"]
REACTOME_SIGNALING_BY_ROBO_RECEPTORS (Geneset_Overlap_Dataset 1) REACTOME_RRNA_PROCESSING	Geneset_Overlap	REACTOME_SIGNALING_BY_ROBO_RECEPTORS (Geneset_Overlap_Dataset 1) REACTOME_RRNA_PROCESSING	Geneset_Overlap	0.555556	25	Dataset 1	["RPS2","RPL31","RPLP0","RPS18","RPL3","RPS16","RPS19","RPS12","RPL24","RPL36","RPL27","RPS24","RPL11","RPS8","RPL7","RPS3","RPSA","RPS9","RPS7","RPL38","RPL15","RPS27A","RPL35A","RPS23","RPL14"]
REACTOME_RESPIRATORY_ELECTRON_TRANSPORT (Geneset_Overlap_Dataset 1) REACTOME_COMPLEX_I_BIOGENESIS	Geneset_Overlap	REACTOME_RESPIRATORY_ELECTRON_TRANSPORT (Geneset_Overlap_Dataset 1) REACTOME_COMPLEX_I_BIOGENESIS	Geneset_Overlap	0.807018	35	Dataset 1	["NDUFB11","NDUFB9","NDUFS2","NDUFAF2","NDUFS4","NDUFB6","NDUFV1","NDUFS5","NDUFA11","NDUFAF3","NDUFA12","NDUFA6","NDUFA13","MT-ND5","MT-ND3","MT-ND4","NDUFS3","NDUFA7","NDUFB8","NDUFC2","NDUFAB1","NDUFAF7","NDUFS1","NDUFB4","NDUFS8","TIMMDC1","NDUFS7","NDUFB3","NDUFA8","NDUFA10","NDUFA2","NDUFB5","NDUFA9","NDUFB10","NDUFS6"]
REACTOME_REGULATION_OF_EXPRESSION_OF_SLITS_AND_ROBOS (Geneset_Overlap_Dataset 1) REACTOME_NONSENSE_MEDIATED_DECAY_NMD	Geneset_Overlap	REACTOME_REGULATION_OF_EXPRESSION_OF_SLITS_AND_ROBOS (Geneset_Overlap_Dataset 1) REACTOME_NONSENSE_MEDIATED_DECAY_NMD	Geneset_Overlap	0.808511	29	Dataset 1	["RPS8","RPL7","RPS3","MAGOH","RPSA","RPS9","RPS7","RPL38","RPS2","RPL15","RPL31","RPS27A","RPL35A","RPLP0","RPS18","RPS23","RPL14","RPL3","RPS16","RPS19","RPS12","RPL24","NCBP2","ETF1","RPL36","RPL27","RPS24","EIF4A3","RPL11"]
REACTOME_SRP_DEPENDENT_COTRANSLATIONAL_PROTEIN_TARGETING_TO_MEMBRANE (Geneset_Overlap_Dataset 1) REACTOME_RRNA_PROCESSING	Geneset_Overlap	REACTOME_SRP_DEPENDENT_COTRANSLATIONAL_PROTEIN_TARGETING_TO_MEMBRANE (Geneset_Overlap_Dataset 1) REACTOME_RRNA_PROCESSING	Geneset_Overlap	0.669486	25	Dataset 1	["RPS8","RPL7","RPS3","RPSA","RPS9","RPS7","RPL38","RPS2","RPL15","RPL31","RPS27A","RPL35A","RPLP0","RPS18","RPS23","RPL14","RPL3","RPS16","RPS19","RPS12","RPL24","RPL36","RPL27","RPS24","RPL11"]
REACTOME_COLLAGEN_BIOSYNTHESIS_AND_MODIFYING_ENZYMES (Geneset_Overlap_Dataset 1) REACTOME_EXTRACELLULAR_MATRIX_ORGANIZATION	Geneset_Overlap	REACTOME_COLLAGEN_BIOSYNTHESIS_AND_MODIFYING_ENZYMES (Geneset_Overlap_Dataset 1) REACTOME_EXTRACELLULAR_MATRIX_ORGANIZATION	Geneset_Overlap	0.6125	18	Dataset 1	["COL6A3","P4HA1","PPIB","COL4A3","P4HA2","COL21A1","COLGALT1","P4HB","COL4A4","PLOD1","COL6A1","COL6A2","PCOLCE","PLOD3","SERPINH1","COL1A1","PLOD2","COL12A1"]
REACTOME_SRP_DEPENDENT_COTRANSLATIONAL_PROTEIN_TARGETING_TO_MEMBRANE (Geneset_Overlap_Dataset 1) REACTOME_NONSENSE_MEDIATED_DECAY_NMD	Geneset_Overlap	REACTOME_SRP_DEPENDENT_COTRANSLATIONAL_PROTEIN_TARGETING_TO_MEMBRANE (Geneset_Overlap_Dataset 1) REACTOME_NONSENSE_MEDIATED_DECAY_NMD	Geneset_Overlap	0.768872	25	Dataset 1	["RPS8","RPL7","RPS3","RPSA","RPS9","RPS7","RPL38","RPS2","RPL15","RPL31","RPS27A","RPL35A","RPLP0","RPS18","RPS23","RPL14","RPL3","RPS16","RPS19","RPS12","RPL24","RPL36","RPL27","RPS24","RPL11"]
REACTOME_RESPONSE_OF_EIF2AK4_GCN2_TO_AMINO_ACID_DEFICIENCY (Geneset_Overlap_Dataset 1) REACTOME_REGULATION_OF_EXPRESSION_OF_SLITS_AND_ROBOS	Geneset_Overlap	REACTOME_RESPONSE_OF_EIF2AK4_GCN2_TO_AMINO_ACID_DEFICIENCY (Geneset_Overlap_Dataset 1) REACTOME_REGULATION_OF_EXPRESSION_OF_SLITS_AND_ROBOS	Geneset_Overlap	0.741186	25	Dataset 1	["RPS8","RPL7","RPS3","RPSA","RPS9","RPS7","RPL38","RPS2","RPL15","RPL31","RPS27A","RPL35A","RPLP0","RPS18","RPS23","RPL14","RPL3","RPS16","RPS19","RPS12","RPL24","RPL36","RPL27","RPS24","RPL11"]
REACTOME_RESPONSE_OF_EIF2AK4_GCN2_TO_AMINO_ACID_DEFICIENCY (Geneset_Overlap_Dataset 1) REACTOME_INFECTIOUS_DISEASE	Geneset_Overlap	REACTOME_RESPONSE_OF_EIF2AK4_GCN2_TO_AMINO_ACID_DEFICIENCY (Geneset_Overlap_Dataset 1) REACTOME_INFECTIOUS_DISEASE	Geneset_Overlap	0.564662	25	Dataset 1	["RPS8","RPL7","RPS3","RPSA","RPS9","RPS7","RPL38","RPS2","RPL15","RPL31","RPS27A","RPL35A","RPLP0","RPS18","RPS23","RPL14","RPL3","RPS16","RPS19","RPS12","RPL24","RPL36","RPL27","RPS24","RPL11"]
REACTOME_SRP_DEPENDENT_COTRANSLATIONAL_PROTEIN_TARGETING_TO_MEMBRANE (Geneset_Overlap_Dataset 1) REACTOME_METABOLISM_OF_RNA	Geneset_Overlap	REACTOME_SRP_DEPENDENT_COTRANSLATIONAL_PROTEIN_TARGETING_TO_MEMBRANE (Geneset_Overlap_Dataset 1) REACTOME_METABOLISM_OF_RNA	Geneset_Overlap	0.476444	25	Dataset 1	["RPS8","RPL7","RPS3","RPSA","RPS9","RPS7","RPL38","RPS2","RPL15","RPL31","RPS27A","RPL35A","RPLP0","RPS18","RPS23","RPL14","RPL3","RPS16","RPS19","RPS12","RPL24","RPL36","RPL27","RPS24","RPL11"]
REACTOME_RESPONSE_TO_ELEVATED_PLATELET_CYTOSOLIC_CA2 (Geneset_Overlap_Dataset 1) REACTOME_PLATELET_ACTIVATION_SIGNALING_AND_AGGREGATION	Geneset_Overlap	REACTOME_RESPONSE_TO_ELEVATED_PLATELET_CYTOSOLIC_CA2 (Geneset_Overlap_Dataset 1) REACTOME_PLATELET_ACTIVATION_SIGNALING_AND_AGGREGATION	Geneset_Overlap	0.835616	49	Dataset 1	["ACTN1","TIMP1","TGFB1","SERPINE1","VWF","PROS1","SPARC","FN1","PLG","QSOX1","CFD","ALB","A1BG","THBS1","PRKCA","ORM2","ORM1","FGG","FGA","FGB","PECAM1","CD9","LAMP2","WDR1","APOH","SERPINA4","TF","PFN1","HRG","PLEK","ACTN4","ALDOA","MMRN1","SOD1","ECM1","MANF","ENDOD1","FERMT3","APOOL","TAGLN2","CYB5R1","ITIH3","ANXA5","TMX3","KNG1","SERPINF2","FLNA","PPBP","CALU"]
REACTOME_INTEGRIN_CELL_SURFACE_INTERACTIONS (Geneset_Overlap_Dataset 1) REACTOME_EXTRACELLULAR_MATRIX_ORGANIZATION	Geneset_Overlap	REACTOME_INTEGRIN_CELL_SURFACE_INTERACTIONS (Geneset_Overlap_Dataset 1) REACTOME_EXTRACELLULAR_MATRIX_ORGANIZATION	Geneset_Overlap	0.68125	29	Dataset 1	["ITGA5","ITGA3","CD44","COL6A3","CDH1","TNC","FBN1","COL4A3","FGG","FGA","ICAM3","FGB","ITGA8","COL4A4","CD47","PECAM1","ICAM1","COL1A1","VTN","VWF","ITGB6","FN1","SPP1","THBS1","COL6A1","COL6A2","ITGB1","F11R","ITGB2"]
REACTOME_SIGNALING_BY_ROBO_RECEPTORS (Geneset_Overlap_Dataset 1) REACTOME_REGULATION_OF_EXPRESSION_OF_SLITS_AND_ROBOS	Geneset_Overlap	REACTOME_SIGNALING_BY_ROBO_RECEPTORS (Geneset_Overlap_Dataset 1) REACTOME_REGULATION_OF_EXPRESSION_OF_SLITS_AND_ROBOS	Geneset_Overlap	0.943396	47	Dataset 1	["PSMA6","PSMA7","PSMD1","RPS2","RPL31","RPLP0","RPS18","RPL3","RPS16","PSMD14","RPS19","PSMD12","RPS12","RPL24","NCBP2","PSMB8","ETF1","RPL36","RPL27","PSMF1","PSMB2","RPS24","PSMA1","EIF4A3","RPL11","PSMB9","RPS8","RPL7","RPS3","MAGOH","RPSA","PSMB3","RPS9","RPS7","RPL38","PSMB1","PSMA5","RPL15","RPS27A","RPL35A","RPS23","RPL14","PSMB4","PSMC2","PSMC3","PSMC6","PSMB5"]
REACTOME_METABOLISM_OF_RNA (Geneset_Overlap_Dataset 1) REACTOME_NONSENSE_MEDIATED_DECAY_NMD	Geneset_Overlap	REACTOME_METABOLISM_OF_RNA (Geneset_Overlap_Dataset 1) REACTOME_NONSENSE_MEDIATED_DECAY_NMD	Geneset_Overlap	0.620833	29	Dataset 1	["RPL31","RPLP0","RPS18","RPL3","RPS16","RPS19","RPS12","RPL24","NCBP2","ETF1","RPL36","RPL27","RPS24","EIF4A3","RPL11","RPS8","RPL7","RPS3","MAGOH","RPSA","RPS9","RPS7","RPL38","RPL15","RPL35A","RPS23","RPL14","RPS2","RPS27A"]
REACTOME_INNATE_IMMUNE_SYSTEM (Geneset_Overlap_Dataset 1) REACTOME_NEUTROPHIL_DEGRANULATION	Geneset_Overlap	REACTOME_INNATE_IMMUNE_SYSTEM (Geneset_Overlap_Dataset 1) REACTOME_NEUTROPHIL_DEGRANULATION	Geneset_Overlap	0.825758	172	Dataset 1	["CD44","TTR","ADAM10","ITGB2","CTSS","CTSB","CD47","PECAM1","AOC1","MPO","LAMP2","ALDH3B1","PSMB1","ALOX5","MVP","SERPINB1","DERA","RNASET2","ATP6V0A1","SLC2A3","ACAA1","CTSA","PKM","ATP11A","RAB27A","STK10","AP1M1","TOLLIP","HSP90AA1","PTPRC","GSTP1","CD59","CPNE3","B4GALT1","FTL","DYNLL1","LYZ","HSP90AB1","RAB18","CYB5R3","PYGL","ATP6V1D","PYGB","DNAJC5","VAPA","PGRMC1","GLA","CPPED1","HMOX2",…
REACTOME_CYTOKINE_SIGNALING_IN_IMMUNE_SYSTEM (Geneset_Overlap_Dataset 1) REACTOME_INTERFERON_SIGNALING	Geneset_Overlap	REACTOME_CYTOKINE_SIGNALING_IN_IMMUNE_SYSTEM (Geneset_Overlap_Dataset 1) REACTOME_INTERFERON_SIGNALING	Geneset_Overlap	0.658088	43	Dataset 1	["CD44","ICAM1","UBE2N","PSMB8","HLA-C","HLA-A","HLA-B","EIF4A3","EIF4A1","SP100","SEH1L","AAAS","RAE1","EIF2AK2","NUP88","NUP98","SAMHD1","NUP155","TRIM2","TRIM3","EIF4G2","OAS2","TRIM38","STAT1","GBP1","MT2A","CAMK2D","GBP2","HLA-DPA1","PDE12","HLA-DQB1","IFIT1","HLA-DRA","NUP54","DDX58","PML","KPNB1","PTPN6","NUP35","TRIM25","RPS27A","FLNA","B2M"]
REACTOME_THE_CITRIC_ACID_TCA_CYCLE_AND_RESPIRATORY_ELECTRON_TRANSPORT (Geneset_Overlap_Dataset 1) REACTOME_COMPLEX_I_BIOGENESIS	Geneset_Overlap	REACTOME_THE_CITRIC_ACID_TCA_CYCLE_AND_RESPIRATORY_ELECTRON_TRANSPORT (Geneset_Overlap_Dataset 1) REACTOME_COMPLEX_I_BIOGENESIS	Geneset_Overlap	0.710843	35	Dataset 1	["NDUFB11","NDUFB9","NDUFS2","NDUFAF2","NDUFS4","NDUFB6","NDUFV1","NDUFS5","NDUFA11","NDUFAF3","NDUFA12","NDUFA6","NDUFA13","MT-ND5","MT-ND3","MT-ND4","NDUFS3","NDUFA7","NDUFB8","NDUFC2","NDUFAB1","NDUFAF7","NDUFS1","NDUFB4","NDUFS8","TIMMDC1","NDUFS7","NDUFB3","NDUFA8","NDUFA10","NDUFA2","NDUFB5","NDUFA9","NDUFB10","NDUFS6"]
REACTOME_RESPONSE_OF_EIF2AK4_GCN2_TO_AMINO_ACID_DEFICIENCY (Geneset_Overlap_Dataset 1) REACTOME_SRP_DEPENDENT_COTRANSLATIONAL_PROTEIN_TARGETING_TO_MEMBRANE	Geneset_Overlap	REACTOME_RESPONSE_OF_EIF2AK4_GCN2_TO_AMINO_ACID_DEFICIENCY (Geneset_Overlap_Dataset 1) REACTOME_SRP_DEPENDENT_COTRANSLATIONAL_PROTEIN_TARGETING_TO_MEMBRANE	Geneset_Overlap	0.848416	25	Dataset 1	["RPS8","RPL7","RPS3","RPSA","RPS9","RPS7","RPL38","RPS2","RPL15","RPL31","RPS27A","RPL35A","RPLP0","RPS18","RPS23","RPL14","RPL3","RPS16","RPS19","RPS12","RPL24","RPL36","RPL27","RPS24","RPL11"]
REACTOME_INFLUENZA_INFECTION (Geneset_Overlap_Dataset 1) REACTOME_SIGNALING_BY_ROBO_RECEPTORS	Geneset_Overlap	REACTOME_INFLUENZA_INFECTION (Geneset_Overlap_Dataset 1) REACTOME_SIGNALING_BY_ROBO_RECEPTORS	Geneset_Overlap	0.457702	25	Dataset 1	["RPS8","RPL7","RPS3","RPSA","RPS9","RPS7","RPL38","RPS2","RPL15","RPL31","RPS27A","RPL35A","RPLP0","RPS18","RPS23","RPL14","RPL3","RPS16","RPS19","RPS12","RPL24","RPL36","RPL27","RPS24","RPL11"]
REACTOME_SRP_DEPENDENT_COTRANSLATIONAL_PROTEIN_TARGETING_TO_MEMBRANE (Geneset_Overlap_Dataset 1) REACTOME_INFECTIOUS_DISEASE	Geneset_Overlap	REACTOME_SRP_DEPENDENT_COTRANSLATIONAL_PROTEIN_TARGETING_TO_MEMBRANE (Geneset_Overlap_Dataset 1) REACTOME_INFECTIOUS_DISEASE	Geneset_Overlap	0.458916	25	Dataset 1	["RPS8","RPL7","RPS3","RPSA","RPS9","RPS7","RPL38","RPS2","RPL15","RPL31","RPS27A","RPL35A","RPLP0","RPS18","RPS23","RPL14","RPL3","RPS16","RPS19","RPS12","RPL24","RPL36","RPL27","RPS24","RPL11"]
REACTOME_SIGNALING_BY_ROBO_RECEPTORS (Geneset_Overlap_Dataset 1) REACTOME_INFECTIOUS_DISEASE	Geneset_Overlap	REACTOME_SIGNALING_BY_ROBO_RECEPTORS (Geneset_Overlap_Dataset 1) REACTOME_INFECTIOUS_DISEASE	Geneset_Overlap	0.582349	46	Dataset 1	["PSMA6","PSMA7","PSMD1","RPS2","RPL31","RPLP0","RPS18","RPL3","RPS16","PSMD14","RPS19","PSMD12","RPS12","RPL24","NCBP2","PSMB8","RPL36","RPL27","PSMF1","PSMB2","RPS24","PSMA1","RPL11","PSMB9","RPS8","RPL7","RPS3","RPSA","PSMB3","RAC1","RPS9","RPS7","RPL38","PSMB1","PSMA5","RPL15","RPS27A","RPL35A","RPS23","RPL14","CDC42","PSMB4","PSMC2","PSMC3","PSMC6","PSMB5"]
REACTOME_HEMOSTASIS (Geneset_Overlap_Dataset 1) REACTOME_PLATELET_ACTIVATION_SIGNALING_AND_AGGREGATION	Geneset_Overlap	REACTOME_HEMOSTASIS (Geneset_Overlap_Dataset 1) REACTOME_PLATELET_ACTIVATION_SIGNALING_AND_AGGREGATION	Geneset_Overlap	0.758865	73	Dataset 1	["ACTN1","RHOG","TIMP1","TGFB1","F2","SERPINE1","COL1A1","VWF","PROS1","SPARC","FN1","PLG","CFD","PLCG2","THBS1","PRKCA","ORM2","ORM1","LYN","FGG","FGA","FGB","PECAM1","LAMP2","TF","CDC42","KNG1","CALU","ARRB1","ARRB2","PTPN6","QSOX1","ALB","A1BG","RAP1B","AAMP","RAC2","RAC1","CD9","PRKCZ","WDR1","MGLL","GNA11","APOH","SERPINA4","CSK","PFN1","HRG","GNAI2","PLEK","PLA2G4A","GNA13","GNAI1","ACTN4",…
REACTOME_RRNA_PROCESSING (Geneset_Overlap_Dataset 1) REACTOME_INFECTIOUS_DISEASE	Geneset_Overlap	REACTOME_RRNA_PROCESSING (Geneset_Overlap_Dataset 1) REACTOME_INFECTIOUS_DISEASE	Geneset_Overlap	0.436257	25	Dataset 1	["RPS8","RPL7","RPS3","RPSA","RPS9","RPS7","RPL38","RPS2","RPL15","RPL31","RPS27A","RPL35A","RPLP0","RPS18","RPS23","RPL14","RPL3","RPS16","RPS19","RPS12","RPL24","RPL36","RPL27","RPS24","RPL11"]
REACTOME_RESPONSE_OF_EIF2AK4_GCN2_TO_AMINO_ACID_DEFICIENCY (Geneset_Overlap_Dataset 1) REACTOME_NONSENSE_MEDIATED_DECAY_NMD	Geneset_Overlap	REACTOME_RESPONSE_OF_EIF2AK4_GCN2_TO_AMINO_ACID_DEFICIENCY (Geneset_Overlap_Dataset 1) REACTOME_NONSENSE_MEDIATED_DECAY_NMD	Geneset_Overlap	0.897436	25	Dataset 1	["RPS8","RPL7","RPS3","RPSA","RPS9","RPS7","RPL38","RPS2","RPL15","RPL31","RPS27A","RPL35A","RPLP0","RPS18","RPS23","RPL14","RPL3","RPS16","RPS19","RPS12","RPL24","RPL36","RPL27","RPS24","RPL11"]

## Sheet: Input Data
NAME	DESCRIPTION	Tumor	Normal
MT1G	na	25752.6	1.83847e+06
PLIN2	na	5.07689e+06	100176
ZCCHC8	na	554647	13397.1
FGG	na	1.67783e+07	561903
ABAT	na	110293	3.18998e+06
TMEM214	na	27896.1	802946
FABP1	na	67542.7	1.86748e+06
RBMXL1	na	4757.76	119478
ALDH6A1	na	123847	2.86071e+06
ALDOB	na	95458	2.0758e+06
GATM	na	370643	7.92413e+06
ACAA1	na	48349.2	1.01346e+06
IGLC3	na	43397.4	887437
KMT2D	na	19512.5	345935
GPX3	na	122088	1.89299e+06
MT1X	na	71316.1	1.08294e+06
NDUFB6	na	24494	342605
FGB	na	2.14093e+07	1.6331e+06
ASS1	na	109677	1.34318e+06
MT1E	na	49009.6	579528
PFKP	na	3.63742e+06	327278
PRODH2	na	139497	1.547e+06
ALDH4A1	na	130273	1.41575e+06
PNP	na	238865	2.56405e+06
CALB1	na	76120.2	814066
UMOD	na	170080	1.75246e+06
DOCK8	na	2.73349e+06	268971
PIGR	na	127215	1.27537e+06
NDUFA4L2	na	157335	15853
FBP1	na	90029.9	886995
IGKV3-15	na	584090	61502.2
MT-CO2	na	151745	1.43222e+06
COX7A2	na	389986	3.67691e+06
CLIC4	na	84581.8	791405
SLC36A2	na	17464.6	162774
SMIM24	na	31154.5	286420
MT1F	na	31600	289904
LGALS4	na	1.0864e+06	119581
NDUFA9	na	89814.9	803096
LRP2	na	80881.4	715563
ACSM2B	na	124564	1.09767e+06
SLC2A1	na	1.21396e+06	137980
FABP7	na	490712	56001.7
MRPL39	na	9697.98	84669.8
TKFC	na	179864	1.55974e+06
NDUFA13	na	32817.5	277507
PCOLCE	na	1.60061e+06	189316
SLC5A2	na	132618	1.12025e+06
NAMPT	na	2.18344e+06	259951
SLC22A12	na	9722.03	80058.3
SLC13A3	na	49272.8	397936
TST	na	158044	1.27189e+06
SFRP1	na	52386.6	417742
DPYS	na	218399	1.72063e+06
ECHS1	na	350046	2.74994e+06
AHNAK2	na	1.86917e+06	241907
TINAG	na	62167	478514
RAB27A	na	1.36523e+06	177611
MT2A	na	76010.8	580425
PDZK1IP1	na	48164	366389
ANGPTL4	na	143606	18959.1
SNRPN	na	444163	58755.9
ECHDC2	na	102413	773065
MME	na	178120	1.33076e+06
KRT7	na	108891	812321
ACAN	na	494040	66603.5
AQP1	na	502481	3.70785e+06
HAO2	na	134991	982710
ITGB2	na	1.79513e+06	249054
POSTN	na	4.52343e+06	630808
UBE2L3	na	49285.7	351096
MT-ND5	na	61426.2	432824
ITIH1	na	1.07934e+06	154636
COX7C	na	161509	1.11285e+06
NAPSA	na	56629.1	388809
KNG1	na	1.81517e+06	265379
ACSM2A	na	352908	2.35628e+06
CA9	na	843638	126929
THBS1	na	3.90656e+06	591822
ATP1A1	na	627996	4.1203e+06
ERO1A	na	900614	137736
ADH1B	na	305210	1.98776e+06
SERPINF1	na	1.82016e+06	279490
FGA	na	8.33502e+06	1.27991e+06
PCP4	na	28440.4	184116
ACSF2	na	88253.6	565331
LACTB2	na	107294	684633
FTCD	na	127675	808885
PRTN3	na	988534	156368
SLC17A3	na	31710.5	200036
SLC22A8	na	49626.2	309900
VCAN	na	1.37618e+06	220654
CD9	na	66111.1	407559
AIFM1	na	177125	1.08402e+06
CDH16	na	251410	1.5228e+06
ACY1	na	342300	2.07283e+06
GPD1	na	125501	759974
PCCA	na	268982	1.62623e+06
NDUFS7	na	5861.76	35252.9
MYO7B	na	20456	122521
NDUFS2	na	223864	1.33821e+06
NDUFB4	na	80652.2	480713
ATP1B1	na	246768	1.45946e+06
PDCD6	na	681179	115410
CDHR5	na	13923	81502.8
F2	na	1.15611e+06	198008
STK4	na	106751	18305.1
HSPD1	na	483958	2.78384e+06
S100A9	na	487416	84871.7
DES	na	128865	737966
FN1	na	5.00591e+06	874292
GAPDH	na	1.29405e+07	2.26242e+06
SLC7A8	na	41221.3	232772
SCRN2	na	73960.7	414933
UQCRFS1	na	76399.1	425344
SLC22A5	na	12155.8	67318.5
WTAP	na	4609.59	25352.2
HIBCH	na	478626	2.60967e+06
ANXA4	na	2.00705e+06	371827
EPHX2	na	220611	1.1894e+06
TSTD1	na	134354	719456
DNAJC5	na	3122.42	16579.8
KRAS	na	13817.4	73128.8
MBNL2	na	113111	21434.1
SERPINF2	na	573897	109053
NDUFB8	na	172850	903131
AGMAT	na	144687	755177
BPHL	na	184866	964373
LPCAT1	na	154311	29688.9
TGFBI	na	1.21873e+07	2.35821e+06
FBLN2	na	481347	93662.9
CLCNKA	na	26541	135669
PLOD3	na	875031	171433
CRABP1	na	5221.53	26611.5
C1QB	na	732405	143914
MPO	na	1.09604e+06	215574
ATP5PF	na	268775	1.36232e+06
MZB1	na	1.12631e+06	222485
FAM210B	na	2203.88	11122.3
AK2	na	595476	2.99611e+06
C1QTNF5	na	158034	31581.1
NNMT	na	678116	136527
COL4A3	na	136543	677862
NDUFA8	na	127827	634537
ASPDH	na	97413.9	481906
PDK1	na	260764	52813.2
ITIH2	na	766072	155320
DARS2	na	170641	838804
GIMAP4	na	54966.4	270086
SDC1	na	98805.1	484429
GYG1	na	350331	71462.4
ACADVL	na	127592	624364
NTN4	na	4482.36	21779.6
MVP	na	1.22585e+06	252531
TXN2	na	110935	537629
SARDH	na	81798	395143
SLC9A3R1	na	1.16829e+06	5.61406e+06
NCEH1	na	1.34612e+06	280478
MT-CYB	na	107268	508299
TF	na	1.92875e+06	408129
PDLIM2	na	128788	606551
TNC	na	6.85929e+06	1.46059e+06
COL6A1	na	5.7616e+06	1.22911e+06
FHIT	na	78851.5	369407
PCK2	na	506081	2.36392e+06
PBLD	na	185160	858416
PAH	na	103197	477266
LDHD	na	90702.8	417478
GGACT	na	75316.6	345133
RAC2	na	261862	57288.1
ITIH3	na	408760	89436.1
PCK1	na	154590	701396
CPB2	na	328518	72648.3
PCCB	na	252659	1.14224e+06
EIF3K	na	18884.3	85012.4
STX18	na	2332.34	10499.3
MDH2	na	2.98849e+06	1.3437e+07
RPS23	na	280127	62412.9
SHMT2	na	1.44501e+06	322048
ARHGAP1	na	1.29539e+06	288932
PYGL	na	944345	210846
WFDC2	na	6190.47	27651.4
RBP4	na	58149.9	259709
NDUFB3	na	52600.6	234621
NOL3	na	311725	69910.9
AKR1A1	na	354429	1.57124e+06
FAM151A	na	91564.8	405557
PLG	na	1.04544e+06	237762
ICAM3	na	360311	82082
L1CAM	na	29565.6	129753
GRHPR	na	313118	1.37055e+06
EPCAM	na	50373.2	220373
PC	na	232360	1.01496e+06
AQP2	na	9469.73	41354.9
UQCRFS1P1	na	318002	1.38574e+06
UCHL1	na	106480	463985
ADIPOQ	na	210530	48421.2
SLC5A10	na	97652.5	423619
CYP2J2	na	153664	35508.2
COL4A4	na	62502.2	270250
NCF2	na	583929	135245
H2BC15	na	143708	33293.4
NRAS	na	13725.9	59181.3
P4HA1	na	587798	136599
NDUFS4	na	127511	548513
SUCLG2	na	491594	2.11356e+06
RPS7	na	87200.3	373727
GK	na	103942	444119
FAF2	na	120810	28354.3
ABCB7	na	8758.21	37302.8
SLC5A12	na	116683	496385
C1QC	na	484248	115031
MACROD1	na	155258	653153
ANK1	na	381030	90638.3
IGLV1-47	na	243014	57884
COL12A1	na	1.42694e+06	340664
ANGPTL2	na	280850	67338.1
XYLB	na	48698.6	202385
SUOX	na	109991	456746
HPCAL1	na	825823	198935
DCXR	na	404692	1.67981e+06
MCCC2	na	168101	697282
HLA-DQB1	na	331474	80021.3
PDZK1	na	205765	851047
TIMM23B	na	11438.9	47270.8
HINT2	na	28101.4	116029
GSN	na	1.6727e+06	405345
HSPB6	na	38416.6	157966
RAP1GAP	na	13006.6	53429.8
GCDH	na	132050	541781
ACTG1	na	257959	1.05783e+06
LSM3	na	127669	521847
NDUFA10	na	127996	520633
MTARC2	na	210533	855782
DAB2	na	189163	768872
CAV1	na	953652	234627
FSCN1	na	1.39287e+06	342992
FXYD2	na	131252	532978
APOB	na	809179	199308
THBS2	na	384210	95109.2
DNASE2	na	155734	38623.3
IGHM	na	918772	228372
CACNA1G	na	89932.1	22417.9
TGM2	na	9.88173e+06	2.48185e+06
SLC30A7	na	196852	49575
EMILIN2	na	376913	95064.2
B4GALT1	na	81940.1	20684
ANXA1	na	1.50299e+06	379977
NCKAP1L	na	141723	35996.7
LDHB	na	413274	1.62674e+06
PTPN6	na	505525	128529
MRPS31	na	35252.8	138243
NDUFS6	na	75864.4	297461
IDH3B	na	142539	558467
PLOD2	na	465719	119439
NPNT	na	119577	466173
GTPBP6	na	25441.5	99101.4
MUC1	na	17472.3	67987.6
CD74	na	1.21191e+06	312835
EFEMP1	na	753106	194423
DHRS4	na	183060	708765
HBB	na	4.72436e+06	1.2217e+06
SLC12A1	na	146509	566412
DYNLL2	na	142230	548024
MYO1F	na	630977	164088
KRT19	na	439532	1.6894e+06
COX4I1	na	332823	1.27892e+06
UQCR10	na	14125.3	54140.2
SFXN2	na	129528	495430
SLC2A3	na	360883	94431.5
PHYHD1	na	31488.7	120282
PXDN	na	440766	115412
PTGR1	na	77791.4	295959
NDUFB11	na	109944	417152
STEAP3	na	203550	53783.5
PPBP	na	108865	28856
PSMB9	na	953790	253784
ERGIC1	na	438624	116761
NPTX2	na	31286.4	8331.42
GSTM1	na	208790	55623.4
TP53I11	na	70464	18781.2
TCF25	na	5742.69	21484.1
AGXT2	na	238606	891696
RGN	na	121706	454002
NQO2	na	74534	278014
ABCA8	na	8965.18	33377.7
SERPINA4	na	107289	28826.1
PLXNB1	na	8016.26	29805.7
ITPR1	na	315688	84915.1
NDUFA4	na	33287.2	123672
GLYATL1	na	36906.1	136529
SIGIRR	na	29177	107851
PRELP	na	367586	1.35855e+06
SLCO4C1	na	13298.6	49012.8
CALML5	na	73551.6	20061.5
MVB12A	na	20038.4	73316.8
UQCRC1	na	549344	2.00856e+06
MMRN2	na	850371	232982
UGT1A9	na	166211	604600
CYP4A11	na	45991.7	167197
NDUFA12	na	83056.8	301680
SLC25A3	na	324394	89320
SERPINE1	na	84305.1	23244.9
GM2A	na	100868	364648
SCO1	na	19954.6	72071.5
ARF1	na	159990	576859
NAPA	na	836256	231989
GCSH	na	109270	392269
FGL2	na	385291	107643
TAPBP	na	402572	112824
KHK	na	906197	3.23151e+06
ALDH1A2	na	35804.1	127478
FRAS1	na	58047.7	206359
H6PD	na	501000	141149
UQCRH	na	356857	1.26392e+06
IGFBP3	na	267274	75753.4
HOGA1	na	99775.6	351962
THYN1	na	79938.1	22667.3
MRPL13	na	81224.5	285976
TCP1	na	193369	680231
NELFE	na	24963.3	87646.1
DDC	na	97378	340683
RIDA	na	151670	529181
CUBN	na	331812	1.15199e+06
TXN	na	193637	672186
TMC4	na	4608.7	15982.3
ANXA2	na	8.42369e+06	2.42999e+06
C1QA	na	256627	74126
HNMT	na	109955	380572
VWF	na	595656	172148
SEC31A	na	1.45899e+06	422531
NEDD4L	na	79948.3	23193.4
SLC43A2	na	12227.9	42058.9
MT-ND4	na	9814.6	33701
HSD11B2	na	162776	558856
P4HA2	na	471997	137599
MYH10	na	310283	1.06338e+06
PANK2	na	130679	38134.7
ABCB1	na	77575	264400
STX3	na	62984.3	214394
CDH13	na	656764	193166
DECR1	na	1.02547e+06	3.47714e+06
SERPINH1	na	1.0061e+06	297323
SUCLG1	na	162724	549633
RAB31	na	87969.8	26062.5
IKBIP	na	331253	98302.1
VNN1	na	1896.04	6375.24
COL6A3	na	8.81843e+06	2.63101e+06
PROM1	na	41000	137356
ATP5PD	na	375931	1.25918e+06
LPGAT1	na	48676	14547.8
MMRN1	na	40644.9	12164
PROS1	na	536669	161005
APOA4	na	795442	239106
IDH2	na	895124	2.97129e+06
ECI2	na	376178	1.24602e+06
CKMT1A	na	53581.8	177441
HRG	na	940513	284605
ALDH3A2	na	146548	484087
AGT	na	575526	174413
TMEM205	na	14033.7	46181
FAHD1	na	266548	876018
DPYSL3	na	805765	245250
FMO1	na	243920	800681
NDUFS1	na	327189	1.07261e+06
PROC	na	42423.3	13053.4
TUBB6	na	298230	91778.4
SCIN	na	156324	507581
FBLN5	na	940487	289765
NDUFA2	na	341919	1.10935e+06
RBM3	na	320548	98887
TRMT61B	na	22248.8	71981.9
EPPK1	na	309243	95672
ADH6	na	84931.7	274450
HSD3B7	na	307156	95173
ALAD	na	89461.8	288638
ECH1	na	243688	785082
SNU13	na	718866	223402
COLGALT1	na	510700	159099
PLSCR4	na	4911.92	15743.5
P4HB	na	1.15455e+06	361495
WASH6P	na	15459.1	49345.5
ANXA5	na	1.34438e+07	4.21896e+06
FERMT3	na	512664	161916
DAO	na	105744	334081
SLC6A19	na	131168	414113
ASRGL1	na	216497	683429
C11orf54	na	180583	569794
SEH1L	na	45092.3	14299.1
SELENBP1	na	221741	698308
TBXAS1	na	324200	103595
CD44	na	491953	157310
ACAT1	na	2.43432e+06	7.61195e+06
LAMC2	na	6075.15	18948.1
ACADM	na	1.22718e+06	3.82703e+06
ACOT2	na	74759.7	233131
PTPRC	na	509279	163318
ECM2	na	31375.6	10075.2
COQ6	na	8880.64	27624.2
DPEP1	na	118276	367516
CFI	na	460931	148445
IGKV1-9	na	906005	291784
HK2	na	418151	134884
PKM	na	1.89819e+07	6.13589e+06
HADH	na	179273	554349
COBL	na	10051.1	31050.7
RPP38	na	10592.9	32642.1
TOM1L1	na	11303.4	34803.4
SERPINA5	na	42494.3	130838
CFH	na	1.07249e+06	348616
ENPP3	na	288217	93710.8
SLC22A13	na	45861.7	140948
ARG2	na	108803	35421.4
IRAG1	na	21380.2	6961.16
MTFP1	na	119211	38826.8
ORM2	na	804768	262143
ME1	na	334861	109170
PDHB	na	270132	828137
MTCH2	na	61726.3	188755
SNRPE	na	45826.2	140112
CCDC58	na	106348	325155
TRADD	na	693841	227609
IGHA2	na	79273.7	26025.1
NCOA7	na	17644.4	53696.4
MTIF2	na	32582.8	99087.3
TAOK3	na	964473	317948
MSRA	na	130082	393069
NDUFB10	na	142906	430914
GDPD3	na	19005.1	57295.8
PRODH	na	367428	122127
SRP9	na	78626.4	236530
ALDH7A1	na	480721	1.44579e+06
FAM50A	na	3402.23	10232.2
NDUFB9	na	197586	593460
SDC4	na	97657.6	293318
EXOC1	na	36529.1	12164.2
SSC5D	na	44230.5	14730.5
PCYT2	na	47953.2	143615
AOX1	na	162181	485129
LARS2	na	34846.9	104020
TYMP	na	1.01725e+06	341309
MCAM	na	807126	270839
GFM1	na	74428.2	221178
CRACDL	na	5891.96	17503.2
ICAM1	na	1.31178e+06	441860
UGT2A3	na	72907	216418
IMPDH1	na	201456	67896.4
ALDH1L1	na	358818	1.06411e+06
MT-ND3	na	37773.9	111851
CYC1	na	296285	877142
CALML3	na	47995.3	142068
COX5B	na	468582	1.38496e+06
UGT2B7	na	176833	522609
PDIA5	na	446265	151350
LNPK	na	32561.9	11071
PTGS1	na	463629	157846
LGALS3	na	1.02486e+06	348957
RNASE2	na	102192	300019
ACTR3	na	908950	309805
HLA-A	na	859445	292972
GYS1	na	141520	48324.1
BIN1	na	101766	297601
ALDH8A1	na	138468	404865
PPIF	na	139502	407751
ESS2	na	6985.5	20415.1
RRAS	na	130388	381012
SOD1	na	312426	912640
CD47	na	139129	47683
ALOX5	na	393377	134886
HSD17B8	na	142204	414351
AMN	na	198674	577654
S100A2	na	32695.3	94767.2
DDAH1	na	437419	1.26666e+06
SBF1	na	14134.3	40910.9
XPNPEP3	na	59329.4	171708
SH3GL2	na	32167.3	93083.1
DYSF	na	521393	180318
SOD2	na	540849	187406
S100A4	na	544113	188961
LAMA4	na	628790	219187
HPX	na	1.03672e+06	361599
CHDH	na	312990	896694
RPS6KC1	na	3532.86	10113
PAPLN	na	57858.3	165571
SEC11A	na	295547	103666
PDHA1	na	201922	575454
TIMM8B	na	60102.6	171101
HARS2	na	55859.2	19622.6
HLA-B	na	179668	63161
ACO1	na	64031.4	182142
NDUFA7	na	40212.6	114379
AMPD3	na	226069	79541.5
TMCO1	na	195000	68696.8
QSOX1	na	302451	106580
TMEM67	na	7032.09	19875.7
MMP14	na	55288.3	19576.1
ENTPD1	na	372170	131826
ENTPD5	na	41680	117597
SLC16A3	na	209058	74128.1
COQ7	na	20558.2	57926.6
RNF213	na	467866	166123
LHPP	na	62853.7	176938
LGALS1	na	1.26702e+07	4.5011e+06
PRDX4	na	409587	145616
NT5C2	na	177944	63292.6
ATP6V1F	na	239075	670342
GSTM3	na	252166	706754
MTHFS	na	43533.9	121811
GATD3A	na	439866	1.22941e+06
ABCC6	na	35066.4	97951.9
GLUD1	na	2.42477e+06	6.77246e+06
MRPS35	na	17072.2	47681.5
SRM	na	113497	40650
GRK2	na	131777	47203.1
ANO6	na	172484	61965.5
FECH	na	301668	839523
MRPS7	na	229717	82574.9
LAD1	na	153417	425990
USH1C	na	41594.2	114921
UQCRB	na	357953	988715
SLC4A1	na	403843	146321
ACSM3	na	81343.7	224338
CA1	na	1.44881e+06	526244
PALM3	na	82488.1	227081
PNKD	na	69435.1	190810
MYO5B	na	29543	81135.5
PDPK2P	na	6401.7	17561.1
QDPR	na	229272	628668
ALDH2	na	407469	1.11689e+06
COBLL1	na	75246.5	206028
KPNB1	na	394246	144242
VIL1	na	106635	291433
ALDOC	na	413235	151336
COL21A1	na	437588	160309
HAPLN3	na	92805.5	34004.5
FUCA1	na	40450.5	110344
NDUFS8	na	148554	404807
RP2	na	138999	51021.3
GALM	na	309531	843048
UMPS	na	100079	36767.7
RAB24	na	122389	44975.3
NAT8	na	84827.6	230669
HYOU1	na	51371	139314
CALM3	na	441890	1.19794e+06
RPL27	na	1.30747e+06	482354
HSP90AA1	na	682800	1.85063e+06
QPRT	na	118698	321604
PHKA2	na	35160.6	12990
XPNPEP2	na	114673	308578
ALG2	na	78135.7	29047.5
IDH3G	na	177810	477571
TMED10	na	287365	107233
HP	na	5.09093e+06	1.90016e+06
POR	na	503320	188021
BCL2L13	na	94248	252266
CASK	na	70291.6	188067
PARD3	na	4694.69	12559.7
UBE2V1	na	16982.2	45408.5
BDH1	na	118494	316437
SUCLA2	na	477121	1.2723e+06
TMOD1	na	30098.9	80190.9
OSTF1	na	244481	91840.7
RAP1B	na	315161	838494
HLA-DRA	na	973384	366051
NID2	na	1.65461e+06	622587
PFKM	na	246371	654590
EBNA1BP2	na	143204	53906
STAT1	na	688254	259330
USP25	na	10711.5	28422.6
MGLL	na	256088	96572.2
RAB33B	na	1.69354e+06	638838
OSBPL9	na	62251.4	23488.1
PON2	na	297991	112479
UAP1L1	na	92906.9	35098
LRATD2	na	64065.6	169551
CCDC51	na	24489.6	64775.3
NDUFB5	na	13859.6	36624.8
ERGIC2	na	40464.2	15318.6
GPHN	na	86645.8	227916
UQCRC2	na	621009	1.633e+06
ADD3	na	185711	487894
LYZ	na	442311	1.1609e+06
MRPS15	na	26787.4	70284.3
ALDH3B1	na	124091	47315.6
CERS2	na	246445	94001.2
C1QBP	na	249962	655192
MCAT	na	22434.8	58740
PRKAR2B	na	42620.1	111550
NPLOC4	na	130160	49754.6
NCF4	na	461182	176306
FARP1	na	103257	270055
KYAT3	na	82658.2	216143
TECR	na	212282	81220.5
MRPS27	na	39174.2	102369
AGR3	na	28380.4	74101
PLOD1	na	357293	137075
VDAC3	na	113416	294641
SLC47A1	na	58951.5	153144
CMBL	na	1.60941e+06	4.17885e+06
RPL38	na	424721	163842
CORO1C	na	602734	232545
IGKV2-24	na	52238.9	20162
TNPO1	na	29503.2	76379.8
FMOD	na	278173	107630
MRPL37	na	70131.1	181120
SEPTIN4	na	12034.2	31069.7
CORO1A	na	945680	366542
EIF2S1	na	782094	303308
ALDOA	na	8.58371e+06	3.32941e+06
HTATIP2	na	205331	79688.4
FDXR	na	437865	170063
MRPL55	na	51689.4	133031
GABARAPL2	na	27471.1	10688
MEGF6	na	12905.5	5023.82
BHMT2	na	359484	922412
ACOT1	na	35048.7	89864.1
TGOLN2	na	24497.2	62783.5
CTNND1	na	120545	308896
FMR1	na	33767.3	86517.4
RPS2	na	868064	339691
FPR1	na	100893	39489.7
SLC9A3	na	13888.5	35454.1
FBN1	na	779975	305545
VIM	na	2.66668e+07	1.04587e+07
TLR2	na	98170.9	38506.3
UBR2	na	18897.4	48122.4
CDH1	na	199457	507572
PTH1R	na	6655.25	16933.2
STOM	na	1.30133e+06	511683
SLC22A6	na	34778.5	88377.5
NDUFAF2	na	43511.1	110544
YWHAH	na	485092	191071
ALB	na	2.52447e+07	9.94439e+06
DENND10	na	10741.4	27220.4
SEPTIN5	na	68762.4	27146.7
SERPINA6	na	303989	120059
SPARC	na	196474	77617.3
NDUFC2	na	35465.6	89748.8
PTGIS	na	249157	98501.6
ELMO1	na	130018	51472.8
PRAF2	na	229308	90791.4
CRYL1	na	234965	592595
LGALS9	na	316854	125672
PTDSS2	na	10020.5	25240.6
PGK1	na	5.13004e+06	2.03661e+06
FTL	na	156956	62432.3
MAP2K2	na	28013.7	11150.8
LYPLAL1	na	100144	39885.2
MRPS5	na	75667.5	189807
H3-3A	na	205072	514081
NDUFA6	na	144816	362995
GSTK1	na	605015	1.51611e+06
S100P	na	18061.1	45205.5
ITGB6	na	40948.9	102401
MCCC1	na	240953	602412
EPB42	na	70829.1	28346.2
CYB5R1	na	50468.9	126087
GPRC5C	na	29962.6	74816.2
MRPL44	na	84316.3	209223
HSD17B11	na	734024	296666
ABRACL	na	496919	200917
BBOX1	na	157626	389782
TPI1	na	4.14177e+06	1.67528e+06
AMACR	na	137178	339016
MRPS14	na	141466	349581
ORM1	na	1.51918e+06	615035
PFKFB2	na	72691.4	179259
TNFAIP8	na	36138.2	88959.6
AOC3	na	319805	786381
CAPS	na	94357.6	231985
IVD	na	253305	622631
CLTB	na	47074.8	115465
EIF2AK2	na	215605	88056.4
MTAP	na	72577	177449
GNPDA2	na	39500.7	96550.5
SSR4	na	587790	240997
GGT1	na	208482	507715
CTSH	na	142725	346926
DPT	na	1.45342e+06	598295
VPS25	na	38702.7	93972.5
UFD1	na	56014.3	135898
KHDRBS1	na	57791.1	140176
ARRB1	na	153200	63207
CPOX	na	165689	68362.8
NEDD9	na	16695.4	40373.6
SNX30	na	68398.1	164846
NAXE	na	106019	255357
DBT	na	100443	241727
EHHADH	na	209665	504307
DHRS7	na	670085	278841
MTHFD1	na	184092	442339
SDF4	na	54891.6	131647
SFXN4	na	16472.6	39473.7
XPNPEP1	na	172202	71924.5
CYCS	na	442050	1.05787e+06
LRPAP1	na	180559	432058
PLS1	na	189659	453496
ATP5F1D	na	218912	522943
ARRB2	na	180042	75396.3
CNN1	na	641087	268726
CAVIN1	na	2.57429e+06	1.07924e+06
IGHV5-51	na	68298.6	28646.4
MRPL18	na	32924.3	78359.8
CDH2	na	96189.9	228715
ATP5MD	na	221179	525617
DBI	na	296932	704638
THTPA	na	5330.46	12637.3
VPS51	na	7840.87	18577.9
AGL	na	784489	331107
PPA2	na	490190	1.15938e+06
C1orf210	na	6353.88	15012.9
FLT1	na	302131	127971
TUBB4A	na	205522	87131
HMBS	na	14470.4	34128.3
SLC5A9	na	28255.6	66568.1
NDUFAF7	na	10665.5	25103.5
LMNB1	na	732859	311704
ACMSD	na	6086.47	14306.5
DDX39B	na	133514	313822
MYH14	na	96057.3	225201
TTC38	na	70687.3	165620
SPP1	na	39716.4	93034.3
KRT8	na	1.38734e+06	3.24261e+06
SLPI	na	59501.8	139052
SNX14	na	25989.2	60701.5
CAVIN3	na	619898	265477
TRIM38	na	50435.2	21620.1
PEPD	na	950196	2.21369e+06
ALDH1B1	na	248821	579596
IGKC	na	4.73687e+06	2.03357e+06
LSM14A	na	20324.4	47322.8
CADM4	na	130055	302795
SAFB2	na	68413.5	159242
ZNRF2	na	13008.1	30155.3
PLEKHA6	na	74482.4	172603
BSND	na	35559.4	82347.9
PALM	na	136758	316693
PGRMC1	na	169439	73261.1
MYL6	na	3.96997e+06	1.72025e+06
JUP	na	156038	360101
ZZEF1	na	6200.32	14290
GPAT3	na	31899.1	73517.8
ARFGEF1	na	53940.6	124303
ANKRD2	na	32489	74832.9
EPB41L1	na	95386	219365
ETFA	na	428403	984965
CPPED1	na	173403	398580
MICAL1	na	193718	84311.3
PLEKHO2	na	77767.7	33875.3
ATP6V1B2	na	248990	570987
CTSC	na	230329	528123
ERAP1	na	576555	251581
PECR	na	99766.8	228558
TAGLN2	na	9.49614e+06	4.15139e+06
LMO7	na	100023	228736
SIRT1	na	17268.2	39420.3
HEBP1	na	128504	293016
FBXO17	na	32970.2	14467
RAB18	na	512757	225300
ECHDC3	na	401188	912503
CFB	na	542242	238770
ZDHHC5	na	18553.5	42134.5
MAIP1	na	85407.9	193932
ME3	na	77779.7	176501
ACLY	na	727655	320981
DHX16	na	11221	25430.8
SELENOF	na	63273.7	143394
UBXN6	na	109129	48245.9
COL6A2	na	2.29556e+06	1.01498e+06
GART	na	493420	218184
GMFG	na	614281	271658
CFD	na	95318.2	215501
LTBP2	na	478073	211744
SHPK	na	114971	259541
GALNT2	na	369309	163669
IGSF8	na	22587.9	50946.7
STON1	na	7486.5	16878.5
CRYAA	na	46626.9	105114
COX6C	na	169878	382769
CLPP	na	145199	326790
FLII	na	490787	218661
NFS1	na	64813.8	145456
RTCA	na	98286.5	220317
FKBP9	na	327803	146817
APEH	na	452773	1.01087e+06
CYBB	na	377215	169246
UBE2K	na	190864	85656.9
CSPG4	na	327713	147096
SLC7A7	na	77770.9	173054
CKB	na	393403	875082
PML	na	687397	309134
DHTKD1	na	74838.6	166337
IL16	na	45654.3	20571.7
HLA-DPA1	na	292440	131788
RDH12	na	21462.5	47587.8
EPHX1	na	158834	352068
PFN2	na	218667	484230
IRF2BPL	na	77802.8	172210
MRPL42	na	55925.1	123784
ECM1	na	357887	161886
ACOX1	na	155247	343051
CASP1	na	378732	171428
TARS1	na	182146	82461.1
HSPA4	na	443476	200867
CYP27A1	na	158834	350450
GGH	na	213068	470052
TXNRD2	na	109811	241938
IQGAP1	na	1.53037e+06	694850
SPG7	na	76457.4	168266
HSPB8	na	16253.7	35735.7
REXO2	na	104692	230149
GNA11	na	268453	122234
VTN	na	5.67003e+06	2.58294e+06
CCDC28A	na	2274.38	4981.08
PEBP1	na	1.59778e+06	3.49265e+06
SAA4	na	71853.6	32871.7
MLKL	na	128975	59033.7
MRTO4	na	39348.5	18013.7
RPS8	na	650557	298090
ABCB10	na	95907.3	43973.8
PPIL3	na	75609.2	34706.9
ACOX2	na	121409	264290
CLRN3	na	71009.2	32681.3
MYEF2	na	68215.6	148197
LETM1	na	109012	236809
TACO1	na	138007	299669
ITM2B	na	27694.7	60097.8
RPS16	na	439099	202409
QKI	na	166943	77073.4
DARS1	na	992811	458376
A1BG	na	867461	401101
PHF3	na	11719.6	25343.3
SHFL	na	17223.6	37218.9
IGKV3D-15	na	96973.9	44979.8
PYCARD	na	293918	136482
LRPPRC	na	162345	349404
SETD3	na	53861.8	115823
MGAT1	na	31878.1	14828.4
SYNPO	na	207600	446232
CANX	na	730553	340488
ARHGDIB	na	271444	126516
TRA2A	na	111216	51843.4
CD163	na	476471	222158
SORD	na	162130	347679
RBM5	na	7167.89	15368.1
NAP1L4	na	69407.9	148811
FMC1	na	29996.3	64238.5
ARMCX3	na	2437.48	5216.87
F9	na	486289	1.03968e+06
CCDC6	na	88833.5	189561
RECQL	na	480838	225440
NFASC	na	37175	79279.5
ATP6V1D	na	42991.7	91623.2
PDS5A	na	38903	82900.9
SDHB	na	239056	508702
IPO9	na	30941.6	14542.8
ACAA2	na	3.84765e+06	8.18024e+06
NUDT9	na	75970.6	161070
BPGM	na	174042	82101.4
PLA2G4A	na	14936.9	31657.7
SRI	na	836793	395055
ARHGAP45	na	186275	87945.7
SEPTIN9	na	879612	415356
CPNE3	na	702115	331554
TCEAL4	na	6294.39	13323.8
MRPS33	na	26441.9	55958.4
CYB5R3	na	1.10801e+06	523644
DRG2	na	77413.9	163786
SDHC	na	42161.9	89201
RUVBL1	na	122558	259122
DYNLL1	na	167775	354712
HIP1R	na	112810	238403
LASP1	na	2.08555e+06	987417
THBS3	na	39668.7	18781.6
SRR	na	16227.3	34239.8
NDRG1	na	3.29931e+06	1.56464e+06
GPT	na	27637.8	58259.7
GNAI2	na	1.39536e+06	662012
ATP6V1B1	na	89070.4	187666
PSMF1	na	85239.1	40504.5
PACSIN3	na	58085.2	122116
EPB41L5	na	34053.4	71555.6
PFDN2	na	174479	83075.3
PFN1	na	1.15557e+07	5.50388e+06
RBM47	na	134343	282061
TAP1	na	341424	162812
HSD17B14	na	25835.8	54152.8
AEBP1	na	825564	394398
HDGFL3	na	104252	218132
DDX58	na	161710	77324.8
IGKV3D-20	na	1.3297e+06	635827
TM7SF3	na	2558.46	5349.11
DPP3	na	250653	119942
CTSB	na	888674	1.85683e+06
CCT8	na	954920	457157
MPP7	na	7487.53	15635.6
HSPBP1	na	20524.1	9829.81
GLDC	na	131914	275003
COQ9	na	99170.9	206684
ACTA1	na	2.49668e+06	1.19861e+06
PDIA6	na	2.61974e+06	1.25786e+06
CLYBL	na	200945	418463
NPC2	na	104667	217915
NEGR1	na	35239.5	73262.2
FBL	na	782216	376403
EZR	na	61577.4	127951
ITGA8	na	31926.7	15368.4
ATP6V1E1	na	102806	213501
RIPOR1	na	18007.3	8673.57
APPL2	na	53095.7	110198
SLC16A2	na	26648.3	55296.2
LTBP1	na	199903	96521.1
GLB1	na	180218	372909
GLYAT	na	54105.2	111895
CNDP2	na	384405	794764
NARS1	na	259135	535654
TCAF2	na	48992.5	23707.6
WIPF1	na	89817.5	43483.3
SLC25A4	na	493013	1.01767e+06
MRPS16	na	28209	58203.3
STAT5B	na	212304	102966
VTI1A	na	5552.61	11448.8
IPO13	na	11283.3	23231.9
COMT	na	273847	563693
CLIC5	na	161460	332285
ERBIN	na	55028.8	113231
EPB41L3	na	175246	360511
GIMAP8	na	84372.8	41028.1
SEC23A	na	291795	142183
ENPEP	na	601605	293487
GNS	na	273080	558976
TSR1	na	39271	19187.7
PTPA	na	159268	325818
ABHD14B	na	283123	578561
VANGL1	na	6359.27	12988.3
ITGA5	na	273904	134122
TIMM9	na	88053.8	43145.2
DMGDH	na	297133	604186
ARPC1B	na	845575	416137
LAMTOR5	na	107253	217823
BCAS2	na	10736.8	21764.9
ZC3H15	na	100978	204693
GUCY1B1	na	297883	147051
ATP6V0A1	na	306178	619980
CBR4	na	48175.9	97511.6
PM20D2	na	28588.2	57862.3
AMDHD2	na	275021	135909
PSAT1	na	125127	252974
SEPTIN10	na	243934	120711
ANPEP	na	320263	646965
ZBTB20	na	18724.9	37821.2
NDRG2	na	103236	208420
PREP	na	132820	65828.7
SNCA	na	120639	59808.1
SIRPA	na	182420	90442.8
DUSP3	na	187663	93090
VPS16	na	34078.8	16906.8
PSMA1	na	507403	251975
MYL6B	na	9770.11	19666.3
DLD	na	221354	445556
MPP5	na	50584.3	101709
TTC1	na	50892.2	102322
C1R	na	364615	181432
PSMB1	na	598210	297944
ERBB2	na	17558.7	35247
MRPS26	na	32141.1	64508.1
BCAT2	na	131519	263792
SWAP70	na	143029	71350.3
CDIPT	na	293901	146682
PARK7	na	930610	1.86393e+06
SLC16A4	na	23860.7	47756
FAM162A	na	137813	275706
COA3	na	244599	489290
PITRM1	na	68727.5	137461
ERAP2	na	240005	120013
GIGYF2	na	22384	11200.5
SUMF1	na	18796.1	9405.46
AKR7A3	na	196004	391603
ACY3	na	116731	233100
LANCL1	na	586102	293519
TSPAN1	na	31525.6	62880.6
HLA-C	na	46469.4	23310.6
ATP5F1A	na	6.25995e+06	1.24777e+07
COL1A1	na	2.61174e+07	1.31035e+07
PMPCB	na	138840	276679
TIMM8A	na	178959	89914.6
STING1	na	460501	231396
EFHD1	na	95996.9	190749
WDR1	na	956164	481415
LUC7L	na	17234.1	34220.3
TRIM2	na	115736	229744
RER1	na	14427.3	28638.3
GNAI1	na	95963	190483
HSP90AB1	na	1.88918e+06	951992
OTULIN	na	58624.2	29555.7
TFRC	na	242613	122339
TIMMDC1	na	52318.9	103713
PLEC	na	1.08585e+06	547863
TJP2	na	104675	207446
RPS9	na	966644	487917
HDDC2	na	34868	69061
SCPEP1	na	79698.9	157721
PGAM2	na	9780.28	19348
ACSS1	na	223869	442750
RNF214	na	42920.4	84856.5
PPIB	na	3.13226e+06	1.58479e+06
SLC22A7	na	28057.4	14204.6
FXR1	na	89645.8	176940
PPP2CB	na	69022.6	136219
WASHC2C	na	22898.4	45183.1
GLUL	na	129218	65548.7
CA2	na	336422	663120
ENGASE	na	74865.6	38029.8
IGLV3-21	na	296225	150492
POLR2I	na	22910.2	45043.5
RAB8B	na	60774.9	30912.6
AUH	na	222349	436889
RAB5C	na	315803	620465
PSMA6	na	879387	447666
XPC	na	43566.9	85508.7
RUVBL2	na	561713	286508
KDSR	na	53866.6	27487.7
MMAA	na	141390	72179.4
THNSL1	na	73651.5	144259
SRSF10	na	281717	143874
NEDD8	na	46660.1	91291.4
CBX3	na	126638	64734
AUP1	na	74259.3	37992.1
MBOAT7	na	262988	134649
TJP1	na	43917.4	85754.1
TBCE	na	57482.2	29457.9
GNA13	na	214149	109854
RPL3	na	573155	294299
SULT1C2	na	78631.9	153129
COX6B1	na	1.12134e+06	2.18153e+06
GFPT1	na	381224	196070
CORO7	na	461047	237419
GOLM1	na	56185.9	109103
S100A7	na	47579.2	24511.4
ANP32B	na	21890.2	42460.7
TM9SF1	na	3733.36	7238.12
DFFA	na	126858	245870
ATP6V1A	na	712318	1.37969e+06
DLG1	na	112529	217832
RTN4	na	338275	654803
CCT7	na	981262	507169
PYGB	na	721451	372942
RPS3	na	1.66824e+06	862810
ENPP1	na	46447.1	89773.7
IGKV2D-40	na	34900.5	67453
CCDC80	na	68236.9	35317.4
CBX1	na	80376.5	155291
AASS	na	66113.4	127682
OCIAD1	na	178249	344148
CCT3	na	1.37823e+06	714003
HINT1	na	95923.1	185077
KCTD12	na	480210	249037
MIOX	na	57063	110028
CMPK1	na	201088	387557
MRPS22	na	128675	247946
SLC12A3	na	31184.8	60082.6
ADHFE1	na	18764.9	36153
ATP6V0A4	na	42799.6	82425.1
EIF5	na	341062	177116
GPX8	na	125626	65258.6
FKBP4	na	242790	467046
TM9SF2	na	267426	139047
FABP5	na	234763	122176
RPLP0	na	744681	387696
SYMPK	na	26228.3	50378.4
NPTN	na	24193.5	46448.4
DNAJA4	na	13652.3	26207.1
PSMD14	na	347538	181116
KANK3	na	19137.7	36713.2
FLNA	na	3.48772e+06	1.81947e+06
ZBTB8OS	na	18513.2	35464.7
ACTR2	na	440944	230225
EFHD2	na	580087	303009
FHL1	na	487112	254690
RNH1	na	314728	601256
ABCD3	na	305786	583795
MYL12A	na	6.91967e+06	3.62543e+06
NHS	na	8952.3	17078.6
CBFB	na	55038.7	28854.5
MRPL19	na	72613.6	38087
DNAJB4	na	26094	49745.4
CTSS	na	256687	134684
ATP6V1G1	na	139977	266606
PLCD1	na	32341.5	61589.8
LIMS1	na	149430	78482.6
C8orf82	na	64414.6	122602
CUL7	na	28075.3	53431.6
WDR36	na	23266.4	12231.3
CD59	na	844391	444044
TOMM22	na	308115	585696
NDUFS5	na	136645	259639
TMX3	na	43982	23152.9
CES2	na	613369	322924
TP53RK	na	12479.4	23685.2
FAM169A	na	12253.8	23256.8
CDH3	na	11504	21829.7
HAPLN1	na	207296	109336
STX16	na	48911.3	25814.8
GLOD4	na	393012	207530
NIT2	na	546832	1.03555e+06
SQOR	na	880201	465151
TTR	na	762054	402885
PA2G4	na	716130	378687
TRAPPC3	na	168121	88920.8
DHX9	na	657446	347800
NRM	na	12508.4	6620.54
ARPIN	na	168930	89421.5
RPL14	na	1.51311e+06	801429
PRKCA	na	87971.9	166036
ME2	na	605419	320784
TBC1D10B	na	23789.2	44888.2
DERL2	na	16050.7	30285
L2HGDH	na	214120	404005
PMM2	na	264343	140168
DDX24	na	143131	75904.3
TIMP1	na	107277	56896.1
PODN	na	47229.1	25049
ADK	na	115814	61506.2
JCAD	na	38387.6	20396.4
AMT	na	45098.5	84855.8
CD5L	na	140323	263950
POGZ	na	16594.8	31213.5
YWHAZ	na	2.11479e+06	1.12481e+06
HTRA2	na	124519	66295.9
LMAN2	na	541444	288368
GGT5	na	147823	277339
PLPBP	na	231984	434833
RPS18	na	672735	359008
CDK18	na	227694	121611
SFXN5	na	68688.4	128588
PPM1A	na	250891	469147
AKAP1	na	12309.3	23008
RTKN	na	43508.7	81299
CAPZB	na	1.47156e+06	787747
FSTL1	na	6333.53	11826.2
PHKG2	na	78897.8	147318
MRPS6	na	45572.9	84996.6
PCBP2	na	812526	435730
CLPTM1	na	110995	206821
PSMB8	na	346298	185854
ISOC2	na	66860.5	124577
GABPA	na	31926.3	17146.8
TBC1D9B	na	267457	144030
GNG10	na	229970	123869
EEF1B2	na	185999	344925
COPB1	na	601606	324575
DIABLO	na	9183.09	17017.8
WDR26	na	60782.1	32818.1
MRPS21	na	18468.4	34203.1
PARVB	na	18660.4	10077.7
RTF2	na	13401.1	24804.6
ARHGEF1	na	245786	132796
GOLPH3	na	90811.2	168074
LCP1	na	656082	354524
TNS1	na	388605	210062
CROCC	na	118685	219536
KIF2A	na	203012	109780
S100A11	na	98109.6	181414
CRLF3	na	35223.1	19051.5
ATP6V1C1	na	70458.3	130210
IFIT1	na	88122.7	47722.1
SBSPON	na	167160	308650
HDAC6	na	151358	279381
CRELD1	na	68757	37251.8
FARSB	na	381228	206560
CASP3	na	119896	64978.1
ALG5	na	175437	95093.2
RPS19	na	730385	396238
GIPC2	na	150347	277089
PPT1	na	517294	280724
LGALS8	na	136497	74088.5
SKP1	na	82720.8	152391
LOXL2	na	103401	56190.9
RPS27A	na	1.79393e+06	3.30101e+06
PECAM1	na	362235	196954
COA6	na	202002	371509
EML4	na	162824	88580.3
PDLIM4	na	432468	235357
RBBP5	na	13908.9	25540.6
GALC	na	12577.9	23080.2
ABCB8	na	14654.1	26877.6
NUDT4	na	36229.7	66448.6
HSD17B12	na	98592.2	180805
L3HYPDH	na	250548	459265
PHKB	na	123635	67468.2
AKAP9	na	56266.9	103104
ASPG	na	19496.9	35724.6
CRNKL1	na	30454.6	16635.4
SMAP2	na	99974.4	54646.5
LRRC59	na	268277	146751
NDUFS3	na	167453	306023
UFL1	na	265723	145464
SNRPGP15	na	429717	235247
AKR7A2	na	347677	634988
DEF6	na	27438.3	15024
TPBG	na	10159.4	18548.9
LAMTOR2	na	320744	175699
BUB3	na	179969	98617.7
PDCD6IP	na	337934	616390
AKR1B10	na	37297.8	68030.4
ACE	na	138426	252171
NFKBIE	na	18055.7	32875.8
FLOT2	na	512725	281636
WARS1	na	783479	430425
TUBB2A	na	90812.7	165270
GLTP	na	32761.1	59609.4
SEC24A	na	247708	136189
ANP32E	na	118576	65197.8
FCGRT	na	400434	220188
MARCKSL1	na	42037.7	76421.4
TRIM25	na	324365	178563
KIF3A	na	19287.1	10622.7
CHCHD4	na	62242.6	112981
ACSL3	na	165061	90979.6
CD99L2	na	99895.8	181107
DDT	na	317331	575242
OVCA2	na	53814.9	97527.9
CSK	na	260472	143805
NDRG3	na	26512.8	47997.7
MYO1B	na	292506	161577
POLR2E	na	31286.3	17282.8
NDUFV1	na	314185	568740
SAR1A	na	253679	140154
EMD	na	235090	129916
ADSL	na	78890.9	142498
DOCK2	na	165032	91472.9
PLD3	na	489930	271582
MPST	na	147267	265511
BCKDK	na	166766	92512.9
METTL26	na	26935.3	14947.2
PSMC3	na	591310	328267
B2M	na	442783	245975
FMO4	na	51137.2	92048.4
CGNL1	na	106670	191974
SND1	na	1.21978e+06	678630
FLNC	na	109757	197210
PRDX6	na	2.39298e+06	4.2943e+06
ALDH1A1	na	763281	1.36849e+06
XPO4	na	31851.5	57040.8
SLC35A4	na	452240	252548
DCTN6	na	124928	69770.7
ANKMY2	na	12112.7	21687.9
NEK9	na	246883	137904
SEPTIN2	na	1.03879e+06	580350
NFKBIB	na	28755.4	51434.9
AAAS	na	45124.4	25233.8
LPCAT2	na	114331	63950.9
IGHV3-7	na	1.09937e+06	615563
GNPAT	na	23959.8	42790
SLAIN2	na	45932.9	25721.2
NADSYN1	na	59176.1	33137.9
HSD17B4	na	800495	448511
COPS4	na	361610	202633
TPRKB	na	7561.15	13490.1
UBE2I	na	388983	218265
EIF4A3	na	543754	305119
RPL24	na	320337	179825
RAB32	na	297499	167043
COMMD4	na	13229.3	23554.8
CLPX	na	35829.9	63792
SH3GLB1	na	238694	134173
ENSA	na	110217	195944
ALDH5A1	na	203050	360865
TMEM65	na	90767.8	51087.5
NPEPPS	na	474888	267342
FREM2	na	195685	347556
PFKL	na	477500	268900
RAN	na	859742	484171
LPP	na	592479	333691
PIGT	na	34628.2	19513.7
POLR2B	na	41712.4	73980.8
NLRX1	na	58557.7	103826
ELP1	na	51516.1	91322
BZW1	na	608728	343406
SELENOO	na	62276.8	110352
NCBP2	na	56492.4	31883.9
SLC44A2	na	64228.6	113778
LYN	na	224788	126895
LUC7L3	na	30217.4	17058.4
LSS	na	142558	80509.9
CAMK1D	na	87470.6	49405.1
CCT6A	na	1.09641e+06	619496
PLEK	na	172390	97491.5
PPIC	na	86453.5	48899.2
CDH11	na	38065.3	67231.2
TRMT112	na	218153	123627
TMEM179B	na	55876	31684.6
LMBRD2	na	21301.4	37559
MAGOH	na	114562	64974.4
TPT1	na	121993	215034
PGAM1	na	969573	550196
RPSA	na	325144	184620
OCLN	na	25589.7	45067.1
LSP1	na	331698	188367
APOH	na	1.45619e+06	827463
PRKRA	na	75005.4	42631.9
PARP9	na	85921.1	48876.3
PLAC9	na	72189.6	41067
MRPS18B	na	78178.4	137423
RPL36	na	367862	209357
THSD7A	na	6001.07	10540.4
ETF1	na	291537	166044
CLEC11A	na	113043	64415.7
ATG3	na	116674	66514.6
HCFC1	na	235550	134313
CPNE1	na	431736	246191
RPE	na	46460.3	26509.9
CASP7	na	12343.3	21617.7
RPL31	na	250124	142827
SCGN	na	122012	69684.3
RO60	na	464452	265492
G6PC3	na	37142.1	64972.9
F11R	na	181856	317998
AAMP	na	42778.8	24466.5
LAMTOR1	na	431132	246587
MIF	na	870346	497954
GCLM	na	182127	104217
SEPTIN8	na	176436	101021
SEC22B	na	1.14574e+06	656174
SYNJ2BP	na	101440	177055
ABHD10	na	311198	543085
SLIRP	na	116951	67059.9
RALB	na	155814	271735
COPB2	na	429542	246317
PSMB5	na	136256	237074
HSPH1	na	105527	183511
TCERG1	na	189571	109054
NCKAP1	na	199723	114988
OAT	na	144311	250239
EEF1A1	na	1.59573e+06	2.75903e+06
LAMP2	na	18592.5	10754.4
SNX5	na	206764	357313
PBRM1	na	12380.3	21351.3
CAND1	na	258727	150089
HRC	na	8240.22	14202.3
KIF13B	na	58665.1	101096
DSTN	na	144945	249753
IGHV4-34	na	149044	86525.2
MVK	na	71607	123342
ARMC8	na	115947	67346.7
CCNY	na	47972.4	82501.9
ARMC10	na	8693.26	14950.3
HIBADH	na	366844	630706
PPP1CA	na	56919.6	33114.5
PTCD3	na	57976	99629.3
PRKAG1	na	138696	80716.7
ARPC2	na	469980	273713
RAP2B	na	395706	230493
TBC1D13	na	126590	217185
TOR1AIP1	na	316823	184691
DCDC2	na	33804.3	57961.3
OAS2	na	107107	62472.5
ACTB	na	1.54748e+06	2.64987e+06
ACOT11	na	75226.5	128781
DNPH1	na	443245	758616
FKBP10	na	233901	136743
POLR1C	na	25233.4	43160.5
THY1	na	1.07151e+06	627087
LAMA5	na	372670	636643
PPP1R12A	na	272645	159703
YY1	na	14521.5	24745.2
PFDN1	na	23774.6	40492.3
PRKCZ	na	10926.6	18600.4
AAR2	na	27235.2	46330.5
PSMA5	na	627191	368803
TFG	na	473087	278413
VCP	na	2.57901e+06	1.51915e+06
HGS	na	144337	85028.5
TGFB1	na	171674	101179
TRIP6	na	209972	356038
DDB1	na	216925	128023
PLIN3	na	995035	587459
ATG9A	na	11596.3	19634.2
PURA	na	328377	555404
GLO1	na	86322.3	145973
PTPRJ	na	107690	63685.1
ANXA9	na	46115.5	77959.5
TBCC	na	63170.2	37425.8
LTA4H	na	544123	322440
LBH	na	29158.7	49201.3
BANF1	na	127885	215740
WASHC2A	na	38424.8	64768.4
ACSF3	na	113296	190887
CADM1	na	39987.2	67337.7
H1-5	na	156112	92780.8
WDR3	na	21081.4	12540.3
FERMT2	na	127707	214449
GBP1	na	316836	188703
ANP32A	na	120497	202075
HNRNPA3	na	2.7882e+06	1.66352e+06
FLOT1	na	515677	307762
CFDP1	na	48976.1	29243.9
HTRA1	na	101932	60866.4
FNTB	na	8033.02	13445.8
USP24	na	13615.2	22742.9
ZFYVE19	na	93182.4	55805.3
ATXN2L	na	100834	60396.8
TRIM3	na	34941.1	58321.1
PSMC2	na	519520	311327
ATP6AP1	na	32737.8	19637.1
SRPRA	na	217419	130532
MAN1A1	na	27547.7	45823
RBM12	na	90325.1	54312.7
DHX15	na	183304	110233
TNS2	na	107528	178603
COPS3	na	89856.5	149212
HACD3	na	180120	299024
RPL15	na	589484	355241
CAPN7	na	43394.4	71991.7
NTPCR	na	293205	176840
XRCC6	na	1.08135e+06	652241
MYADM	na	344576	207864
PLEKHA7	na	70970	117638
ADD1	na	244402	404714
SERPINB6	na	863302	521346
APOO	na	244213	404327
STAU1	na	114727	189852
GPR89B	na	26313.2	43539.3
ANAPC13	na	13773.9	22787.6
TUBG1	na	221020	133645
CDK6	na	11684.3	19321.9
MYD88	na	63751.9	105377
CHL1	na	56874	93861.4
MARS1	na	215913	356216
PKP4	na	104361	172148
NDUFAB1	na	1.31253e+06	2.16372e+06
GAMT	na	314996	519038
EIF3M	na	46132.9	75992
HNRNPH1	na	1.14135e+06	692972
AGTRAP	na	77300.8	127190
TOLLIP	na	193145	117444
SMARCA4	na	37494.3	61647.2
TMEM258	na	339592	206618
PARP4	na	215246	131006
OPLAH	na	100128	164406
VPS26A	na	264010	433421
SF3B5	na	62092.9	37897.3
PCMT1	na	291064	177843
PDLIM7	na	528461	322930
CALU	na	641636	392276
HNRNPD	na	147627	241437
MRPL43	na	51030.4	83407
RAB11B	na	1.54975e+06	2.53128e+06
SMAP	na	135340	221051
PARVA	na	439878	718064
RAE1	na	41429.1	25395.4
AOC1	na	175342	285632
PLS3	na	571494	930804
PGLS	na	635319	390088
TRA2B	na	411872	252983
RBM14	na	358749	220516
NUP35	na	112963	69479.2
PKLR	na	447478	727132
PARP10	na	112966	69538.5
LAMB1	na	876219	540172
SFPQ	na	1.50009e+06	924794
GPI	na	1.28801e+06	794719
CNIH4	na	165640	102205
PRPF31	na	144312	89060.8
SEC24C	na	352482	217642
DDOST	na	515442	318448
RPA1	na	316266	195493
YARS1	na	265414	164383
USO1	na	167014	103452
MRPL24	na	93378.7	150709
RPL35A	na	289786	179679
ATL3	na	395142	245130
PYM1	na	25846.2	41652.4
CDH6	na	205797	331536
PLEKHA5	na	91273.1	146917
PSIP1	na	23082.6	37140.9
NUBP2	na	242014	389358
CHCHD6	na	74763.3	120263
MRPS9	na	45997.1	73987.7
S100A10	na	2.24903e+06	1.39848e+06
FBXO22	na	103475	64364.1
NEXN	na	198610	123559
EPS15L1	na	108614	174439
SLC5A6	na	24978.4	15554.1
DDX3Y	na	25505.8	40949.9
AKAP8	na	5820.27	9343.47
NIBAN1	na	217305	135410
GRSF1	na	62581.7	100265
SAMHD1	na	650464	406386
ELMOD2	na	62243.9	38911.7
SIAE	na	145329	232440
THUMPD1	na	149567	93566.4
TK2	na	40570.5	64828.7
KYNU	na	105629	168786
PTGES	na	23981.2	38309.1
CDC42EP1	na	53392.5	33436.8
MGAM	na	74255.3	118407
HSPA1B	na	4.84455e+06	3.03813e+06
CA13	na	12232.9	19503.1
CCDC22	na	151414	241381
MRPL58	na	66215.2	105524
SNRPA1	na	379594	238386
PSMB3	na	394716	247951
COA4	na	165072	262566
DNAJC8	na	65877.4	104782
CDK5	na	101557	63870
USP15	na	117542	73957.5
VWA8	na	180809	287263
PSMD12	na	268942	169386
FBXL8	na	110590	69672.5
SNCG	na	58249	92435.7
BAK1	na	17784.5	28218.7
FAH	na	110597	175476
ACTBL2	na	1.25976e+06	1.99812e+06
LRSAM1	na	16904.8	26806.7
CHMP2A	na	259716	163789
VASP	na	346842	218974
MTA2	na	224478	141759
GMPR	na	16866.2	26704.7
TKT	na	1.10322e+06	1.74639e+06
RPL7	na	352776	222861
CARHSP1	na	140194	221905
SPECC1	na	12816.5	20279.2
HCCS	na	23148.3	36625.6
GIT2	na	89758.5	56738.6
BLOC1S1	na	90564	57256.3
UNC45A	na	179733	113653
NAP1L1	na	533399	337488
ITGB1	na	1.62762e+06	1.02986e+06
CAMK2D	na	147505	93360
CAPZA1	na	837969	530612
RNASET2	na	247544	156790
CAD	na	195703	124015
PTPN23	na	128466	202695
TXNRD1	na	345108	218838
PPP1R21	na	258216	163985
CNPY4	na	190831	121196
CHCHD2	na	181264	285395
ASPH	na	399095	253587
ESYT2	na	261377	166215
EVA1B	na	13398.7	21067.3
MOB1A	na	62782.5	39935.4
STT3A	na	230429	146665
EIF2A	na	66086.2	103805
SCLY	na	157855	247615
ATAD1	na	111535	174936
STOML2	na	203284	318757
EIF4A1	na	704195	449426
DERA	na	317213	202536
ACTN4	na	1.60942e+06	2.5206e+06
EHD1	na	465910	729584
PSMA7	na	381234	596726
ATP6AP2	na	9415.6	14734.7
GSTM2	na	95837	149948
GPS1	na	169135	108144
ITIH5	na	123646	79064.1
KARS1	na	226637	144936
ITGA3	na	445790	285212
AMBP	na	573205	895361
PPP1R18	na	99715.7	63839.2
ARMH3	na	44831.1	28711.6
GALE	na	280163	437326
RUSF1	na	14962.8	23355.3
DDX18	na	133331	85471
DDX17	na	536959	344897
PTGES3	na	449724	289135
PPP1CB	na	619944	398749
YBX1	na	67577.9	104977
ESYT1	na	229445	356377
ZFPL1	na	44609.5	69239.2
GULP1	na	27065.1	41989.8
ARL6IP4	na	32883.4	50997.5
NUTF2	na	842413	543615
MRE11	na	274781	177440
CMPK2	na	79835.1	51558
RAB6A	na	492272	318178
IGF2R	na	318373	206120
PLCL1	na	47756	73682.1
RPL11	na	987920	640495
EEF2	na	1.64121e+06	1.06534e+06
MRC2	na	75739.5	116599
FLCN	na	20512.7	31576.7
NUP98	na	174626	113454
UNC119B	na	62822.5	96679.9
TRNT1	na	31878.5	49057.5
OGDHL	na	142786	219686
UGGT1	na	449892	292892
PODXL	na	103095	158291
ASPSCR1	na	45026.8	69109.3
POLD4	na	30546.9	46861.4
TIPRL	na	144032	93947.2
CARS1	na	170825	111468
MIA2	na	97400.6	149157
SEC63	na	125533	81980.2
SCAMP3	na	201750	132235
AKT2	na	50864.8	77591.8
MANF	na	241921	158661
CSNK2B	na	371499	244072
FBLN1	na	582511	382717
PITPNB	na	80479.5	52877.3
STAT3	na	297267	195360
SEPTIN7	na	1.3515e+06	888797
PRPSAP1	na	106172	69858.4
SLC25A10	na	78717.2	119610
PTGES2	na	148873	226176
BAIAP2	na	23605.1	35814.7
TMPO	na	134326	88541
BICD2	na	62231.6	94397.7
RMDN3	na	122795	80965.7
CTSA	na	245270	371870
TMEM168	na	31635.6	47952.3
CHP1	na	145068	219742
NDUFA11	na	339198	513777
TOMM40	na	58658.7	38751.1
INTS3	na	20643.1	31243.3
RPS24	na	478817	316608
MMUT	na	293805	444316
NENF	na	195619	295634
SPRYD4	na	301739	455822
PBXIP1	na	292128	193411
ST13	na	595469	394890
MTX1	na	205330	309590
SON	na	63958.8	96412.5
KIRREL1	na	33801.2	50928.3
NAXD	na	217611	327717
GANAB	na	1.51708e+06	1.00779e+06
SP100	na	19869.6	29886
NUDT21	na	359066	238919
FKBP1A	na	351874	234198
RPN1	na	1.17182e+06	780130
VTA1	na	80491.9	53623.1
STAM2	na	51884.3	77829.2
AP2A2	na	257267	385690
WASHC5	na	166621	111214
TOM1L2	na	40092.3	60064.8
ACTN1	na	1.9762e+06	1.31984e+06
EIF3B	na	182901	273842
GPX4	na	482235	322362
TTC37	na	58277.5	38968
BET1L	na	31795.5	21263.3
COPS6	na	115610	77328.4
PAIP1	na	176696	118188
SCRIB	na	126468	189042
CFL2	na	190809	127669
TAX1BP3	na	615363	918994
IER3IP1	na	79831.1	119178
PIP4K2A	na	265914	178198
ESAM	na	133634	89587.3
BCAM	na	289821	432292
KLC4	na	143573	96319.1
TIMM50	na	269851	402054
RAB4A	na	94478.5	63447.8
LZIC	na	36646.2	54543.7
SIRT5	na	93576.2	139139
VPS8	na	6266.67	9316.89
GMPPB	na	261606	175963
ARL6IP5	na	1.89516e+06	1.27501e+06
SPTA1	na	200581	135047
LNPEP	na	205429	138334
RABEP1	na	75495.2	112101
DEK	na	492229	331635
SEC24B	na	78440.8	52848.8
CAB39	na	71376.8	105916
NTMT1	na	39395	58419.8
DDX1	na	446361	301270
RCC1	na	187441	126552
NIPSNAP3A	na	68574	101481
ALYREF	na	382679	258631
GATC	na	26619.9	39385.6
TMEM109	na	2.11362e+06	1.42867e+06
DMTN	na	86000.7	127219
FNBP1L	na	65331.4	96625.6
STK10	na	244788	165514
HNRNPL	na	251357	169982
SHTN1	na	72594.4	107332
BCR	na	29954	44278.7
GC	na	1.04004e+06	703705
MAN1A2	na	10467.9	15467.7
ATIC	na	285345	193209
PTPRA	na	28833.9	42554.2
SLC12A4	na	72910.3	49441.9
DCTN3	na	189642	128646
SH3GL1	na	376113	255243
TTLL12	na	202363	137331
MRPL4	na	68071.7	100263
CD81	na	134765	198451
PSMB2	na	687922	467630
ENDOD1	na	314783	462817
BLVRA	na	186387	126777
FAM114A1	na	111275	75710.7
FAM136A	na	83047.5	122044
CDS2	na	92533.1	135977
GUK1	na	91450.3	62245.5
DNAJC11	na	130523	191646
RPS12	na	314211	214192
COPZ1	na	223570	152632
CLIC1	na	1.47407e+06	1.00663e+06
LUC7L2	na	268010	183103
FAM107B	na	33135.9	48455.2
PPP1R8	na	51930.9	75927
RALY	na	69365.3	101155
CAPRIN1	na	187795	128809
MRPL22	na	81324.4	118532
GSTP1	na	4.7772e+06	6.9598e+06
IAH1	na	75155	109343
HNRNPM	na	488877	336070
SERPINB1	na	445437	306358
COMMD9	na	55223.8	80214.8
FAM114A2	na	49368.3	34002.9
MGST3	na	781695	1.13445e+06
SEC24D	na	133744	92159.7
RAC1	na	176038	121592
CTBP1	na	215767	149095
SEPHS1	na	302417	209061
ARSD	na	104864	72639.2
NAGK	na	370456	256711
GSS	na	367033	529594
DDX5	na	415425	288459
CIAO2B	na	19143.8	27567.6
PPA1	na	395185	568868
PDPR	na	246839	354750
CNPY2	na	451798	314876
ACADL	na	156576	109126
EIF4G2	na	421696	294029
SLC25A12	na	84518.8	121137
WDFY1	na	275598	192326
SNF8	na	45508	65145.8
WDR61	na	166453	238182
APOOL	na	245914	351851
AP1M1	na	316660	452658
PCYOX1	na	317318	453214
EIF3A	na	429471	300909
EEF1G	na	930674	652149
GBP2	na	303383	212624
KIAA1217	na	65962.8	94083.9
SYNE1	na	40211.5	57308.5
GLRX5	na	246867	351566
TMPO	na	37202.8	26126.2
LZTFL1	na	149081	211724
INTS13	na	45480.1	64586.4
ABCF1	na	114666	80766.6
SPCS3	na	141279	99551.4
TSFM	na	141735	200675
ARHGEF12	na	100202	141788
ASMTL	na	63328.2	89567.7
PEX19	na	87437.4	123582
AARSD1	na	104957	74290.4
CAPZA2	na	774619	1.09374e+06
VWA1	na	1.06244e+06	752528
RRAGC	na	96729.2	136227
PPP1R12C	na	41008.9	57712.2
VAPA	na	720620	1.01403e+06
TBCD	na	74146.8	52703.5
INF2	na	252356	179408
HOOK3	na	99111.8	139352
BCKDHB	na	276568	388778
GID8	na	33859.7	47505.9
SFXN3	na	632519	451116
IPO7	na	110951	79148.3
PSMB4	na	635732	453623
APEX1	na	419030	586975
PCYT1A	na	142107	199060
ACAD8	na	136856	191702
CNOT7	na	39693.5	28355.1
KANK1	na	102985	144039
LAMA3	na	61873.9	44293.9
ARFIP1	na	56291.8	78621.1
PLCG2	na	255236	182955
LRP1	na	179429	128663
WDR11	na	181155	129908
SF3B3	na	461338	331103
CLMN	na	99555.7	138637
CHD4	na	120083	167177
FKBP8	na	176246	245171
RHOG	na	372704	268075
TXNL1	na	302922	421019
BLOC1S5	na	106388	76607.1
XPO1	na	437494	315258
ATP6V1H	na	146501	203205
SH3GLB2	na	70324.9	50739.3
ANK2	na	112744	156250
EHD3	na	203788	282310
MECP2	na	528630	732132
DNAJB2	na	24752.6	34273.3
EIF3L	na	457196	330628
CNOT1	na	73696.8	101780
GMFB	na	288406	398202
ADAM10	na	107037	147686
VAMP3	na	221344	160524
HNRNPA0	na	502362	364338
PSMC6	na	331923	240944
MYO1E	na	141194	102577
FAM120A	na	217698	158285
SPTBN1	na	396425	543945
DHODH	na	94067	128842
CDC42	na	449255	328389
PTBP1	na	332488	454810
UBE2N	na	524286	716914
CACYBP	na	423897	579564
TBCB	na	278107	203481
CORO1B	na	435027	318366
NUP88	na	101937	74666.7
EEA1	na	190745	139851
ARHGAP17	na	125792	92409
CREB1	na	184489	135554
GLG1	na	217827	296376
ZNRD2	na	46393.3	34124.4
MAN2B1	na	123576	167768
SRP72	na	166315	122751
EXOC4	na	100912	74508.2
ACTR10	na	51355.5	69483.4
MMAB	na	132158	178383
HSP90B1	na	6.26824e+06	4.6527e+06
SPR	na	592573	440119
ZC3HAV1L	na	63372.6	47078.4
ITPRID2	na	101612	136488
ARHGEF17	na	60330.3	44916.3
NUP54	na	88648.8	66027.8
TPCN1	na	30314.5	40668.7
DNAJA2	na	121874	163247
NOP56	na	264872	197938
PAPSS1	na	49266.1	65919.2
DNAJA1	na	205643	274443
TPP2	na	169685	127162
SBDS	na	368799	276977
DENR	na	168452	224027
DAD1	na	364180	274242
COPG1	na	485539	365709
NUP155	na	120306	90713.2
SRRM1	na	132046	99938.3
PDK3	na	186946	141579
RPA2	na	127210	96404.5
PTPN12	na	32442	24595.3
CSDE1	na	203418	154349
MYBBP1A	na	43977.6	33369.5
SAFB	na	186702	141769
BLOC1S2	na	238981	182016
SARS1	na	374837	285988
HMOX2	na	163913	125178
CTTN	na	413599	541512
ARHGDIA	na	1.48975e+06	1.94672e+06
CYTH1	na	29078.5	22297.4
GIPC1	na	65999	86061.1
NDUFAF3	na	169510	220397
SF3A3	na	237445	182839
HOOK1	na	186349	241998
ATP11A	na	124750	161544
GHDC	na	108458	140017
DYNLRB1	na	234021	181448
ATP2B4	na	251149	195258
CERT1	na	121652	94596.7
DPYSL2	na	2.04335e+06	1.589e+06
GLA	na	100999	129846
PDE12	na	145966	187308
RAD50	na	210279	164277
SYNE2	na	154889	198167
ISCA2	na	135523	172728
RNF20	na	45882.8	36033.1
CCDC47	na	137587	175064
ADPRS	na	93427	118396
NIBAN2	na	347378	274973
INPP1	na	33985	26915.6
RAB14	na	761598	603472
RRAS2	na	171699	216579
TRIP11	na	29513.5	36719.3
NIT1	na	319339	257497
SUPT6H	na	43857	54325.1
GMPR2	na	194792	240866
CYRIB	na	229988	186343
VPS52	na	73089.8	87706.1
PSMD1	na	421077	504795
CUL3	na	181466	152867
PRKDC	na	367801	316347
