# Supplementary material for: The Extracellular Matrix Environment of Clear Cell Renal Cell Carcinoma Determines Cancer Associated Fibroblast Growth
Source: Cancers (Basel). 2021 Nov 23;13(23):5873. doi: 10.3390/cancers13235873 (PMC8657052; doi:10.3390/cancers13235873)
Supplement: Supplementary file 1 [file cancers-13-05873-s001.zip › Table S4.xlsx]

## Sheet: Cluster Summary
This document summarizes analysis of mass spectrometry comparison between ccRCC tumors and matching adjacent normal kidney using DAVID. Clusters were annotated based on contents found within each. Top 5 upregulated and downregulated pathways were collected based on enrichment value and compared between samples for commonalities at top of worksheet. Plotted data uses input values of grouped "tumor…
DAVID Tumor vs. Normal	Upregulated	Downregulated
ALL	secreted signaling, extracellular matrix, RNA processing, coagulation, GTPase activity	Mitochondria, respiration, oxidoreductase, TCA cycle, beta-oxidation
Tp17-S560	Ribosomes, RNA processing, secreted signaling, extracellular matrix, proteasome	Mitocondria, respiration, peroxisome, ion transporters, lysosome
Tp17-S435	coagulation, GTPase activity, oxioreductase, ATP binding, ER-Golgi transport (ECM cluster#10)	Mitochondria, respiration, TCA cycle, cytoskeleton, beta-oxidation
Tp18-S114	coagulation, extracellular matrix, secreted signaling, cytoskeleton, collagen catabolism	Mitochondria, respiration, oxidoreductase, beta-oxidation, peroxisome
Tp19-S80	Mitochondria, Golgi aparatus, ER-Golgi transport, lysosome, GTPase activity	Mitochondria, respiration, extracellular matrix, oxidoreductase, TCA cycle
Tp19-S79	RNA-binding, RNA processing, mitochondria, gene expression, extracellular matrix	Mitocondria, respiration, cytoskeleton, oxidoreductase, ribosomes
Tp18-S104	secreted signaling, coagulation, protease inhibitors, extracellular matrix, cytoskeleton	Mitochondria, respiration, peroxisome, beta-oxidation, ATP binding
R19-6098	Mitochondria, extracellular matrix, oxidoreductase, RNA processing, collagen catabolism	Mitochondria, respiration, ribosomes, RNA processing, TCA cycle
Cluster #	Annotation	Enrichment Score
1	Beta-oxidation	8.05092
2	TCA Cycle	8.17513
3	Oxidoreductase	21.0161
4	Respiration	31.1013
5	Mitochondria	73.2607
1	Leukocyte homing	5.62423
2	Coagulation	5.86289
3	Ribosomal RNA	6.82179
4	Extracellular matrix	8.18323
5	Extracellular signaling	10.1578

## Sheet: Upregulated clusters
Annotation Cluster 1	Enrichment Score: 10.157765606670823
Category	Term	Count	%	PValue	Genes	List Total	Pop Hits	Pop Total	Fold Enrichment	Bonferroni	Benjamini	FDR
GOTERM_CC_DIRECT	GO:0005615~extracellular space	126	17.4033	3.41531e-20	KAIN_HUMAN, ALDOA_HUMAN, LEG8_HUMAN, CAD13_HUMAN, ANGL4_HUMAN, PODN_HUMAN, PROC_HUMAN, A1AG2_HUMAN, IL16_HUMAN, CFAB_HUMAN, ACTS_HUMAN, A2AP_HUMAN, FBLN1_HUMAN, SERPH_HUMAN, PLMN_HUMAN, TPIS_HUMAN, CLC11_HUMAN, TFR1_HUMAN, LAMB1_HUMAN, PERM_HUMAN, SAA4_HUMAN, PRDX4_HUMAN, RNT2_HUMAN, PEDF_HUMAN, IGHA2_HUMAN, IBP3_HUMAN, FIBA_HUMAN, CO6A2_HUMAN, TRFE_HUMAN, A1BG_HUMAN, B2MG_HUMAN, SYYC_HUMAN, PTGI…	717	1347	18224	2.37754	2.04919e-17	2.56148e-18	5.04415e-17
UP_KEYWORDS	Secreted	135	18.6464	3.0938e-14	KAIN_HUMAN, ANGL4_HUMAN, PODN_HUMAN, PROC_HUMAN, A1AG2_HUMAN, HV307_HUMAN, IL16_HUMAN, CFAB_HUMAN, PGCA_HUMAN, A2AP_HUMAN, FBLN1_HUMAN, ITIH1_HUMAN, MZB1_HUMAN, PLMN_HUMAN, LAMA4_HUMAN, CLC11_HUMAN, TFR1_HUMAN, LAMB1_HUMAN, SAA4_HUMAN, PRDX4_HUMAN, RNT2_HUMAN, PEDF_HUMAN, IBP3_HUMAN, FIBA_HUMAN, CO6A2_HUMAN, TRFE_HUMAN, A1BG_HUMAN, B2MG_HUMAN, AEBP1_HUMAN, COLA1_HUMAN, A1AG1_HUMAN, CBG_HUMAN, FMO…	724	1965	20581	1.95299	1.35052e-11	2.25087e-12	4.37428e-11
GOTERM_CC_DIRECT	GO:0005576~extracellular region	123	16.989	7.19511e-13	KAIN_HUMAN, ALDOA_HUMAN, ANGL4_HUMAN, PROC_HUMAN, A1AG2_HUMAN, HV307_HUMAN, IL16_HUMAN, CFAB_HUMAN, CAZA1_HUMAN, A2AP_HUMAN, PGCA_HUMAN, FBLN1_HUMAN, ITIH1_HUMAN, MZB1_HUMAN, PLMN_HUMAN, CLC11_HUMAN, LAMA4_HUMAN, WDR1_HUMAN, CASP1_HUMAN, FLNA_HUMAN, TFR1_HUMAN, LAMB1_HUMAN, HBB_HUMAN, SAA4_HUMAN, RNT2_HUMAN, PEDF_HUMAN, IGHA2_HUMAN, IBP3_HUMAN, FIBA_HUMAN, CO6A2_HUMAN, TRFE_HUMAN, A1BG_HUMAN, B2M…	717	1610	18224	1.9418	4.31721e-10	4.31721e-11	1.06269e-09
UP_KEYWORDS	Signal	204	28.1768	1.57497e-07	PROC_HUMAN, ANGL4_HUMAN, CFAB_HUMAN, P4HA2_HUMAN, PGCA_HUMAN, FBLN1_HUMAN, ITIH1_HUMAN, MZB1_HUMAN, PLMN_HUMAN, CLC11_HUMAN, SAA4_HUMAN, PRDX4_HUMAN, RNT2_HUMAN, FIBA_HUMAN, IBP3_HUMAN, ITA8_HUMAN, A1BG_HUMAN, B2MG_HUMAN, AEBP1_HUMAN, COLA1_HUMAN, A1AG1_HUMAN, CBG_HUMAN, APOA4_HUMAN, C163A_HUMAN, ITIH2_HUMAN, FCGRN_HUMAN, PLOD3_HUMAN, ALBU_HUMAN, ANGT_HUMAN, KNG1_HUMAN, TPSN_HUMAN, TSP3_HUMAN, PD…	724	4160	20581	1.39401	6.86665e-05	3.43344e-06	0.000222432
UP_KEYWORDS	Disulfide bond	166	22.9282	9.08453e-06	FPR1_HUMAN, ANGL4_HUMAN, PROC_HUMAN, A1AG2_HUMAN, MGAT1_HUMAN, HV307_HUMAN, CFAB_HUMAN, PGCA_HUMAN, A2AP_HUMAN, ASPH_HUMAN, FBLN1_HUMAN, ITIH1_HUMAN, MZB1_HUMAN, PLMN_HUMAN, LAMA4_HUMAN, CLC11_HUMAN, ENTP1_HUMAN, ITB2_HUMAN, TFR1_HUMAN, LAMB1_HUMAN, PERM_HUMAN, PRDX4_HUMAN, RNT2_HUMAN, IGHA2_HUMAN, IBP3_HUMAN, FIBA_HUMAN, ITA8_HUMAN, TRFE_HUMAN, PDIA5_HUMAN, A1BG_HUMAN, B2MG_HUMAN, MMP14_HUMAN, A…	724	3434	20581	1.37415	0.00395304	0.000110018	0.0128292
UP_KEYWORDS	Glycoprotein	203	28.0387	0.000103961	PROC_HUMAN, ANGL4_HUMAN, STEA3_HUMAN, CFAB_HUMAN, P4HA2_HUMAN, PGCA_HUMAN, ASPH_HUMAN, FBLN1_HUMAN, ITIH1_HUMAN, PLMN_HUMAN, CLC11_HUMAN, PFKAL_HUMAN, HBB_HUMAN, SAA4_HUMAN, RNT2_HUMAN, ALG5_HUMAN, IGHA2_HUMAN, FIBA_HUMAN, IBP3_HUMAN, ITA8_HUMAN, A1BG_HUMAN, B2MG_HUMAN, AEBP1_HUMAN, COLA1_HUMAN, A1AG1_HUMAN, CBG_HUMAN, PLD3_HUMAN, C163A_HUMAN, TECR_HUMAN, VIME_HUMAN, ITIH2_HUMAN, FCGRN_HUMAN, PLO…	724	4551	20581	1.26799	0.0443175	0.00105362	0.146723
Annotation Cluster 2	Enrichment Score: 8.183230735
Category	Term	Count	%	PValue	Genes	List Total	Pop Hits	Pop Total	Fold Enrichment	Bonferroni	Benjamini	FDR
GOTERM_BP_DIRECT	GO:0030198~extracellular matrix organization	42	5.8011	3.769e-18	ITA5_HUMAN, PGCA_HUMAN, PXDN_HUMAN, FBLN1_HUMAN, ITA3_HUMAN, LAMA4_HUMAN, ECM2_HUMAN, VTNC_HUMAN, BGH3_HUMAN, FBLN5_HUMAN, PECA1_HUMAN, CSPG2_HUMAN, FBN1_HUMAN, ITB2_HUMAN, ICAM3_HUMAN, TSP1_HUMAN, LAMB1_HUMAN, HPLN1_HUMAN, TTHY_HUMAN, ICAM1_HUMAN, PRDX4_HUMAN, FIBA_HUMAN, CD44_HUMAN, CO6A3_HUMAN, ITA8_HUMAN, CO6A2_HUMAN, FIBB_HUMAN, ERO1A_HUMAN, POSTN_HUMAN, CD47_HUMAN, VWF_HUMAN, CCD80_HUMAN, C…	695	196	16792	5.17739	1.16311e-14	3.87705e-15	6.80811e-15
UP_KEYWORDS	Extracellular matrix	39	5.38674	6.81077e-14	PODN_HUMAN, ANGL4_HUMAN, PGCA_HUMAN, PXDN_HUMAN, FBLN1_HUMAN, LAMA4_HUMAN, LEG1_HUMAN, ECM2_HUMAN, BGH3_HUMAN, FBLN5_HUMAN, CSPG2_HUMAN, FBN1_HUMAN, LAMB1_HUMAN, HPLN1_HUMAN, FBLN3_HUMAN, COCA1_HUMAN, DERM_HUMAN, CO6A3_HUMAN, CO6A2_HUMAN, POSTN_HUMAN, ECM1_HUMAN, VWF_HUMAN, CCD80_HUMAN, COLA1_HUMAN, CO1A1_HUMAN, EMIL2_HUMAN, HPLN3_HUMAN, SPRC_HUMAN, CO6A1_HUMAN, LOXL2_HUMAN, FMOD_HUMAN, MMRN2_HUM…	724	258	20581	4.29707	2.96727e-11	4.23894e-12	9.6112e-11
REACTOME_PATHWAY	R-HSA-216083:R-HSA-216083	23	3.1768	1.39416e-09	FBN1_HUMAN, ITB2_HUMAN, ICAM3_HUMAN, TSP1_HUMAN, ITA5_HUMAN, ICAM1_HUMAN, FIBA_HUMAN, CD44_HUMAN, CO6A3_HUMAN, CO6A2_HUMAN, ITA8_HUMAN, FIBB_HUMAN, CD47_HUMAN, ITA3_HUMAN, VWF_HUMAN, CO1A1_HUMAN, CO6A1_HUMAN, VTNC_HUMAN, FIBG_HUMAN, PECA1_HUMAN, FINC_HUMAN, TENA_HUMAN, ITB1_HUMAN	516	86	9075	4.70356	9.67544e-07	3.22515e-07	2.10005e-06
GOTERM_BP_DIRECT	GO:0007155~cell adhesion	47	6.49171	2.65729e-08	JCAD_HUMAN, MMRN1_HUMAN, ITA5_HUMAN, CAD13_HUMAN, THY1_HUMAN, PGCA_HUMAN, TSP3_HUMAN, ITA3_HUMAN, TSP2_HUMAN, LPP_HUMAN, LAMA4_HUMAN, PARVB_HUMAN, ENTP1_HUMAN, VTNC_HUMAN, BGH3_HUMAN, PECA1_HUMAN, CSPG2_HUMAN, ITB2_HUMAN, ICAM3_HUMAN, TSP1_HUMAN, LAMB1_HUMAN, HPLN1_HUMAN, ICAM1_HUMAN, MUC18_HUMAN, CFDP1_HUMAN, COCA1_HUMAN, DERM_HUMAN, CD44_HUMAN, CO6A3_HUMAN, ITA8_HUMAN, CO6A2_HUMAN, POSTN_HUMAN,…	695	459	16792	2.47402	8.20008e-05	5.85742e-06	4.79998e-05
GOTERM_MF_DIRECT	GO:0005178~integrin binding	19	2.62431	2.64413e-07	FBN1_HUMAN, ICAM3_HUMAN, TSP1_HUMAN, ITA5_HUMAN, ICAM1_HUMAN, PDIA1_HUMAN, THY1_HUMAN, FBLN1_HUMAN, URP2_HUMAN, ITA3_HUMAN, VWF_HUMAN, MMP14_HUMAN, ECM2_HUMAN, FBLN5_HUMAN, VTNC_HUMAN, BGH3_HUMAN, FINC_HUMAN, ITB1_HUMAN, LYN_HUMAN	697	105	16881	4.38258	0.000260148	4.33628e-05	0.000416905
REACTOME_PATHWAY	R-HSA-3000178:R-HSA-3000178	18	2.48619	6.92648e-07	CSPG2_HUMAN, HPLN1_HUMAN, LAMB1_HUMAN, CO6A3_HUMAN, CO6A2_HUMAN, ITA8_HUMAN, PGCA_HUMAN, CO1A1_HUMAN, LAMA4_HUMAN, FMOD_HUMAN, SPRC_HUMAN, CO6A1_HUMAN, TGFB1_HUMAN, VTNC_HUMAN, FINC_HUMAN, PAI1_HUMAN, TENA_HUMAN, ITB1_HUMAN	516	75	9075	4.22093	0.000480582	2.82759e-05	0.00104335
GOTERM_CC_DIRECT	GO:0005578~proteinaceous extracellular matrix	30	4.14365	8.38977e-07	ANGL4_HUMAN, PODN_HUMAN, LTBP1_HUMAN, PGCA_HUMAN, PXDN_HUMAN, FBLN1_HUMAN, LEG1_HUMAN, ECM2_HUMAN, BGH3_HUMAN, FBLN5_HUMAN, CSPG2_HUMAN, FBN1_HUMAN, HPLN1_HUMAN, FBLN3_HUMAN, DERM_HUMAN, CO6A3_HUMAN, CO6A2_HUMAN, POSTN_HUMAN, ECM1_HUMAN, VWF_HUMAN, COLA1_HUMAN, EMIL2_HUMAN, HPLN3_HUMAN, SPRC_HUMAN, FMOD_HUMAN, FBLN2_HUMAN, TIMP1_HUMAN, TGFB1_HUMAN, LTBP2_HUMAN, FINC_HUMAN	717	268	18224	2.84519	0.00050326	2.09742e-05	0.0012391
UP_KEYWORDS	Cell adhesion	36	4.97238	3.90016e-05	JCAD_HUMAN, ITA5_HUMAN, CAD13_HUMAN, TSP3_HUMAN, URP2_HUMAN, ITA3_HUMAN, TSP2_HUMAN, LPP_HUMAN, LAMA4_HUMAN, PARVB_HUMAN, VTNC_HUMAN, BGH3_HUMAN, FBLN5_HUMAN, PECA1_HUMAN, ITB2_HUMAN, ICAM3_HUMAN, TSP1_HUMAN, LAMB1_HUMAN, ICAM1_HUMAN, MUC18_HUMAN, COCA1_HUMAN, DERM_HUMAN, CD44_HUMAN, CO6A3_HUMAN, ITA8_HUMAN, CO6A2_HUMAN, POSTN_HUMAN, CD47_HUMAN, VWF_HUMAN, EMIL2_HUMAN, CO6A1_HUMAN, FLOT2_HUMAN, N…	724	479	20581	2.13646	0.0168612	0.000435931	0.0550674
GOTERM_MF_DIRECT	GO:0005201~extracellular matrix structural constituent	11	1.51934	0.000393661	CSPG2_HUMAN, FBN1_HUMAN, PXDN_HUMAN, FBLN1_HUMAN, LAMB1_HUMAN, HPLN1_HUMAN, LAMA4_HUMAN, CO1A1_HUMAN, HPLN3_HUMAN, FBLN2_HUMAN, PGCA_HUMAN	697	67	16881	3.97634	0.321207	0.0137418	0.618893
Annotation Cluster 3	Enrichment Score: 6.821785393355445
Category	Term	Count	%	PValue	Genes	List Total	Pop Hits	Pop Total	Fold Enrichment	Bonferroni	Benjamini	FDR
GOTERM_BP_DIRECT	GO:0006614~SRP-dependent cotranslational protein targeting to membrane	24	3.31492	3.23356e-12	RS2_HUMAN, RS19_HUMAN, RS18_HUMAN, RL38_HUMAN, RL35A_HUMAN, SRPRA_HUMAN, RS3_HUMAN, RS16_HUMAN, RLA0_HUMAN, RL27_HUMAN, RL31_HUMAN, RS8_HUMAN, RL24_HUMAN, RL14_HUMAN, RL3_HUMAN, RL15_HUMAN, RSSA_HUMAN, RL7_HUMAN, RS23_HUMAN, SEC63_HUMAN, RS24_HUMAN, RL36_HUMAN, RL11_HUMAN, RS9_HUMAN	695	94	16792	6.1688	9.97866e-09	2.49466e-09	5.84085e-09
GOTERM_BP_DIRECT	GO:0019083~viral transcription	26	3.59116	3.3694e-12	RS18_HUMAN, RS3_HUMAN, RLA0_HUMAN, RL31_HUMAN, RL27_HUMAN, NUP98_HUMAN, RL24_HUMAN, RL3_HUMAN, RL15_HUMAN, AAAS_HUMAN, RS23_HUMAN, RS24_HUMAN, RL11_HUMAN, RS2_HUMAN, RS19_HUMAN, RL38_HUMAN, RL35A_HUMAN, RS16_HUMAN, RS8_HUMAN, RL14_HUMAN, SEH1_HUMAN, RAE1L_HUMAN, RSSA_HUMAN, RL7_HUMAN, RL36_HUMAN, RS9_HUMAN	695	112	16792	5.60884	1.0398e-08	2.0796e-09	6.08631e-09
GOTERM_BP_DIRECT	GO:0000184~nuclear-transcribed mRNA catabolic process, nonsense-mediated decay	26	3.59116	1.4026e-11	RS18_HUMAN, NCBP2_HUMAN, RS3_HUMAN, RLA0_HUMAN, RL31_HUMAN, RL27_HUMAN, RL24_HUMAN, RL3_HUMAN, RL15_HUMAN, ERF1_HUMAN, RS23_HUMAN, RS24_HUMAN, RL11_HUMAN, RS2_HUMAN, RS19_HUMAN, RL38_HUMAN, RL35A_HUMAN, RS16_HUMAN, RS8_HUMAN, RL14_HUMAN, RSSA_HUMAN, RL7_HUMAN, RL36_HUMAN, IF4A3_HUMAN, MGN_HUMAN, RS9_HUMAN	695	119	16792	5.27891	4.32842e-08	7.21404e-09	2.53357e-08
UP_KEYWORDS	Ribonucleoprotein	37	5.1105	9.14472e-11	RU2A_HUMAN, HNRH1_HUMAN, RS18_HUMAN, RLA0_HUMAN, RS3_HUMAN, RL27_HUMAN, RL31_HUMAN, RM19_HUMAN, RL24_HUMAN, RL3_HUMAN, RL15_HUMAN, RUXGL_HUMAN, RS23_HUMAN, PA2G4_HUMAN, MVP_HUMAN, RS24_HUMAN, RO60_HUMAN, RL11_HUMAN, PRP31_HUMAN, RS2_HUMAN, NH2L1_HUMAN, RS19_HUMAN, RL38_HUMAN, RL35A_HUMAN, RS16_HUMAN, RS8_HUMAN, RL14_HUMAN, FBRL_HUMAN, PARP4_HUMAN, RSSA_HUMAN, RT07_HUMAN, RSMN_HUMAN, RL7_HUMAN, RO…	724	296	20581	3.55335	3.9871e-08	3.62463e-09	1.2915e-07
REACTOME_PATHWAY	R-HSA-1799339:R-HSA-1799339	27	3.72928	6.71487e-10	RS18_HUMAN, SC11A_HUMAN, RS3_HUMAN, OST48_HUMAN, RLA0_HUMAN, RL31_HUMAN, RL27_HUMAN, RL24_HUMAN, RL3_HUMAN, RL15_HUMAN, RS23_HUMAN, RS24_HUMAN, RL11_HUMAN, RPN1_HUMAN, RS2_HUMAN, RS19_HUMAN, RL38_HUMAN, RL35A_HUMAN, SRPRA_HUMAN, RS16_HUMAN, RS8_HUMAN, SSRD_HUMAN, RL14_HUMAN, RSSA_HUMAN, RL7_HUMAN, RL36_HUMAN, RS9_HUMAN	516	114	9075	4.16539	4.66012e-07	2.33006e-07	1.01148e-06
GOTERM_CC_DIRECT	GO:0005840~ribosome	27	3.72928	1.65376e-09	CALX_HUMAN, RS18_HUMAN, RS3_HUMAN, RLA0_HUMAN, RL31_HUMAN, RL27_HUMAN, RM19_HUMAN, RL24_HUMAN, RL3_HUMAN, RL15_HUMAN, RS23_HUMAN, E2AK2_HUMAN, RS24_HUMAN, RL11_HUMAN, RS2_HUMAN, RS19_HUMAN, RL38_HUMAN, RL35A_HUMAN, RS16_HUMAN, RS8_HUMAN, RL14_HUMAN, SYUA_HUMAN, RT07_HUMAN, RL7_HUMAN, IF2A_HUMAN, RL36_HUMAN, RS9_HUMAN	717	166	18224	4.13409	9.92258e-07	5.83681e-08	2.44248e-06
GOTERM_BP_DIRECT	GO:0006413~translational initiation	25	3.45304	1.83469e-09	RS18_HUMAN, RS3_HUMAN, RLA0_HUMAN, RL31_HUMAN, RL27_HUMAN, RL24_HUMAN, RL3_HUMAN, RL15_HUMAN, RS23_HUMAN, RS24_HUMAN, RL11_HUMAN, IF4A1_HUMAN, RS2_HUMAN, RS19_HUMAN, RL38_HUMAN, RL35A_HUMAN, RS16_HUMAN, RS8_HUMAN, RL14_HUMAN, RSSA_HUMAN, RL7_HUMAN, IF5_HUMAN, IF2A_HUMAN, RL36_HUMAN, RS9_HUMAN	695	137	16792	4.40897	5.66183e-06	6.29094e-07	3.31407e-06
REACTOME_PATHWAY	R-HSA-72764:R-HSA-72764	24	3.31492	1.8995e-09	RS2_HUMAN, RS19_HUMAN, RS18_HUMAN, RL38_HUMAN, RL35A_HUMAN, TR112_HUMAN, RS3_HUMAN, RS16_HUMAN, RLA0_HUMAN, RL27_HUMAN, RL31_HUMAN, RS8_HUMAN, RL24_HUMAN, RL14_HUMAN, RL3_HUMAN, RL15_HUMAN, RSSA_HUMAN, RL7_HUMAN, ERF1_HUMAN, RS23_HUMAN, RL36_HUMAN, RS24_HUMAN, RL11_HUMAN, RS9_HUMAN	516	95	9075	4.44308	1.31825e-06	3.29564e-07	2.86127e-06
REACTOME_PATHWAY	R-HSA-975956:R-HSA-975956	24	3.31492	2.94232e-09	RS2_HUMAN, RS19_HUMAN, RS18_HUMAN, RL38_HUMAN, RL35A_HUMAN, NCBP2_HUMAN, RS3_HUMAN, RS16_HUMAN, RLA0_HUMAN, RL27_HUMAN, RL31_HUMAN, RS8_HUMAN, RL24_HUMAN, RL14_HUMAN, RL3_HUMAN, RL15_HUMAN, RSSA_HUMAN, RL7_HUMAN, ERF1_HUMAN, RS23_HUMAN, RL36_HUMAN, RS24_HUMAN, RL11_HUMAN, RS9_HUMAN	516	97	9075	4.35147	2.04197e-06	4.08394e-07	4.43209e-06
REACTOME_PATHWAY	R-HSA-975957:R-HSA-975957	26	3.59116	4.15698e-09	RS18_HUMAN, NCBP2_HUMAN, RS3_HUMAN, RLA0_HUMAN, RL31_HUMAN, RL27_HUMAN, RL24_HUMAN, RL3_HUMAN, RL15_HUMAN, ERF1_HUMAN, RS23_HUMAN, RS24_HUMAN, RL11_HUMAN, RS2_HUMAN, RS19_HUMAN, RL38_HUMAN, RL35A_HUMAN, RS16_HUMAN, RS8_HUMAN, RL14_HUMAN, RSSA_HUMAN, RL7_HUMAN, RL36_HUMAN, IF4A3_HUMAN, MGN_HUMAN, RS9_HUMAN	516	115	9075	3.97624	2.88494e-06	4.80824e-07	6.26176e-06
REACTOME_PATHWAY	R-HSA-156902:R-HSA-156902	23	3.1768	4.41635e-09	RS2_HUMAN, RS19_HUMAN, RS18_HUMAN, RL38_HUMAN, RL35A_HUMAN, RS3_HUMAN, RS16_HUMAN, RLA0_HUMAN, RL27_HUMAN, RL31_HUMAN, RS8_HUMAN, RL24_HUMAN, RL14_HUMAN, RL3_HUMAN, RL15_HUMAN, RSSA_HUMAN, EF2_HUMAN, RL7_HUMAN, RS23_HUMAN, RL36_HUMAN, RS24_HUMAN, RL11_HUMAN, RS9_HUMAN	516	91	9075	4.44512	3.06494e-06	4.3785e-07	6.65246e-06
GOTERM_BP_DIRECT	GO:0006364~rRNA processing	31	4.28177	4.56016e-09	RS18_HUMAN, EBP2_HUMAN, RS3_HUMAN, RLA0_HUMAN, RL27_HUMAN, RL31_HUMAN, MRT4_HUMAN, RL24_HUMAN, RL3_HUMAN, RL15_HUMAN, RS23_HUMAN, PA2G4_HUMAN, RS24_HUMAN, WDR3_HUMAN, RL11_HUMAN, RS2_HUMAN, NH2L1_HUMAN, RS19_HUMAN, RL38_HUMAN, RL35A_HUMAN, TSR1_HUMAN, RS16_HUMAN, RS8_HUMAN, RL14_HUMAN, FBRL_HUMAN, RSSA_HUMAN, RL7_HUMAN, RL36_HUMAN, WDR36_HUMAN, IF4A3_HUMAN, RS9_HUMAN	695	214	16792	3.49998	1.40726e-05	1.27933e-06	8.23721e-06
REACTOME_PATHWAY	R-HSA-72706:R-HSA-72706	25	3.45304	1.99599e-08	RS18_HUMAN, RS3_HUMAN, RLA0_HUMAN, RL31_HUMAN, RL27_HUMAN, RL24_HUMAN, RL3_HUMAN, RL15_HUMAN, RS23_HUMAN, RS24_HUMAN, RL11_HUMAN, IF4A1_HUMAN, RS2_HUMAN, RS19_HUMAN, RL38_HUMAN, RL35A_HUMAN, RS16_HUMAN, RS8_HUMAN, RL14_HUMAN, RSSA_HUMAN, RL7_HUMAN, IF5_HUMAN, IF2A_HUMAN, RL36_HUMAN, RS9_HUMAN	516	115	9075	3.82331	1.3852e-05	1.53913e-06	3.0066e-05
REACTOME_PATHWAY	R-HSA-192823:R-HSA-192823	22	3.03867	2.41669e-08	RS2_HUMAN, RS19_HUMAN, RS18_HUMAN, RL38_HUMAN, RL35A_HUMAN, RS3_HUMAN, RS16_HUMAN, RLA0_HUMAN, RL27_HUMAN, RL31_HUMAN, RS8_HUMAN, RL24_HUMAN, RL14_HUMAN, RL3_HUMAN, RL15_HUMAN, RSSA_HUMAN, RL7_HUMAN, RS23_HUMAN, RS24_HUMAN, RL36_HUMAN, RL11_HUMAN, RS9_HUMAN	516	91	9075	4.25185	1.67717e-05	1.67718e-06	3.64031e-05
REACTOME_PATHWAY	R-HSA-2408557:R-HSA-2408557	22	3.03867	4.43786e-08	RS2_HUMAN, RS19_HUMAN, RS18_HUMAN, RL38_HUMAN, RL35A_HUMAN, RS3_HUMAN, RS16_HUMAN, RLA0_HUMAN, RL27_HUMAN, RL31_HUMAN, RS8_HUMAN, RL24_HUMAN, RL14_HUMAN, RL3_HUMAN, RL15_HUMAN, RSSA_HUMAN, RL7_HUMAN, RS23_HUMAN, RS24_HUMAN, RL36_HUMAN, RL11_HUMAN, RS9_HUMAN	516	94	9075	4.11616	3.07983e-05	2.79989e-06	6.68486e-05
GOTERM_BP_DIRECT	GO:0006412~translation	32	4.41989	6.2852e-08	SYWC_HUMAN, RS18_HUMAN, RS3_HUMAN, RLA0_HUMAN, SYFB_HUMAN, RL27_HUMAN, RL31_HUMAN, MPCP_HUMAN, RM19_HUMAN, RL24_HUMAN, RL3_HUMAN, RL15_HUMAN, RS23_HUMAN, E2AK2_HUMAN, RS24_HUMAN, RL11_HUMAN, RS2_HUMAN, NH2L1_HUMAN, RS19_HUMAN, RL38_HUMAN, RL35A_HUMAN, RS16_HUMAN, RS8_HUMAN, SYHM_HUMAN, RL14_HUMAN, RSSA_HUMAN, RT07_HUMAN, RL7_HUMAN, RL36_HUMAN, SYTC_HUMAN, RS9_HUMAN, SYDC_HUMAN	695	253	16792	3.05596	0.000193943	1.21225e-05	0.000113532
REACTOME_PATHWAY	R-HSA-156827:R-HSA-156827	24	3.31492	7.67296e-08	IF4A1_HUMAN, RS2_HUMAN, RS19_HUMAN, RS18_HUMAN, RL38_HUMAN, RL35A_HUMAN, RS3_HUMAN, RS16_HUMAN, RLA0_HUMAN, RL27_HUMAN, RL31_HUMAN, RS8_HUMAN, RL24_HUMAN, RL14_HUMAN, RL3_HUMAN, RL15_HUMAN, RSSA_HUMAN, RL7_HUMAN, RS23_HUMAN, IF2A_HUMAN, RL36_HUMAN, RS24_HUMAN, RL11_HUMAN, RS9_HUMAN	516	114	9075	3.70257	5.32489e-05	4.43752e-06	0.00011558
UP_KEYWORDS	Ribosomal protein	24	3.31492	1.53169e-07	RS2_HUMAN, RS19_HUMAN, RS18_HUMAN, RL38_HUMAN, RL35A_HUMAN, RS3_HUMAN, RS16_HUMAN, RLA0_HUMAN, RL27_HUMAN, RL31_HUMAN, RS8_HUMAN, RM19_HUMAN, RL24_HUMAN, RL14_HUMAN, RL3_HUMAN, RL15_HUMAN, RSSA_HUMAN, RT07_HUMAN, RL7_HUMAN, RS23_HUMAN, RL36_HUMAN, RS24_HUMAN, RL11_HUMAN, RS9_HUMAN	724	185	20581	3.6878	6.67793e-05	3.51481e-06	0.000216318
REACTOME_PATHWAY	R-HSA-72689:R-HSA-72689	22	3.03867	2.79339e-07	RS2_HUMAN, RS19_HUMAN, RS18_HUMAN, RL38_HUMAN, RL35A_HUMAN, RS3_HUMAN, RS16_HUMAN, RLA0_HUMAN, RL27_HUMAN, RL31_HUMAN, RS8_HUMAN, RL24_HUMAN, RL14_HUMAN, RL3_HUMAN, RL15_HUMAN, RSSA_HUMAN, RL7_HUMAN, RS23_HUMAN, RS24_HUMAN, RL36_HUMAN, RL11_HUMAN, RS9_HUMAN	516	104	9075	3.72037	0.000193843	1.2924e-05	0.000420775
GOTERM_CC_DIRECT	GO:0022625~cytosolic large ribosomal subunit	14	1.9337	2.03268e-06	NH2L1_HUMAN, RL38_HUMAN, RL35A_HUMAN, RLA0_HUMAN, RL27_HUMAN, RL31_HUMAN, MRT4_HUMAN, RL14_HUMAN, RL24_HUMAN, RL3_HUMAN, RL15_HUMAN, RL7_HUMAN, RL36_HUMAN, RL11_HUMAN	717	68	18224	5.23291	0.00121887	4.6907e-05	0.00300208
GOTERM_MF_DIRECT	GO:0003735~structural constituent of ribosome	26	3.59116	5.28838e-06	RS18_HUMAN, RS3_HUMAN, RLA0_HUMAN, MPCP_HUMAN, RL31_HUMAN, RL27_HUMAN, MRT4_HUMAN, RM19_HUMAN, RL24_HUMAN, RL3_HUMAN, RL15_HUMAN, RS23_HUMAN, RS24_HUMAN, RL11_HUMAN, RS2_HUMAN, RS19_HUMAN, RL38_HUMAN, RL35A_HUMAN, RS16_HUMAN, RS8_HUMAN, RL14_HUMAN, RT07_HUMAN, RSSA_HUMAN, RL7_HUMAN, RL36_HUMAN, RS9_HUMAN	697	222	16881	2.83652	0.00519027	0.000433555	0.00833799
GOTERM_CC_DIRECT	GO:0015935~small ribosomal subunit	8	1.10497	6.2609e-05	RS2_HUMAN, RS18_HUMAN, RSSA_HUMAN, RS23_HUMAN, RS24_HUMAN, RS3_HUMAN, RS16_HUMAN, RS9_HUMAN	717	27	18224	7.53097	0.0368697	0.000988106	0.0924289
GOTERM_CC_DIRECT	GO:0022627~cytosolic small ribosomal subunit	10	1.38122	8.98786e-05	RS2_HUMAN, RS19_HUMAN, RS18_HUMAN, RSSA_HUMAN, RS23_HUMAN, RS24_HUMAN, RS3_HUMAN, RS16_HUMAN, RS8_HUMAN, RS9_HUMAN	717	48	18224	5.29521	0.0525012	0.00134733	0.132662
REACTOME_PATHWAY	R-HSA-72702:R-HSA-72702	13	1.79558	0.000132946	IF4A1_HUMAN, RS2_HUMAN, RS19_HUMAN, RS18_HUMAN, RS3_HUMAN, RS16_HUMAN, RS8_HUMAN, RSSA_HUMAN, RS23_HUMAN, IF5_HUMAN, RS24_HUMAN, IF2A_HUMAN, RS9_HUMAN	516	61	9075	3.74809	0.0881416	0.00328996	0.200073
GOTERM_MF_DIRECT	GO:0003723~RNA binding	42	5.8011	0.000169506	HNRH1_HUMAN, DDX18_HUMAN, RS18_HUMAN, NCBP2_HUMAN, SYFB_HUMAN, RS3_HUMAN, RL31_HUMAN, NUP98_HUMAN, RL24_HUMAN, RBM3_HUMAN, SAMH1_HUMAN, RL3_HUMAN, RL15_HUMAN, NOL3_HUMAN, RUXGL_HUMAN, ERF1_HUMAN, CPSF5_HUMAN, RO60_HUMAN, RL11_HUMAN, DDX17_HUMAN, PSA1_HUMAN, RS2_HUMAN, SRS10_HUMAN, NH2L1_HUMAN, RL38_HUMAN, THUM1_HUMAN, RBM14_HUMAN, RS16_HUMAN, RNT2_HUMAN, RL14_HUMAN, FBRL_HUMAN, RAE1L_HUMAN, CRNL1…	697	547	16881	1.85963	0.153638	0.00755351	0.26693
GOTERM_BP_DIRECT	GO:0002181~cytoplasmic translation	7	0.966851	0.000440177	RL15_HUMAN, RL35A_HUMAN, RL7_HUMAN, RL36_HUMAN, RLA0_HUMAN, RL31_HUMAN, MRT4_HUMAN	695	25	16792	6.76512	0.743001	0.0227654	0.79213
REACTOME_PATHWAY	R-HSA-72649:R-HSA-72649	12	1.65746	0.000554641	IF4A1_HUMAN, RS2_HUMAN, RS19_HUMAN, RS18_HUMAN, RSSA_HUMAN, RS23_HUMAN, IF2A_HUMAN, RS24_HUMAN, RS3_HUMAN, RS16_HUMAN, RS8_HUMAN, RS9_HUMAN	516	61	9075	3.45978	0.319568	0.0109405	0.832219
REACTOME_PATHWAY	R-HSA-72695:R-HSA-72695	11	1.51934	0.000790904	RS2_HUMAN, RS19_HUMAN, RS18_HUMAN, RSSA_HUMAN, RS23_HUMAN, IF2A_HUMAN, RS24_HUMAN, RS3_HUMAN, RS16_HUMAN, RS8_HUMAN, RS9_HUMAN	516	54	9075	3.58258	0.422533	0.0139809	1.18475
UP_KEYWORDS	Diamond-Blackfan anemia	5	0.690608	0.00151253	RL15_HUMAN, RS19_HUMAN, RL35A_HUMAN, RS24_HUMAN, RL11_HUMAN	724	15	20581	9.4756	0.48313	0.0115115	2.11506
GOTERM_BP_DIRECT	GO:0000462~maturation of SSU-rRNA from tricistronic rRNA transcript (SSU-rRNA, 5.8S rRNA, LSU-rRNA)	6	0.828729	0.00947824	RS19_HUMAN, TSR1_HUMAN, RS24_HUMAN, RS16_HUMAN, RS8_HUMAN, WDR3_HUMAN	695	32	16792	4.53022	1	0.2308	15.8043
Annotation Cluster 4	Enrichment Score: 5.862886186294118
Category	Term	Count	%	PValue	Genes	List Total	Pop Hits	Pop Total	Fold Enrichment	Bonferroni	Benjamini	FDR
GOTERM_CC_DIRECT	GO:0031093~platelet alpha granule lumen	23	3.1768	3.12246e-17	HRG_HUMAN, ALDOA_HUMAN, MMRN1_HUMAN, TSP1_HUMAN, A1AG2_HUMAN, QSOX1_HUMAN, ALBU_HUMAN, CXCL7_HUMAN, FIBA_HUMAN, FIBB_HUMAN, KNG1_HUMAN, A1BG_HUMAN, A2AP_HUMAN, PLMN_HUMAN, VWF_HUMAN, A1AG1_HUMAN, SPRC_HUMAN, PROS_HUMAN, TIMP1_HUMAN, TGFB1_HUMAN, FIBG_HUMAN, FINC_HUMAN, PAI1_HUMAN	717	55	18224	10.6289	1.87348e-14	2.08164e-15	4.61164e-14
GOTERM_CC_DIRECT	GO:0005577~fibrinogen complex	8	1.10497	4.71873e-09	TSP1_HUMAN, FBLN1_HUMAN, FGL2_HUMAN, FIBA_HUMAN, FIBB_HUMAN, FIBG_HUMAN, FINC_HUMAN, A2AP_HUMAN	717	9	18224	22.5929	2.83123e-06	1.49012e-07	6.9692e-06
UP_KEYWORDS	Hemostasis	12	1.65746	6.42866e-07	HRG_HUMAN, PROC_HUMAN, PLMN_HUMAN, VWF_HUMAN, ANXA5_HUMAN, FIBA_HUMAN, PROS_HUMAN, CBPB2_HUMAN, THRB_HUMAN, FIBB_HUMAN, FIBG_HUMAN, KNG1_HUMAN	724	48	20581	7.1067	0.00028025	1.12115e-05	0.000907908
UP_KEYWORDS	Blood coagulation	12	1.65746	6.42866e-07	HRG_HUMAN, PROC_HUMAN, PLMN_HUMAN, VWF_HUMAN, ANXA5_HUMAN, FIBA_HUMAN, PROS_HUMAN, CBPB2_HUMAN, THRB_HUMAN, FIBB_HUMAN, FIBG_HUMAN, KNG1_HUMAN	724	48	20581	7.1067	0.00028025	1.12115e-05	0.000907908
GOTERM_CC_DIRECT	GO:0031091~platelet alpha granule	7	0.966851	8.25373e-06	TSP1_HUMAN, VWF_HUMAN, TSP2_HUMAN, SPRC_HUMAN, FIBA_HUMAN, FIBB_HUMAN, FIBG_HUMAN	717	14	18224	12.7085	0.00494001	0.000170753	0.0121894
REACTOME_PATHWAY	R-HSA-5674135:R-HSA-5674135	11	1.51934	5.73434e-05	ARRB2_HUMAN, LTOR2_HUMAN, IQGA1_HUMAN, VWF_HUMAN, ARRB1_HUMAN, MP2K2_HUMAN, FIBA_HUMAN, CSK_HUMAN, FIBB_HUMAN, FIBG_HUMAN, FINC_HUMAN	516	40	9075	4.83648	0.0390159	0.00165685	0.0863429
REACTOME_PATHWAY	R-HSA-354192:R-HSA-354192	6	0.828729	0.00828272	VWF_HUMAN, FIBA_HUMAN, CSK_HUMAN, FIBB_HUMAN, FIBG_HUMAN, FINC_HUMAN	516	23	9075	4.58797	0.996887	0.0917198	11.7754
REACTOME_PATHWAY	R-HSA-354194:R-HSA-354194	5	0.690608	0.0084738	VWF_HUMAN, FIBA_HUMAN, FIBB_HUMAN, FIBG_HUMAN, FINC_HUMAN	516	15	9075	5.8624	0.997277	0.0908598	12.0311
REACTOME_PATHWAY	R-HSA-372708:R-HSA-372708	5	0.690608	0.0084738	VWF_HUMAN, FIBA_HUMAN, FIBB_HUMAN, FIBG_HUMAN, FINC_HUMAN	516	15	9075	5.8624	0.997277	0.0908598	12.0311
Annotation Cluster 5	Enrichment Score: 5.62423427273911
Category	Term	Count	%	PValue	Genes	List Total	Pop Hits	Pop Total	Fold Enrichment	Bonferroni	Benjamini	FDR
REACTOME_PATHWAY	R-HSA-216083:R-HSA-216083	23	3.1768	1.39416e-09	FBN1_HUMAN, ITB2_HUMAN, ICAM3_HUMAN, TSP1_HUMAN, ITA5_HUMAN, ICAM1_HUMAN, FIBA_HUMAN, CD44_HUMAN, CO6A3_HUMAN, CO6A2_HUMAN, ITA8_HUMAN, FIBB_HUMAN, CD47_HUMAN, ITA3_HUMAN, VWF_HUMAN, CO1A1_HUMAN, CO6A1_HUMAN, VTNC_HUMAN, FIBG_HUMAN, PECA1_HUMAN, FINC_HUMAN, TENA_HUMAN, ITB1_HUMAN	516	86	9075	4.70356	9.67544e-07	3.22515e-07	2.10005e-06
GOTERM_BP_DIRECT	GO:0050900~leukocyte migration	23	3.1768	4.96963e-09	HG2A_HUMAN, ITB2_HUMAN, FPR1_HUMAN, ITA5_HUMAN, PROC_HUMAN, ICAM1_HUMAN, MOT4_HUMAN, CD44_HUMAN, CAV1_HUMAN, SHPS1_HUMAN, CD47_HUMAN, ITA3_HUMAN, PTN6_HUMAN, MIF_HUMAN, CO1A1_HUMAN, APOB_HUMAN, PROS_HUMAN, THRB_HUMAN, B4GT1_HUMAN, PECA1_HUMAN, FINC_HUMAN, LYN_HUMAN, ITB1_HUMAN	695	122	16792	4.55497	1.53362e-05	1.27802e-06	8.97685e-06
REACTOME_PATHWAY	R-HSA-202733:R-HSA-202733	16	2.20994	1.83961e-07	HG2A_HUMAN, ITB2_HUMAN, ITA5_HUMAN, PROC_HUMAN, CD44_HUMAN, SHPS1_HUMAN, CD47_HUMAN, MIF_HUMAN, CO1A1_HUMAN, APOB_HUMAN, PROS_HUMAN, THRB_HUMAN, PECA1_HUMAN, FINC_HUMAN, LYN_HUMAN, ITB1_HUMAN	516	54	9075	5.21102	0.000127661	9.11915e-06	0.000277104
BIOCARTA	h_lymphocytePathway:Adhesion Molecules on Lymphocyte	5	0.690608	0.00510567	ITB2_HUMAN, ICAM1_HUMAN, CD44_HUMAN, PECA1_HUMAN, ITB1_HUMAN	144	9	1625	6.26929	0.644414	0.186816	6.22414
BIOCARTA	h_monocytePathway:Monocyte and its Surface Molecules	5	0.690608	0.0116256	ITB2_HUMAN, ICAM1_HUMAN, CD44_HUMAN, PECA1_HUMAN, ITB1_HUMAN	144	11	1625	5.12942	0.90578	0.28641	13.654
Annotation Cluster 6	Enrichment Score: 5.15922342012183
Category	Term	Count	%	PValue	Genes	List Total	Pop Hits	Pop Total	Fold Enrichment	Bonferroni	Benjamini	FDR
UP_KEYWORDS	GTP-binding	33	4.55801	5.5882e-07	RAB32_HUMAN, GBP1_HUMAN, TBB4A_HUMAN, MMAA_HUMAN, GCYB1_HUMAN, RAB24_HUMAN, RAB31_HUMAN, SEPT8_HUMAN, SAR1A_HUMAN, RAB8B_HUMAN, RAB6A_HUMAN, SEPT5_HUMAN, RAP2B_HUMAN, ATLA3_HUMAN, SEPT2_HUMAN, RB33B_HUMAN, TBB6_HUMAN, SEP10_HUMAN, TBG1_HUMAN, SEPT9_HUMAN, GNA11_HUMAN, GIMA8_HUMAN, SRPRA_HUMAN, XRP2_HUMAN, GNAI2_HUMAN, SEPT7_HUMAN, RAB18_HUMAN, GNA13_HUMAN, RAN_HUMAN, EF2_HUMAN, RAC2_HUMAN, IF5_HU…	724	343	20581	2.73494	0.000243616	1.01518e-05	0.000789213
GOTERM_MF_DIRECT	GO:0003924~GTPase activity	28	3.8674	1.39721e-06	RAB32_HUMAN, TBB4A_HUMAN, GBP1_HUMAN, MMAA_HUMAN, RAB31_HUMAN, RAB8B_HUMAN, RAB6A_HUMAN, SEPT5_HUMAN, ATLA3_HUMAN, GBG10_HUMAN, RB33B_HUMAN, TBB6_HUMAN, GDIR2_HUMAN, TBG1_HUMAN, SEPT9_HUMAN, SRPRA_HUMAN, GNA11_HUMAN, TSR1_HUMAN, GNAI2_HUMAN, RAB18_HUMAN, TBCC_HUMAN, GNA13_HUMAN, RAN_HUMAN, EF2_HUMAN, RAC2_HUMAN, TGM2_HUMAN, IF5_HUMAN, RB27A_HUMAN	697	234	16881	2.89806	0.00137391	0.00015275	0.00220299
GOTERM_MF_DIRECT	GO:0005525~GTP binding	36	4.97238	1.00289e-05	RAB32_HUMAN, GBP1_HUMAN, TBB4A_HUMAN, MMAA_HUMAN, GCYB1_HUMAN, RAB24_HUMAN, RAB31_HUMAN, SEPT8_HUMAN, SAR1A_HUMAN, RAB8B_HUMAN, RAB6A_HUMAN, SEPT5_HUMAN, RAP2B_HUMAN, ATLA3_HUMAN, SEPT2_HUMAN, RB33B_HUMAN, TBB6_HUMAN, SEP10_HUMAN, TBG1_HUMAN, SEPT9_HUMAN, GNA11_HUMAN, GIMA8_HUMAN, SRPRA_HUMAN, XRP2_HUMAN, TSR1_HUMAN, GNAI2_HUMAN, SEPT7_HUMAN, RAB18_HUMAN, GNA13_HUMAN, RAN_HUMAN, EF2_HUMAN, RAC2_H…	697	384	16881	2.27058	0.00981992	0.000758824	0.0158116
UP_KEYWORDS	Prenylation	17	2.34807	0.000294659	NP1L1_HUMAN, AL3B1_HUMAN, RAB32_HUMAN, GBP1_HUMAN, RAB24_HUMAN, RAB31_HUMAN, RAB8B_HUMAN, RAB18_HUMAN, RAB6A_HUMAN, KPB2_HUMAN, RAC2_HUMAN, RAP2B_HUMAN, GBG10_HUMAN, KPBB_HUMAN, RB33B_HUMAN, LMNB1_HUMAN, RB27A_HUMAN	724	168	20581	2.87652	0.120578	0.00256651	0.415341
Annotation Cluster 7	Enrichment Score: 5.11064401420867
Category	Term	Count	%	PValue	Genes	List Total	Pop Hits	Pop Total	Fold Enrichment	Bonferroni	Benjamini	FDR
UP_KEYWORDS	Glycolysis	12	1.65746	4.15477e-09	ALDOA_HUMAN, PFKAP_HUMAN, KPYM_HUMAN, G3P_HUMAN, TPIS_HUMAN, HXK2_HUMAN, PGAM1_HUMAN, PFKAL_HUMAN, PMGE_HUMAN, ALDOC_HUMAN, G6PI_HUMAN, PGK1_HUMAN	724	31	20581	11.0039	1.81148e-06	1.13218e-07	5.86774e-06
GOTERM_BP_DIRECT	GO:0061621~canonical glycolysis	11	1.51934	3.97075e-08	ALDOA_HUMAN, PFKAP_HUMAN, KPYM_HUMAN, G3P_HUMAN, TPIS_HUMAN, HXK2_HUMAN, PGAM1_HUMAN, PFKAL_HUMAN, ALDOC_HUMAN, G6PI_HUMAN, PGK1_HUMAN	695	26	16792	10.222	0.00012253	8.16913e-06	7.17253e-05
UP_KEYWORDS	Hereditary hemolytic anemia	11	1.51934	1.19669e-07	ALDOA_HUMAN, ANK1_HUMAN, HBB_HUMAN, TPIS_HUMAN, GTR1_HUMAN, CD59_HUMAN, B3AT_HUMAN, PMGE_HUMAN, EPB42_HUMAN, G6PI_HUMAN, PGK1_HUMAN	724	33	20581	9.4756	5.21745e-05	2.89865e-06	0.000169008
REACTOME_PATHWAY	R-HSA-70171:R-HSA-70171	11	1.51934	6.58607e-06	ALDOA_HUMAN, PFKAP_HUMAN, KPYM_HUMAN, G3P_HUMAN, TPIS_HUMAN, HXK2_HUMAN, PGAM1_HUMAN, PFKAL_HUMAN, ALDOC_HUMAN, G6PI_HUMAN, PGK1_HUMAN	516	32	9075	6.0456	0.00456032	0.000240537	0.0099203
GOTERM_BP_DIRECT	GO:0006096~glycolytic process	10	1.38122	6.91474e-06	ALDOA_HUMAN, G3P_HUMAN, TPIS_HUMAN, HXK2_HUMAN, PGAM1_HUMAN, PFKAL_HUMAN, PMGE_HUMAN, ALDOC_HUMAN, G6PI_HUMAN, PGK1_HUMAN	695	34	16792	7.10622	0.0211129	0.000761815	0.0124896
BIOCARTA	h_glycolysisPathway:Glycolysis Pathway	6	0.828729	0.000863907	G3P_HUMAN, TPIS_HUMAN, PGAM1_HUMAN, PFKAL_HUMAN, G6PI_HUMAN, PGK1_HUMAN	144	10	1625	6.77083	0.160194	0.0565339	1.07918
GOTERM_BP_DIRECT	GO:0006094~gluconeogenesis	8	1.10497	0.00201762	ALDOA_HUMAN, G3P_HUMAN, TPIS_HUMAN, PGAM1_HUMAN, PMGE_HUMAN, ALDOC_HUMAN, G6PI_HUMAN, PGK1_HUMAN	695	44	16792	4.39294	0.998036	0.0749507	3.58244
REACTOME_PATHWAY	R-HSA-70263:R-HSA-70263	7	0.966851	0.0083126	ALDOA_HUMAN, G3P_HUMAN, TPIS_HUMAN, PGAM1_HUMAN, ALDOC_HUMAN, G6PI_HUMAN, PGK1_HUMAN	516	32	9075	3.8472	0.996951	0.0905981	11.8154
Annotation Cluster 8	Enrichment Score: 5.007437936797275
Category	Term	Count	%	PValue	Genes	List Total	Pop Hits	Pop Total	Fold Enrichment	Bonferroni	Benjamini	FDR
UP_KEYWORDS	Collagen	17	2.34807	2.9514e-07	ADIPO_HUMAN, RS18_HUMAN, C1QC_HUMAN, COCA1_HUMAN, CO6A3_HUMAN, P4HA1_HUMAN, CO6A2_HUMAN, C1QB_HUMAN, SERPH_HUMAN, COLA1_HUMAN, CO1A1_HUMAN, EMIL2_HUMAN, CO6A1_HUMAN, C1QA_HUMAN, TIMP1_HUMAN, PCOC1_HUMAN, C1QT5_HUMAN	724	98	20581	4.93118	0.000128673	5.84913e-06	0.000416823
GOTERM_CC_DIRECT	GO:0005581~collagen trimer	17	2.34807	5.3022e-07	ADIPO_HUMAN, RS18_HUMAN, C1QC_HUMAN, COCA1_HUMAN, CO6A3_HUMAN, P4HA1_HUMAN, CO6A2_HUMAN, C1QB_HUMAN, SERPH_HUMAN, COLA1_HUMAN, CO1A1_HUMAN, EMIL2_HUMAN, CO6A1_HUMAN, C1QA_HUMAN, TIMP1_HUMAN, PCOC1_HUMAN, C1QT5_HUMAN	717	92	18224	4.69662	0.000318082	1.38317e-05	0.000783092
REACTOME_PATHWAY	R-HSA-1650814:R-HSA-1650814	16	2.20994	3.70121e-06	PDIA1_HUMAN, PLOD3_HUMAN, COCA1_HUMAN, CO6A3_HUMAN, P4HA2_HUMAN, P4HA1_HUMAN, CO6A2_HUMAN, SERPH_HUMAN, PLOD1_HUMAN, PLOD2_HUMAN, COLA1_HUMAN, CO1A1_HUMAN, CO6A1_HUMAN, GT251_HUMAN, PCOC1_HUMAN, PPIB_HUMAN	516	67	9075	4.19993	0.00256535	0.000142692	0.00557507
GOTERM_BP_DIRECT	GO:0030574~collagen catabolic process	8	1.10497	0.016122	PRTN3_HUMAN, MMP14_HUMAN, COCA1_HUMAN, CO1A1_HUMAN, CO6A1_HUMAN, CO6A3_HUMAN, CO6A2_HUMAN, CATS_HUMAN	695	64	16792	3.02014	1	0.330527	25.4419
Annotation Cluster 9	Enrichment Score: 4.211673669068593
Category	Term	Count	%	PValue	Genes	List Total	Pop Hits	Pop Total	Fold Enrichment	Bonferroni	Benjamini	FDR
GOTERM_BP_DIRECT	GO:0002474~antigen processing and presentation of peptide antigen via MHC class I	14	1.9337	5.74495e-11	CALX_HUMAN, TAP1_HUMAN, ERAP2_HUMAN, ERAP1_HUMAN, 1B81_HUMAN, 1A03_HUMAN, SC31A_HUMAN, SC24A_HUMAN, B2MG_HUMAN, TPSN_HUMAN, 1A68_HUMAN, 1B45_HUMAN, SC23A_HUMAN, 1C06_HUMAN, DQB1_HUMAN, SC24C_HUMAN	695	30	16792	11.2752	1.77289e-07	2.21611e-08	1.03773e-07
GOTERM_CC_DIRECT	GO:0012507~ER to Golgi transport vesicle membrane	16	2.20994	8.20864e-10	HG2A_HUMAN, 1B81_HUMAN, 1A03_HUMAN, SC31A_HUMAN, DPA1_HUMAN, CD59_HUMAN, SC24A_HUMAN, DRA_HUMAN, USO1_HUMAN, B2MG_HUMAN, 1A68_HUMAN, 1B45_HUMAN, SC23A_HUMAN, SC22B_HUMAN, 1C06_HUMAN, DQB1_HUMAN, TMEDA_HUMAN, SC24C_HUMAN	717	52	18224	7.82062	4.92518e-07	3.07824e-08	1.21235e-06
REACTOME_PATHWAY	R-HSA-983170:R-HSA-983170	13	1.79558	4.57318e-09	CALX_HUMAN, TAP1_HUMAN, ERAP2_HUMAN, ERAP1_HUMAN, 1B81_HUMAN, 1A03_HUMAN, SC31A_HUMAN, SC24A_HUMAN, B2MG_HUMAN, TPSN_HUMAN, 1A68_HUMAN, 1B45_HUMAN, SC23A_HUMAN, 1C06_HUMAN, SC24C_HUMAN	516	26	9075	8.7936	3.17378e-06	3.96724e-07	6.8887e-06
GOTERM_BP_DIRECT	GO:0060333~interferon-gamma-mediated signaling pathway	16	2.20994	1.5992e-07	TRI38_HUMAN, GBP1_HUMAN, STAT1_HUMAN, ICAM1_HUMAN, 1B81_HUMAN, 1A03_HUMAN, DPA1_HUMAN, CD44_HUMAN, DRA_HUMAN, B2MG_HUMAN, KCC2D_HUMAN, 1A68_HUMAN, 1B45_HUMAN, PML_HUMAN, TRI25_HUMAN, DQB1_HUMAN, 1C06_HUMAN, OAS2_HUMAN	695	71	16792	5.44477	0.000493391	2.90297e-05	0.000288869
GOTERM_BP_DIRECT	GO:0019882~antigen processing and presentation	14	1.9337	2.67659e-07	HG2A_HUMAN, RAB32_HUMAN, FCGRN_HUMAN, 1B81_HUMAN, 1A03_HUMAN, DPA1_HUMAN, DRA_HUMAN, RAB8B_HUMAN, 1A68_HUMAN, RAB6A_HUMAN, 1B45_HUMAN, 1C06_HUMAN, DQB1_HUMAN, PSB8_HUMAN, RB27A_HUMAN, CATS_HUMAN	695	55	16792	6.15011	0.000825655	4.58876e-05	0.000483482
GOTERM_CC_DIRECT	GO:0071556~integral component of lumenal side of endoplasmic reticulum membrane	9	1.24309	1.12499e-05	HG2A_HUMAN, CALX_HUMAN, 1A68_HUMAN, 1B45_HUMAN, 1C06_HUMAN, 1B81_HUMAN, DQB1_HUMAN, 1A03_HUMAN, DPA1_HUMAN, DRA_HUMAN, TPSN_HUMAN	717	29	18224	7.88804	0.00672726	0.000204524	0.016614
GOTERM_MF_DIRECT	GO:0042605~peptide antigen binding	9	1.24309	1.1969e-05	1A68_HUMAN, 1B45_HUMAN, TAP1_HUMAN, 1C06_HUMAN, 1B81_HUMAN, DQB1_HUMAN, FCGRN_HUMAN, 1A03_HUMAN, DPA1_HUMAN, DRA_HUMAN, TPSN_HUMAN	697	28	16881	7.78484	0.0117084	0.000840898	0.0188701
GOTERM_CC_DIRECT	GO:0030670~phagocytic vesicle membrane	12	1.65746	1.59475e-05	RAB32_HUMAN, COR1A_HUMAN, 1B81_HUMAN, 1A03_HUMAN, RAB31_HUMAN, RAB8B_HUMAN, B2MG_HUMAN, TLR2_HUMAN, 1B45_HUMAN, 1A68_HUMAN, CY24B_HUMAN, RAC2_HUMAN, 1C06_HUMAN, LAMP2_HUMAN	717	59	18224	5.16956	0.00952295	0.000281389	0.0235507
REACTOME_PATHWAY	R-HSA-877300:R-HSA-877300	17	2.34807	2.95106e-05	TRI38_HUMAN, GBP1_HUMAN, STAT1_HUMAN, ICAM1_HUMAN, 1B81_HUMAN, 1A03_HUMAN, DPA1_HUMAN, CD44_HUMAN, DRA_HUMAN, B2MG_HUMAN, KCC2D_HUMAN, 1A68_HUMAN, 1B45_HUMAN, PML_HUMAN, TRI25_HUMAN, PTN6_HUMAN, 1C06_HUMAN, DQB1_HUMAN, OAS2_HUMAN	516	88	9075	3.39753	0.0202724	0.000974795	0.0444433
UP_KEYWORDS	MHC I	5	0.690608	0.000267771	1A68_HUMAN, 1B45_HUMAN, 1C06_HUMAN, 1B81_HUMAN, DQB1_HUMAN, 1A03_HUMAN, B2MG_HUMAN	724	10	20581	14.2134	0.110205	0.00242963	0.377507
GOTERM_BP_DIRECT	GO:0019886~antigen processing and presentation of exogenous peptide antigen via MHC class II	13	1.79558	0.000396	HG2A_HUMAN, CALX_HUMAN, KIF2A_HUMAN, SC23A_HUMAN, DQB1_HUMAN, SC31A_HUMAN, SC24C_HUMAN, DPA1_HUMAN, KIF3A_HUMAN, SC24A_HUMAN, DRA_HUMAN, CATS_HUMAN, DCTN6_HUMAN	695	92	16792	3.41408	0.705448	0.0212156	0.7129
GOTERM_CC_DIRECT	GO:0042612~MHC class I protein complex	5	0.690608	0.000625056	1A68_HUMAN, 1B45_HUMAN, 1C06_HUMAN, 1B81_HUMAN, DQB1_HUMAN, 1A03_HUMAN, B2MG_HUMAN	717	11	18224	11.5532	0.312815	0.00795017	0.919199
GOTERM_CC_DIRECT	GO:0042613~MHC class II protein complex	6	0.828729	0.00139255	HG2A_HUMAN, 1A68_HUMAN, 1C06_HUMAN, DQB1_HUMAN, 1A03_HUMAN, DPA1_HUMAN, DRA_HUMAN	717	22	18224	6.93191	0.566608	0.0165832	2.03709
REACTOME_PATHWAY	R-HSA-1236977:R-HSA-1236977	5	0.690608	0.00352004	1A68_HUMAN, 1B45_HUMAN, 1C06_HUMAN, 1B81_HUMAN, 1A03_HUMAN, CATS_HUMAN, B2MG_HUMAN	516	12	9075	7.328	0.913466	0.0443073	5.17307
GOTERM_BP_DIRECT	GO:0002480~antigen processing and presentation of exogenous peptide antigen via MHC class I, TAP-independent	4	0.552486	0.00489756	1A68_HUMAN, 1B45_HUMAN, 1C06_HUMAN, 1B81_HUMAN, 1A03_HUMAN, B2MG_HUMAN	695	9	16792	10.7383	1	0.144608	8.48653
GOTERM_CC_DIRECT	GO:0030127~COPII vesicle coat	4	0.552486	0.00589161	SC23A_HUMAN, SC31A_HUMAN, SC24C_HUMAN, SC24A_HUMAN	717	10	18224	10.1668	0.971143	0.058322	8.35721
REACTOME_PATHWAY	R-HSA-2132295:R-HSA-2132295	15	2.07182	0.00907351	HG2A_HUMAN, CALX_HUMAN, KIF2A_HUMAN, TBB4A_HUMAN, SC31A_HUMAN, DPA1_HUMAN, SC24A_HUMAN, DRA_HUMAN, SC23A_HUMAN, DQB1_HUMAN, SC24C_HUMAN, TBB6_HUMAN, KIF3A_HUMAN, CATS_HUMAN, DCTN6_HUMAN	516	122	9075	2.16236	0.99821	0.0955325	12.8292
GOTERM_CC_DIRECT	GO:0032588~trans-Golgi network membrane	9	1.24309	0.0161745	HG2A_HUMAN, RAB6A_HUMAN, DQB1_HUMAN, STX16_HUMAN, MPRI_HUMAN, DPA1_HUMAN, RAB31_HUMAN, MYO1B_HUMAN, DRA_HUMAN	717	83	18224	2.75606	0.999944	0.130443	21.4031
GOTERM_MF_DIRECT	GO:0032395~MHC class II receptor activity	4	0.552486	0.0219164	1C06_HUMAN, DQB1_HUMAN, DPA1_HUMAN, DRA_HUMAN	697	15	16881	6.45854	1	0.313369	29.4892
GOTERM_CC_DIRECT	GO:0030666~endocytic vesicle membrane	7	0.966851	0.0447099	HG2A_HUMAN, KCC2D_HUMAN, CAV1_HUMAN, DQB1_HUMAN, DPA1_HUMAN, DRA_HUMAN, C163A_HUMAN	717	66	18224	2.69574	1	0.275933	49.1122
UP_KEYWORDS	Lysosome	16	2.20994	0.0454974	HG2A_HUMAN, LTOR2_HUMAN, PERM_HUMAN, PPT1_HUMAN, MPRI_HUMAN, RNT2_HUMAN, LTOR1_HUMAN, DPA1_HUMAN, DRA_HUMAN, BL1S1_HUMAN, DNS2A_HUMAN, DQB1_HUMAN, VPS16_HUMAN, LAMP2_HUMAN, RB27A_HUMAN, CATS_HUMAN	724	263	20581	1.72939	1	0.155648	48.1923
Annotation Cluster 10	Enrichment Score: 4.117329361034866
Category	Term	Count	%	PValue	Genes	List Total	Pop Hits	Pop Total	Fold Enrichment	Bonferroni	Benjamini	FDR
GOTERM_CC_DIRECT	GO:0012507~ER to Golgi transport vesicle membrane	16	2.20994	8.20864e-10	HG2A_HUMAN, 1B81_HUMAN, 1A03_HUMAN, SC31A_HUMAN, DPA1_HUMAN, CD59_HUMAN, SC24A_HUMAN, DRA_HUMAN, USO1_HUMAN, B2MG_HUMAN, 1A68_HUMAN, 1B45_HUMAN, SC23A_HUMAN, SC22B_HUMAN, 1C06_HUMAN, DQB1_HUMAN, TMEDA_HUMAN, SC24C_HUMAN	717	52	18224	7.82062	4.92518e-07	3.07824e-08	1.21235e-06
UP_KEYWORDS	ER-Golgi transport	16	2.20994	9.35132e-07	COPB2_HUMAN, SC31A_HUMAN, CNIH4_HUMAN, ERGI2_HUMAN, SC24A_HUMAN, SAR1A_HUMAN, USO1_HUMAN, RAB6A_HUMAN, TPPC3_HUMAN, SC23A_HUMAN, ERGI1_HUMAN, SC22B_HUMAN, TMEDA_HUMAN, SC24C_HUMAN, COPB_HUMAN, SNAA_HUMAN	724	94	20581	4.8386	0.000407634	1.51005e-05	0.00132067
GOTERM_BP_DIRECT	GO:0006888~ER to Golgi vesicle-mediated transport	22	3.03867	2.78738e-06	COPB2_HUMAN, PROC_HUMAN, ANK1_HUMAN, SC31A_HUMAN, CNIH4_HUMAN, CD59_HUMAN, SC24A_HUMAN, USO1_HUMAN, TERA_HUMAN, TPPC3_HUMAN, SC23A_HUMAN, ERGI1_HUMAN, SC22B_HUMAN, ATLA3_HUMAN, TMEDA_HUMAN, SC24C_HUMAN, LMAN2_HUMAN, PROS_HUMAN, COPB_HUMAN, THRB_HUMAN, DCTN6_HUMAN, SNAA_HUMAN	695	160	16792	3.32216	0.00856499	0.000373925	0.00503485
GOTERM_CC_DIRECT	GO:0000139~Golgi membrane	44	6.07735	7.9837e-05	CDIPT_HUMAN, GBP1_HUMAN, MGAT1_HUMAN, SC31A_HUMAN, GTR1_HUMAN, STX16_HUMAN, CORO7_HUMAN, PCAT1_HUMAN, PIPNB_HUMAN, DRA_HUMAN, USO1_HUMAN, TPSN_HUMAN, RAB6A_HUMAN, SC23A_HUMAN, SCAM3_HUMAN, 1C06_HUMAN, RB33B_HUMAN, COPB_HUMAN, HG2A_HUMAN, TMCO1_HUMAN, COPB2_HUMAN, 1B81_HUMAN, 1A03_HUMAN, DPA1_HUMAN, CD59_HUMAN, SC24A_HUMAN, PCAT2_HUMAN, B2MG_HUMAN, 1A68_HUMAN, 1B45_HUMAN, CAV1_HUMAN, TPPC3_HUMAN, …	717	591	18224	1.8923	0.0467748	0.00122756	0.117848
GOTERM_BP_DIRECT	GO:0048208~COPII vesicle coating	11	1.51934	0.000182229	TPPC3_HUMAN, SC23A_HUMAN, SC22B_HUMAN, TFG_HUMAN, SC31A_HUMAN, TMEDA_HUMAN, SC24C_HUMAN, CD59_HUMAN, SC24A_HUMAN, USO1_HUMAN, SNAA_HUMAN	695	61	16792	4.35693	0.430166	0.0121519	0.328657
REACTOME_PATHWAY	R-HSA-204005:R-HSA-204005	12	1.65746	0.00142025	TPPC3_HUMAN, SC23A_HUMAN, SC22B_HUMAN, TFG_HUMAN, SC31A_HUMAN, TMEDA_HUMAN, SC24C_HUMAN, CD59_HUMAN, LMAN2_HUMAN, SC24A_HUMAN, USO1_HUMAN, SNAA_HUMAN	516	68	9075	3.10363	0.627066	0.0216805	2.11812
GOTERM_BP_DIRECT	GO:0006886~intracellular protein transport	19	2.62431	0.00942733	HG2A_HUMAN, COPB2_HUMAN, IMB1_HUMAN, STX16_HUMAN, HGS_HUMAN, SC24A_HUMAN, SAR1A_HUMAN, USO1_HUMAN, PDCD6_HUMAN, TBC9B_HUMAN, SC23A_HUMAN, RAN_HUMAN, VPS16_HUMAN, TMEDA_HUMAN, SC24C_HUMAN, CDK5_HUMAN, COPB_HUMAN, 1433F_HUMAN, SNAA_HUMAN	695	236	16792	1.94518	1	0.231519	15.7261
REACTOME_PATHWAY	R-HSA-5694530:R-HSA-5694530	7	0.966851	0.009685	SC23A_HUMAN, SC22B_HUMAN, TMEDA_HUMAN, SC24C_HUMAN, CD59_HUMAN, LMAN2_HUMAN, SC24A_HUMAN	516	33	9075	3.73062	0.998834	0.0986936	13.6359
COG_ONTOLOGY	Intracellular trafficking and secretion	6	0.828729	0.0217781	SC23A_HUMAN, SC22B_HUMAN, IMB1_HUMAN, SC24C_HUMAN, SC24A_HUMAN, ARMC8_HUMAN	80	42	2026	3.61786	0.410482	0.410482	16.1911
Annotation Cluster 11	Enrichment Score: 3.8919088134207627
Category	Term	Count	%	PValue	Genes	List Total	Pop Hits	Pop Total	Fold Enrichment	Bonferroni	Benjamini	FDR
GOTERM_BP_DIRECT	GO:0042730~fibrinolysis	11	1.51934	3.18235e-09	HRG_HUMAN, PLMN_HUMAN, FIBA_HUMAN, PROS_HUMAN, CBPB2_HUMAN, THRB_HUMAN, FIBB_HUMAN, FIBG_HUMAN, ANXA2_HUMAN, A2AP_HUMAN, PAI1_HUMAN	695	21	16792	12.6558	9.82067e-06	9.82072e-07	5.7484e-06
GOTERM_BP_DIRECT	GO:0051918~negative regulation of fibrinolysis	8	1.10497	2.15204e-08	HRG_HUMAN, TSP1_HUMAN, PLMN_HUMAN, CBPB2_HUMAN, THRB_HUMAN, APOH_HUMAN, A2AP_HUMAN, PAI1_HUMAN	695	10	16792	19.3289	6.64098e-05	5.1086e-06	3.88732e-05
UP_KEYWORDS	Hemostasis	12	1.65746	6.42866e-07	HRG_HUMAN, PROC_HUMAN, PLMN_HUMAN, VWF_HUMAN, ANXA5_HUMAN, FIBA_HUMAN, PROS_HUMAN, CBPB2_HUMAN, THRB_HUMAN, FIBB_HUMAN, FIBG_HUMAN, KNG1_HUMAN	724	48	20581	7.1067	0.00028025	1.12115e-05	0.000907908
UP_KEYWORDS	Blood coagulation	12	1.65746	6.42866e-07	HRG_HUMAN, PROC_HUMAN, PLMN_HUMAN, VWF_HUMAN, ANXA5_HUMAN, FIBA_HUMAN, PROS_HUMAN, CBPB2_HUMAN, THRB_HUMAN, FIBB_HUMAN, FIBG_HUMAN, KNG1_HUMAN	724	48	20581	7.1067	0.00028025	1.12115e-05	0.000907908
GOTERM_BP_DIRECT	GO:0007596~blood coagulation	23	3.1768	7.6391e-06	LNP_HUMAN, MMRN1_HUMAN, PROC_HUMAN, HBB_HUMAN, ANXA5_HUMAN, FIBA_HUMAN, CD59_HUMAN, CAZA1_HUMAN, CBPB2_HUMAN, FIBB_HUMAN, DOCK8_HUMAN, PLMN_HUMAN, VWF_HUMAN, PRTN3_HUMAN, CAPZB_HUMAN, CO1A1_HUMAN, ANO6_HUMAN, ENTP1_HUMAN, PROS_HUMAN, THRB_HUMAN, RB27A_HUMAN, FIBG_HUMAN, LYN_HUMAN	695	184	16792	3.02014	0.0232986	0.000812578	0.0137979
UP_KEYWORDS	Thrombophilia	5	0.690608	0.000267771	HRG_HUMAN, PROC_HUMAN, PLMN_HUMAN, PROS_HUMAN, THRB_HUMAN	724	10	20581	14.2134	0.110205	0.00242963	0.377507
BIOCARTA	h_fibrinolysisPathway:Fibrinolysis Pathway	7	0.966851	0.000427744	PLMN_HUMAN, FIBA_HUMAN, CBPB2_HUMAN, THRB_HUMAN, FIBB_HUMAN, FIBG_HUMAN, PAI1_HUMAN	144	13	1625	6.07639	0.0827937	0.0422911	0.535682
REACTOME_PATHWAY	R-HSA-140875:R-HSA-140875	7	0.966851	0.00110831	PROC_HUMAN, PRTN3_HUMAN, FIBA_HUMAN, PROS_HUMAN, THRB_HUMAN, FIBB_HUMAN, FIBG_HUMAN	516	22	9075	5.59593	0.536797	0.0177382	1.65652
UP_KEYWORDS	Fibrinolysis	4	0.552486	0.002118	HRG_HUMAN, PLMN_HUMAN, PROS_HUMAN, CBPB2_HUMAN	724	8	20581	14.2134	0.603241	0.0137027	2.95001
BIOCARTA	h_extrinsicPathway:Extrinsic Prothrombin Activation Pathway	6	0.828729	0.00354618	PROC_HUMAN, FIBA_HUMAN, PROS_HUMAN, THRB_HUMAN, FIBB_HUMAN, FIBG_HUMAN	144	13	1625	5.20833	0.512079	0.164229	4.36194
GOTERM_BP_DIRECT	GO:2000352~negative regulation of endothelial cell apoptotic process	6	0.828729	0.00529733	ANGL4_HUMAN, ICAM1_HUMAN, FIBA_HUMAN, FIBB_HUMAN, FIBG_HUMAN, PAI1_HUMAN	695	28	16792	5.17739	1	0.152586	9.14835
BIOCARTA	h_amiPathway:Acute Myocardial Infarction	7	0.966851	0.00746635	PROC_HUMAN, PLMN_HUMAN, FIBA_HUMAN, PROS_HUMAN, THRB_HUMAN, FIBB_HUMAN, FIBG_HUMAN	144	21	1625	3.76157	0.779941	0.222996	8.97965
GOTERM_BP_DIRECT	GO:1902042~negative regulation of extrinsic apoptotic signaling pathway via death domain receptors	6	0.828729	0.0107997	ICAM1_HUMAN, TRADD_HUMAN, FIBA_HUMAN, FIBB_HUMAN, FIBG_HUMAN, PAI1_HUMAN	695	33	16792	4.39294	1	0.25277	17.8103
BIOCARTA	h_intrinsicPathway:Intrinsic Prothrombin Activation Pathway	7	0.966851	0.0119858	PROC_HUMAN, FIBA_HUMAN, PROS_HUMAN, THRB_HUMAN, FIBB_HUMAN, FIBG_HUMAN, KNG1_HUMAN	144	23	1625	3.43448	0.912468	0.262485	14.0482
UP_KEYWORDS	Zymogen	14	1.9337	0.0396233	PROC_HUMAN, CFAB_HUMAN, CBPB2_HUMAN, HTRA2_HUMAN, PLMN_HUMAN, PSB9_HUMAN, PRTN3_HUMAN, MMP14_HUMAN, PROS_HUMAN, PSB8_HUMAN, THRB_HUMAN, CASP3_HUMAN, CATS_HUMAN, CASP1_HUMAN	724	214	20581	1.8597	1	0.140977	43.503
Annotation Cluster 12	Enrichment Score: 3.618305081373843
Category	Term	Count	%	PValue	Genes	List Total	Pop Hits	Pop Total	Fold Enrichment	Bonferroni	Benjamini	FDR
GOTERM_BP_DIRECT	GO:0002479~antigen processing and presentation of exogenous peptide antigen via MHC class I, TAP-dependent	19	2.62431	4.50163e-11	PSB1_HUMAN, 1B81_HUMAN, 1A03_HUMAN, PSMF1_HUMAN, NCF2_HUMAN, PSD12_HUMAN, PSB3_HUMAN, PSDE_HUMAN, B2MG_HUMAN, NCF4_HUMAN, 1A68_HUMAN, 1B45_HUMAN, CY24B_HUMAN, PRS7_HUMAN, PSB9_HUMAN, 1C06_HUMAN, PRS6A_HUMAN, PSA6_HUMAN, PSA5_HUMAN, PSB8_HUMAN, PSA1_HUMAN	695	63	16792	7.2867	1.3892e-07	1.98457e-08	8.13146e-08
REACTOME_PATHWAY	R-HSA-1236974:R-HSA-1236974	20	2.76243	1.58666e-07	TAP1_HUMAN, PSB1_HUMAN, 1B81_HUMAN, 1A03_HUMAN, PSMF1_HUMAN, PSD12_HUMAN, PSB3_HUMAN, PSDE_HUMAN, B2MG_HUMAN, TPSN_HUMAN, TLR2_HUMAN, 1A68_HUMAN, 1B45_HUMAN, PRS7_HUMAN, SC22B_HUMAN, PSB9_HUMAN, 1C06_HUMAN, PRS6A_HUMAN, PSA6_HUMAN, PSA5_HUMAN, PSB8_HUMAN, PSA1_HUMAN	516	84	9075	4.18743	0.000110108	8.47027e-06	0.000239002
UP_KEYWORDS	Proteasome	12	1.65746	1.8482e-06	PRS7_HUMAN, PSB1_HUMAN, PSB9_HUMAN, PRS6A_HUMAN, PSMF1_HUMAN, PSD12_HUMAN, PSA6_HUMAN, PSB8_HUMAN, PSA5_HUMAN, PSDE_HUMAN, PSB3_HUMAN, PSA1_HUMAN	724	53	20581	6.43626	0.00080549	2.77863e-05	0.00261016
GOTERM_CC_DIRECT	GO:0000502~proteasome complex	13	1.79558	3.05095e-06	PSB1_HUMAN, PRS7_HUMAN, PSB9_HUMAN, PRS6A_HUMAN, PSMF1_HUMAN, PSD12_HUMAN, PSA6_HUMAN, PSA5_HUMAN, PSB8_HUMAN, PSDE_HUMAN, PSB3_HUMAN, PSA1_HUMAN, TERA_HUMAN	717	60	18224	5.50702	0.0018289	6.53755e-05	0.00450593
GOTERM_BP_DIRECT	GO:0006521~regulation of cellular amino acid metabolic process	12	1.65746	5.83537e-06	PRS7_HUMAN, PSB1_HUMAN, PSB9_HUMAN, PRS6A_HUMAN, PSMF1_HUMAN, PSD12_HUMAN, PSA6_HUMAN, PSB8_HUMAN, PSA5_HUMAN, PSDE_HUMAN, PSB3_HUMAN, PSA1_HUMAN	695	51	16792	5.68498	0.0178468	0.000692376	0.0105401
GOTERM_CC_DIRECT	GO:0005839~proteasome core complex	8	1.10497	1.00735e-05	PSB1_HUMAN, PSB9_HUMAN, PSMF1_HUMAN, PSA6_HUMAN, PSB8_HUMAN, PSA5_HUMAN, PSB3_HUMAN, PSA1_HUMAN	717	21	18224	9.68267	0.00602592	0.000194953	0.0148768
REACTOME_PATHWAY	R-HSA-5358346:R-HSA-5358346	14	1.9337	2.3958e-05	PSB1_HUMAN, PDIA1_HUMAN, PSMF1_HUMAN, PSD12_HUMAN, PSB3_HUMAN, PSDE_HUMAN, TERA_HUMAN, PRS7_HUMAN, PSB9_HUMAN, PRS6A_HUMAN, PSA6_HUMAN, PSB8_HUMAN, PSA5_HUMAN, PSA1_HUMAN	516	60	9075	4.10368	0.0164896	0.000831007	0.0360824
GOTERM_BP_DIRECT	GO:0051436~negative regulation of ubiquitin-protein ligase activity involved in mitotic cell cycle	13	1.79558	3.08016e-05	PSB1_HUMAN, PRS7_HUMAN, PSB9_HUMAN, PRS6A_HUMAN, PSMF1_HUMAN, PSD12_HUMAN, PSA6_HUMAN, PSA5_HUMAN, PSB8_HUMAN, BUB3_HUMAN, PSDE_HUMAN, PSB3_HUMAN, PSA1_HUMAN	695	71	16792	4.42387	0.0906773	0.0030616	0.0556236
GOTERM_BP_DIRECT	GO:0050852~T cell receptor signaling pathway	19	2.62431	4.01512e-05	PSB1_HUMAN, PSMF1_HUMAN, PSD12_HUMAN, DPA1_HUMAN, THY1_HUMAN, PSDE_HUMAN, DRA_HUMAN, PSB3_HUMAN, PTPRC_HUMAN, PTPRJ_HUMAN, PRS7_HUMAN, PSB9_HUMAN, DQB1_HUMAN, PRS6A_HUMAN, CSK_HUMAN, PSA6_HUMAN, PSA5_HUMAN, PSB8_HUMAN, PSA1_HUMAN	695	148	16792	3.10177	0.11654	0.00374778	0.0725019
UP_KEYWORDS	Threonine protease	7	0.966851	4.67806e-05	PSB1_HUMAN, PSB9_HUMAN, PSA6_HUMAN, PSB8_HUMAN, PSA5_HUMAN, PSB3_HUMAN, PSA1_HUMAN	724	20	20581	9.94938	0.0201902	0.00049736	0.0660475
REACTOME_PATHWAY	R-HSA-450408:R-HSA-450408	13	1.79558	5.52388e-05	PSB1_HUMAN, HS71B_HUMAN, PRS7_HUMAN, PSB9_HUMAN, PRS6A_HUMAN, PSMF1_HUMAN, PSD12_HUMAN, PSA6_HUMAN, PSA5_HUMAN, PSB8_HUMAN, PSDE_HUMAN, PSB3_HUMAN, PSA1_HUMAN	516	56	9075	4.08275	0.0376112	0.00166543	0.0831751
REACTOME_PATHWAY	R-HSA-5362768:R-HSA-5362768	13	1.79558	5.52388e-05	PSB1_HUMAN, PRS7_HUMAN, PSB9_HUMAN, PRS6A_HUMAN, PSMF1_HUMAN, PSD12_HUMAN, PSA6_HUMAN, PSA5_HUMAN, PSB8_HUMAN, PSDE_HUMAN, PSB3_HUMAN, PSA1_HUMAN, TERA_HUMAN	516	56	9075	4.08275	0.0376112	0.00166543	0.0831751
GOTERM_BP_DIRECT	GO:0051437~positive regulation of ubiquitin-protein ligase activity involved in regulation of mitotic cell cycle transition	13	1.79558	6.18052e-05	PSB1_HUMAN, PRS7_HUMAN, PSB9_HUMAN, PRS6A_HUMAN, PSMF1_HUMAN, PSD12_HUMAN, PSA6_HUMAN, PSA5_HUMAN, PSB8_HUMAN, BUB3_HUMAN, PSDE_HUMAN, PSB3_HUMAN, PSA1_HUMAN	695	76	16792	4.13283	0.17365	0.0055942	0.111582
GOTERM_BP_DIRECT	GO:0038061~NIK/NF-kappaB signaling	12	1.65746	7.49147e-05	PRS7_HUMAN, PSB1_HUMAN, PSB9_HUMAN, PRS6A_HUMAN, PSMF1_HUMAN, PSD12_HUMAN, PSA6_HUMAN, PSB8_HUMAN, PSA5_HUMAN, PSDE_HUMAN, PSB3_HUMAN, PSA1_HUMAN	695	66	16792	4.39294	0.206416	0.00640152	0.135235
REACTOME_PATHWAY	R-HSA-1236978:R-HSA-1236978	12	1.65746	8.7322e-05	PRS7_HUMAN, PSB1_HUMAN, PSB9_HUMAN, PRS6A_HUMAN, PSMF1_HUMAN, PSD12_HUMAN, PSA6_HUMAN, PSB8_HUMAN, PSA5_HUMAN, PSDE_HUMAN, PSB3_HUMAN, PSA1_HUMAN	516	50	9075	4.22093	0.0588043	0.00242123	0.131455
REACTOME_PATHWAY	R-HSA-211733:R-HSA-211733	12	1.65746	8.7322e-05	PRS7_HUMAN, PSB1_HUMAN, PSB9_HUMAN, PRS6A_HUMAN, PSMF1_HUMAN, PSD12_HUMAN, PSA6_HUMAN, PSB8_HUMAN, PSA5_HUMAN, PSDE_HUMAN, PSB3_HUMAN, PSA1_HUMAN	516	50	9075	4.22093	0.0588043	0.00242123	0.131455
GOTERM_BP_DIRECT	GO:0031145~anaphase-promoting complex-dependent catabolic process	13	1.79558	9.1119e-05	PSB1_HUMAN, PRS7_HUMAN, PSB9_HUMAN, PRS6A_HUMAN, PSMF1_HUMAN, PSD12_HUMAN, PSA6_HUMAN, PSA5_HUMAN, PSB8_HUMAN, BUB3_HUMAN, PSDE_HUMAN, PSB3_HUMAN, PSA1_HUMAN	695	79	16792	3.97589	0.245127	0.0070055	0.164464
GOTERM_BP_DIRECT	GO:0060071~Wnt signaling pathway, planar cell polarity pathway	14	1.9337	0.00010096	ARRB2_HUMAN, PSB1_HUMAN, PRS7_HUMAN, PSB9_HUMAN, PROF1_HUMAN, PRS6A_HUMAN, PSMF1_HUMAN, PSD12_HUMAN, PSA6_HUMAN, PSA5_HUMAN, PSB8_HUMAN, PSDE_HUMAN, PSB3_HUMAN, PSA1_HUMAN	695	92	16792	3.6767	0.26771	0.00739108	0.182211
GOTERM_BP_DIRECT	GO:0043161~proteasome-mediated ubiquitin-dependent protein catabolic process	22	3.03867	0.000105703	TRI38_HUMAN, PSB1_HUMAN, DDB1_HUMAN, PSMF1_HUMAN, PSD12_HUMAN, PSB3_HUMAN, PSDE_HUMAN, TERA_HUMAN, ARRB2_HUMAN, UBE2K_HUMAN, PRS7_HUMAN, PML_HUMAN, PSB9_HUMAN, ARRB1_HUMAN, PRS6A_HUMAN, PSA6_HUMAN, NED4L_HUMAN, PSA5_HUMAN, PSB8_HUMAN, BUB3_HUMAN, PCBP2_HUMAN, PSA1_HUMAN	695	203	16792	2.61845	0.27835	0.0075577	0.190763
REACTOME_PATHWAY	R-HSA-350562:R-HSA-350562	12	1.65746	0.000105735	PRS7_HUMAN, PSB1_HUMAN, PSB9_HUMAN, PRS6A_HUMAN, PSMF1_HUMAN, PSD12_HUMAN, PSA6_HUMAN, PSB8_HUMAN, PSA5_HUMAN, PSDE_HUMAN, PSB3_HUMAN, PSA1_HUMAN	516	51	9075	4.13817	0.0707558	0.00281847	0.159152
REACTOME_PATHWAY	R-HSA-69229:R-HSA-69229	12	1.65746	0.000105735	PRS7_HUMAN, PSB1_HUMAN, PSB9_HUMAN, PRS6A_HUMAN, PSMF1_HUMAN, PSD12_HUMAN, PSA6_HUMAN, PSB8_HUMAN, PSA5_HUMAN, PSDE_HUMAN, PSB3_HUMAN, PSA1_HUMAN	516	51	9075	4.13817	0.0707558	0.00281847	0.159152
REACTOME_PATHWAY	R-HSA-69481:R-HSA-69481	12	1.65746	0.000105735	PRS7_HUMAN, PSB1_HUMAN, PSB9_HUMAN, PRS6A_HUMAN, PSMF1_HUMAN, PSD12_HUMAN, PSA6_HUMAN, PSB8_HUMAN, PSA5_HUMAN, PSDE_HUMAN, PSB3_HUMAN, PSA1_HUMAN	516	51	9075	4.13817	0.0707558	0.00281847	0.159152
REACTOME_PATHWAY	R-HSA-69017:R-HSA-69017	12	1.65746	0.000105735	PRS7_HUMAN, PSB1_HUMAN, PSB9_HUMAN, PRS6A_HUMAN, PSMF1_HUMAN, PSD12_HUMAN, PSA6_HUMAN, PSB8_HUMAN, PSA5_HUMAN, PSDE_HUMAN, PSB3_HUMAN, PSA1_HUMAN	516	51	9075	4.13817	0.0707558	0.00281847	0.159152
REACTOME_PATHWAY	R-HSA-180534:R-HSA-180534	12	1.65746	0.000127359	PRS7_HUMAN, PSB1_HUMAN, PSB9_HUMAN, PRS6A_HUMAN, PSMF1_HUMAN, PSD12_HUMAN, PSA6_HUMAN, PSB8_HUMAN, PSA5_HUMAN, PSDE_HUMAN, PSB3_HUMAN, PSA1_HUMAN	516	52	9075	4.05859	0.0845987	0.00326845	0.191672
REACTOME_PATHWAY	R-HSA-349425:R-HSA-349425	12	1.65746	0.000127359	PRS7_HUMAN, PSB1_HUMAN, PSB9_HUMAN, PRS6A_HUMAN, PSMF1_HUMAN, PSD12_HUMAN, PSA6_HUMAN, PSB8_HUMAN, PSA5_HUMAN, PSDE_HUMAN, PSB3_HUMAN, PSA1_HUMAN	516	52	9075	4.05859	0.0845987	0.00326845	0.191672
REACTOME_PATHWAY	R-HSA-5678895:R-HSA-5678895	13	1.79558	0.000132946	PSB1_HUMAN, PRS7_HUMAN, PSB9_HUMAN, PRS6A_HUMAN, PSMF1_HUMAN, PSD12_HUMAN, PSA6_HUMAN, PSA5_HUMAN, PSB8_HUMAN, PSDE_HUMAN, PSB3_HUMAN, PSA1_HUMAN, TERA_HUMAN	516	61	9075	3.74809	0.0881416	0.00328996	0.200073
REACTOME_PATHWAY	R-HSA-69601:R-HSA-69601	12	1.65746	0.000152636	PRS7_HUMAN, PSB1_HUMAN, PSB9_HUMAN, PRS6A_HUMAN, PSMF1_HUMAN, PSD12_HUMAN, PSA6_HUMAN, PSB8_HUMAN, PSA5_HUMAN, PSDE_HUMAN, PSB3_HUMAN, PSA1_HUMAN	516	53	9075	3.98201	0.100519	0.00364636	0.229673
GOTERM_MF_DIRECT	GO:0004298~threonine-type endopeptidase activity	7	0.966851	0.000153311	PSB1_HUMAN, PSB9_HUMAN, PSA6_HUMAN, PSB8_HUMAN, PSA5_HUMAN, PSB3_HUMAN, PSA1_HUMAN	697	21	16881	8.07317	0.14004	0.00751511	0.241456
REACTOME_PATHWAY	R-HSA-180585:R-HSA-180585	12	1.65746	0.000182052	PRS7_HUMAN, PSB1_HUMAN, PSB9_HUMAN, PRS6A_HUMAN, PSMF1_HUMAN, PSD12_HUMAN, PSA6_HUMAN, PSB8_HUMAN, PSA5_HUMAN, PSDE_HUMAN, PSB3_HUMAN, PSA1_HUMAN	516	54	9075	3.90827	0.118698	0.00420299	0.273878
REACTOME_PATHWAY	R-HSA-174113:R-HSA-174113	12	1.65746	0.000216136	PRS7_HUMAN, PSB1_HUMAN, PSB9_HUMAN, PRS6A_HUMAN, PSMF1_HUMAN, PSD12_HUMAN, PSA6_HUMAN, PSB8_HUMAN, PSA5_HUMAN, PSDE_HUMAN, PSB3_HUMAN, PSA1_HUMAN	516	55	9075	3.83721	0.139304	0.00482748	0.325076
REACTOME_PATHWAY	R-HSA-4641257:R-HSA-4641257	12	1.65746	0.000216136	PRS7_HUMAN, PSB1_HUMAN, PSB9_HUMAN, PRS6A_HUMAN, PSMF1_HUMAN, PSD12_HUMAN, PSA6_HUMAN, PSB8_HUMAN, PSA5_HUMAN, PSDE_HUMAN, PSB3_HUMAN, PSA1_HUMAN	516	55	9075	3.83721	0.139304	0.00482748	0.325076
REACTOME_PATHWAY	R-HSA-4641258:R-HSA-4641258	12	1.65746	0.000300671	PRS7_HUMAN, PSB1_HUMAN, PSB9_HUMAN, PRS6A_HUMAN, PSMF1_HUMAN, PSD12_HUMAN, PSA6_HUMAN, PSB8_HUMAN, PSA5_HUMAN, PSDE_HUMAN, PSB3_HUMAN, PSA1_HUMAN	516	57	9075	3.70257	0.188359	0.00650056	0.451951
GOTERM_BP_DIRECT	GO:0043488~regulation of mRNA stability	14	1.9337	0.000319415	PSB1_HUMAN, HS71B_HUMAN, PRS7_HUMAN, 1433Z_HUMAN, PSB9_HUMAN, PRS6A_HUMAN, PSMF1_HUMAN, PSD12_HUMAN, PSA6_HUMAN, PSA5_HUMAN, PSB8_HUMAN, PSDE_HUMAN, PSB3_HUMAN, PSA1_HUMAN	695	103	16792	3.28404	0.626887	0.0184294	0.575403
GOTERM_BP_DIRECT	GO:0033209~tumor necrosis factor-mediated signaling pathway	15	2.07182	0.000364978	STAT1_HUMAN, PSB1_HUMAN, ASC_HUMAN, PSMF1_HUMAN, PSD12_HUMAN, TRADD_HUMAN, PSB3_HUMAN, PSDE_HUMAN, PRS7_HUMAN, PSB9_HUMAN, PRS6A_HUMAN, PSA6_HUMAN, PSB8_HUMAN, PSA5_HUMAN, PSA1_HUMAN	695	118	16792	3.07133	0.675843	0.0206455	0.657225
GOTERM_BP_DIRECT	GO:0002223~stimulatory C-type lectin receptor signaling pathway	14	1.9337	0.000386357	ICAM3_HUMAN, PSB1_HUMAN, PSMF1_HUMAN, PSD12_HUMAN, PSB3_HUMAN, PSDE_HUMAN, PRS7_HUMAN, PSB9_HUMAN, PRS6A_HUMAN, PSA6_HUMAN, PSB8_HUMAN, PSA5_HUMAN, PSA1_HUMAN, LYN_HUMAN	695	105	16792	3.22149	0.696547	0.02107	0.695596
REACTOME_PATHWAY	R-HSA-68827:R-HSA-68827	12	1.65746	0.000411476	PRS7_HUMAN, PSB1_HUMAN, PSB9_HUMAN, PRS6A_HUMAN, PSMF1_HUMAN, PSD12_HUMAN, PSA6_HUMAN, PSB8_HUMAN, PSA5_HUMAN, PSDE_HUMAN, PSB3_HUMAN, PSA1_HUMAN	516	59	9075	3.57706	0.248454	0.00861789	0.618026
REACTOME_PATHWAY	R-HSA-5676590:R-HSA-5676590	12	1.65746	0.000411476	PRS7_HUMAN, PSB1_HUMAN, PSB9_HUMAN, PRS6A_HUMAN, PSMF1_HUMAN, PSD12_HUMAN, PSA6_HUMAN, PSB8_HUMAN, PSA5_HUMAN, PSDE_HUMAN, PSB3_HUMAN, PSA1_HUMAN	516	59	9075	3.57706	0.248454	0.00861789	0.618026
GOTERM_BP_DIRECT	GO:0038095~Fc-epsilon receptor signaling pathway	19	2.62431	0.000424581	PSB1_HUMAN, HV434_HUMAN, PSMF1_HUMAN, KV315_HUMAN, PSD12_HUMAN, HV307_HUMAN, PSB3_HUMAN, PSDE_HUMAN, IGKC_HUMAN, LV321_HUMAN, PRS7_HUMAN, PSB9_HUMAN, PRS6A_HUMAN, PSA6_HUMAN, PSB8_HUMAN, PSA5_HUMAN, PSA1_HUMAN, LV147_HUMAN, LYN_HUMAN	695	178	16792	2.579	0.730324	0.0223421	0.764166
REACTOME_PATHWAY	R-HSA-187577:R-HSA-187577	12	1.65746	0.000478598	PRS7_HUMAN, PSB1_HUMAN, PSB9_HUMAN, PRS6A_HUMAN, PSMF1_HUMAN, PSD12_HUMAN, PSA6_HUMAN, PSB8_HUMAN, PSA5_HUMAN, PSDE_HUMAN, PSB3_HUMAN, PSA1_HUMAN	516	60	9075	3.51744	0.282675	0.00972378	0.718502
REACTOME_PATHWAY	R-HSA-5610785:R-HSA-5610785	12	1.65746	0.000478598	PRS7_HUMAN, PSB1_HUMAN, PSB9_HUMAN, PRS6A_HUMAN, PSMF1_HUMAN, PSD12_HUMAN, PSA6_HUMAN, PSB8_HUMAN, PSA5_HUMAN, PSDE_HUMAN, PSB3_HUMAN, PSA1_HUMAN	516	60	9075	3.51744	0.282675	0.00972378	0.718502
REACTOME_PATHWAY	R-HSA-5610783:R-HSA-5610783	12	1.65746	0.000478598	PRS7_HUMAN, PSB1_HUMAN, PSB9_HUMAN, PRS6A_HUMAN, PSMF1_HUMAN, PSD12_HUMAN, PSA6_HUMAN, PSB8_HUMAN, PSA5_HUMAN, PSDE_HUMAN, PSB3_HUMAN, PSA1_HUMAN	516	60	9075	3.51744	0.282675	0.00972378	0.718502
REACTOME_PATHWAY	R-HSA-5610780:R-HSA-5610780	12	1.65746	0.000478598	PRS7_HUMAN, PSB1_HUMAN, PSB9_HUMAN, PRS6A_HUMAN, PSMF1_HUMAN, PSD12_HUMAN, PSA6_HUMAN, PSB8_HUMAN, PSA5_HUMAN, PSDE_HUMAN, PSB3_HUMAN, PSA1_HUMAN	516	60	9075	3.51744	0.282675	0.00972378	0.718502
REACTOME_PATHWAY	R-HSA-5607761:R-HSA-5607761	12	1.65746	0.000478598	PRS7_HUMAN, PSB1_HUMAN, PSB9_HUMAN, PRS6A_HUMAN, PSMF1_HUMAN, PSD12_HUMAN, PSA6_HUMAN, PSB8_HUMAN, PSA5_HUMAN, PSDE_HUMAN, PSB3_HUMAN, PSA1_HUMAN	516	60	9075	3.51744	0.282675	0.00972378	0.718502
REACTOME_PATHWAY	R-HSA-174184:R-HSA-174184	13	1.79558	0.000663595	PSB1_HUMAN, PRS7_HUMAN, PSB9_HUMAN, PRS6A_HUMAN, PSMF1_HUMAN, PSD12_HUMAN, PSA6_HUMAN, PSA5_HUMAN, PSB8_HUMAN, BUB3_HUMAN, PSDE_HUMAN, PSB3_HUMAN, PSA1_HUMAN	516	72	9075	3.17547	0.36915	0.0127154	0.994938
REACTOME_PATHWAY	R-HSA-2871837:R-HSA-2871837	19	2.62431	0.000709987	PSB1_HUMAN, HV434_HUMAN, PSMF1_HUMAN, KV315_HUMAN, PSD12_HUMAN, HV307_HUMAN, PSB3_HUMAN, PSDE_HUMAN, IGKC_HUMAN, LV321_HUMAN, PRS7_HUMAN, PSB9_HUMAN, PRS6A_HUMAN, PSA6_HUMAN, PSB8_HUMAN, PSA5_HUMAN, PSA1_HUMAN, LV147_HUMAN, LYN_HUMAN	516	137	9075	2.4391	0.389151	0.0132334	1.06415
REACTOME_PATHWAY	R-HSA-174084:R-HSA-174084	12	1.65746	0.000737166	PRS7_HUMAN, PSB1_HUMAN, PSB9_HUMAN, PRS6A_HUMAN, PSMF1_HUMAN, PSD12_HUMAN, PSA6_HUMAN, PSB8_HUMAN, PSA5_HUMAN, PSDE_HUMAN, PSB3_HUMAN, PSA1_HUMAN	516	63	9075	3.34994	0.400574	0.0133777	1.10467
REACTOME_PATHWAY	R-HSA-382556:R-HSA-382556	14	1.9337	0.000832093	PSB1_HUMAN, PSMF1_HUMAN, PSD12_HUMAN, PSB3_HUMAN, PSDE_HUMAN, TERA_HUMAN, PRS7_HUMAN, PSB9_HUMAN, PRS6A_HUMAN, IF2A_HUMAN, PSA6_HUMAN, PSB8_HUMAN, PSA5_HUMAN, PSA1_HUMAN	516	84	9075	2.9312	0.43882	0.014339	1.2461
REACTOME_PATHWAY	R-HSA-4608870:R-HSA-4608870	12	1.65746	0.000845634	PRS7_HUMAN, PSB1_HUMAN, PSB9_HUMAN, PRS6A_HUMAN, PSMF1_HUMAN, PSD12_HUMAN, PSA6_HUMAN, PSB8_HUMAN, PSA5_HUMAN, PSDE_HUMAN, PSB3_HUMAN, PSA1_HUMAN	516	64	9075	3.2976	0.444073	0.0142179	1.26625
REACTOME_PATHWAY	R-HSA-5632684:R-HSA-5632684	12	1.65746	0.00110241	PRS7_HUMAN, PSB1_HUMAN, PSB9_HUMAN, PRS6A_HUMAN, PSMF1_HUMAN, PSD12_HUMAN, PSA6_HUMAN, PSB8_HUMAN, PSA5_HUMAN, PSDE_HUMAN, PSB3_HUMAN, PSA1_HUMAN	516	66	9075	3.19767	0.534895	0.0180609	1.64777
REACTOME_PATHWAY	R-HSA-174154:R-HSA-174154	12	1.65746	0.00125307	PRS7_HUMAN, PSB1_HUMAN, PSB9_HUMAN, PRS6A_HUMAN, PSMF1_HUMAN, PSD12_HUMAN, PSA6_HUMAN, PSB8_HUMAN, PSA5_HUMAN, PSDE_HUMAN, PSB3_HUMAN, PSA1_HUMAN	516	67	9075	3.14995	0.581121	0.0195824	1.87098
REACTOME_PATHWAY	R-HSA-1169091:R-HSA-1169091	12	1.65746	0.00125307	PRS7_HUMAN, PSB1_HUMAN, PSB9_HUMAN, PRS6A_HUMAN, PSMF1_HUMAN, PSD12_HUMAN, PSA6_HUMAN, PSB8_HUMAN, PSA5_HUMAN, PSDE_HUMAN, PSB3_HUMAN, PSA1_HUMAN	516	67	9075	3.14995	0.581121	0.0195824	1.87098
GOTERM_BP_DIRECT	GO:0090263~positive regulation of canonical Wnt signaling pathway	14	1.9337	0.00137836	PSB1_HUMAN, PSMF1_HUMAN, PSD12_HUMAN, PSB3_HUMAN, PSDE_HUMAN, CAV1_HUMAN, PRS7_HUMAN, PSB9_HUMAN, PRS6A_HUMAN, CO1A1_HUMAN, PSA6_HUMAN, PSB8_HUMAN, PSA5_HUMAN, PSA1_HUMAN	695	120	16792	2.8188	0.985829	0.055898	2.46073
REACTOME_PATHWAY	R-HSA-195253:R-HSA-195253	12	1.65746	0.00142025	PRS7_HUMAN, PSB1_HUMAN, PSB9_HUMAN, PRS6A_HUMAN, PSMF1_HUMAN, PSD12_HUMAN, PSA6_HUMAN, PSB8_HUMAN, PSA5_HUMAN, PSDE_HUMAN, PSB3_HUMAN, PSA1_HUMAN	516	68	9075	3.10363	0.627066	0.0216805	2.11812
REACTOME_PATHWAY	R-HSA-5658442:R-HSA-5658442	12	1.65746	0.00142025	PRS7_HUMAN, PSB1_HUMAN, PSB9_HUMAN, PRS6A_HUMAN, PSMF1_HUMAN, PSD12_HUMAN, PSA6_HUMAN, PSB8_HUMAN, PSA5_HUMAN, PSDE_HUMAN, PSB3_HUMAN, PSA1_HUMAN	516	68	9075	3.10363	0.627066	0.0216805	2.11812
REACTOME_PATHWAY	R-HSA-5668541:R-HSA-5668541	12	1.65746	0.00160529	PRS7_HUMAN, PSB1_HUMAN, PSB9_HUMAN, PRS6A_HUMAN, PSMF1_HUMAN, PSD12_HUMAN, PSA6_HUMAN, PSB8_HUMAN, PSA5_HUMAN, PSDE_HUMAN, PSB3_HUMAN, PSA1_HUMAN	516	69	9075	3.05865	0.672073	0.0234435	2.39098
REACTOME_PATHWAY	R-HSA-202424:R-HSA-202424	15	2.07182	0.00161273	PSB1_HUMAN, PRS7_HUMAN, PSB9_HUMAN, DQB1_HUMAN, PRS6A_HUMAN, PSMF1_HUMAN, PSD12_HUMAN, DPA1_HUMAN, PSA6_HUMAN, PSA5_HUMAN, PSB8_HUMAN, PSDE_HUMAN, PSB3_HUMAN, DRA_HUMAN, PSA1_HUMAN	516	101	9075	2.61196	0.673765	0.023066	2.40194
GOTERM_BP_DIRECT	GO:0000209~protein polyubiquitination	18	2.48619	0.00165706	PSB1_HUMAN, PEBB_HUMAN, PSMF1_HUMAN, PSD12_HUMAN, RN213_HUMAN, PSA_HUMAN, PSB3_HUMAN, PSDE_HUMAN, PRS7_HUMAN, PSB9_HUMAN, PRS6A_HUMAN, PSA6_HUMAN, FBX22_HUMAN, NED4L_HUMAN, PSA5_HUMAN, PSB8_HUMAN, PSA1_HUMAN, FBXL8_HUMAN	695	184	16792	2.36359	0.994012	0.0643059	2.95128
UP_KEYWORDS	Protease	34	4.69613	0.0017332	PSB1_HUMAN, PROC_HUMAN, ERAP2_HUMAN, SC11A_HUMAN, OTUL_HUMAN, LKHA4_HUMAN, CFAB_HUMAN, PSA_HUMAN, PSDE_HUMAN, HTRA2_HUMAN, PLMN_HUMAN, PSB9_HUMAN, CASP3_HUMAN, PSA1_HUMAN, C1R_HUMAN, CASP1_HUMAN, UBP15_HUMAN, ERAP1_HUMAN, XPP1_HUMAN, HTRA1_HUMAN, CBPB2_HUMAN, PSB3_HUMAN, DPP3_HUMAN, PRS7_HUMAN, PPCE_HUMAN, PRTN3_HUMAN, MMP14_HUMAN, AMPE_HUMAN, PSA6_HUMAN, PSA5_HUMAN, THRB_HUMAN, PSB8_HUMAN, CFAI_…	724	544	20581	1.77667	0.530614	0.0123223	2.42013
REACTOME_PATHWAY	R-HSA-68949:R-HSA-68949	12	1.65746	0.00203458	PRS7_HUMAN, PSB1_HUMAN, PSB9_HUMAN, PRS6A_HUMAN, PSMF1_HUMAN, PSD12_HUMAN, PSA6_HUMAN, PSB8_HUMAN, PSA5_HUMAN, PSDE_HUMAN, PSB3_HUMAN, PSA1_HUMAN	516	71	9075	2.97249	0.756694	0.0278729	3.02128
REACTOME_PATHWAY	R-HSA-174178:R-HSA-174178	12	1.65746	0.00228181	PRS7_HUMAN, PSB1_HUMAN, PSB9_HUMAN, PRS6A_HUMAN, PSMF1_HUMAN, PSD12_HUMAN, PSA6_HUMAN, PSB8_HUMAN, PSA5_HUMAN, PSDE_HUMAN, PSB3_HUMAN, PSA1_HUMAN	516	72	9075	2.9312	0.795131	0.0306077	3.38254
REACTOME_PATHWAY	R-HSA-5687128:R-HSA-5687128	13	1.79558	0.00389434	PSB1_HUMAN, PRS7_HUMAN, PSB9_HUMAN, PRS6A_HUMAN, PSMF1_HUMAN, PSD12_HUMAN, PSA6_HUMAN, PSA5_HUMAN, PSB8_HUMAN, SEPT7_HUMAN, PSDE_HUMAN, PSB3_HUMAN, PSA1_HUMAN	516	88	9075	2.59811	0.933327	0.048043	5.70819
REACTOME_PATHWAY	R-HSA-5607764:R-HSA-5607764	12	1.65746	0.00526071	PRS7_HUMAN, PSB1_HUMAN, PSB9_HUMAN, PRS6A_HUMAN, PSMF1_HUMAN, PSD12_HUMAN, PSA6_HUMAN, PSB8_HUMAN, PSA5_HUMAN, PSDE_HUMAN, PSB3_HUMAN, PSA1_HUMAN	516	80	9075	2.63808	0.974282	0.0611628	7.63781
GOTERM_BP_DIRECT	GO:0051603~proteolysis involved in cellular protein catabolic process	7	0.966851	0.0136685	PSB1_HUMAN, PSB9_HUMAN, PSA6_HUMAN, PSB8_HUMAN, PSB3_HUMAN, CATS_HUMAN, PSA1_HUMAN	695	48	16792	3.5235	1	0.300163	22.011
GOTERM_BP_DIRECT	GO:0090090~negative regulation of canonical Wnt signaling pathway	14	1.9337	0.017845	CAV1_HUMAN, PSB1_HUMAN, PRS7_HUMAN, STK4_HUMAN, PSB9_HUMAN, PRS6A_HUMAN, PSMF1_HUMAN, PSD12_HUMAN, PSA6_HUMAN, PSA5_HUMAN, PSB8_HUMAN, PSDE_HUMAN, PSB3_HUMAN, PSA1_HUMAN	695	163	16792	2.07519	1	0.352163	27.7654
GOTERM_CC_DIRECT	GO:0022624~proteasome accessory complex	4	0.552486	0.0272194	PRS7_HUMAN, PRS6A_HUMAN, PSD12_HUMAN, PSDE_HUMAN	717	17	18224	5.98047	1	0.191263	33.4743
REACTOME_PATHWAY	R-HSA-2467813:R-HSA-2467813	18	2.48619	0.0335482	KIF2A_HUMAN, TBB4A_HUMAN, PSB1_HUMAN, PSMF1_HUMAN, PSD12_HUMAN, NUP98_HUMAN, PSB3_HUMAN, PSDE_HUMAN, SEH1_HUMAN, PRS7_HUMAN, PSB9_HUMAN, PRS6A_HUMAN, TBB6_HUMAN, PSA6_HUMAN, PSA5_HUMAN, PSB8_HUMAN, BUB3_HUMAN, PSA1_HUMAN	516	185	9075	1.71119	1	0.261855	40.1911
GOTERM_BP_DIRECT	GO:0000165~MAPK cascade	18	2.48619	0.0448596	PSB1_HUMAN, LTOR2_HUMAN, PSMF1_HUMAN, PSD12_HUMAN, PSDE_HUMAN, PSB3_HUMAN, KCC2D_HUMAN, CAV1_HUMAN, TAOK3_HUMAN, PRS7_HUMAN, PSB9_HUMAN, PRS6A_HUMAN, MP2K2_HUMAN, PSA6_HUMAN, PSA5_HUMAN, PSB8_HUMAN, TGFB1_HUMAN, PSA1_HUMAN	695	262	16792	1.65993	1	0.573968	56.3539
Annotation Cluster 13	Enrichment Score: 3.0920001001507105
Category	Term	Count	%	PValue	Genes	List Total	Pop Hits	Pop Total	Fold Enrichment	Bonferroni	Benjamini	FDR
UP_KEYWORDS	Isomerase	22	3.03867	1.57362e-09	TMX3_HUMAN, RPE_HUMAN, PDIA1_HUMAN, FKBP9_HUMAN, PPIL3_HUMAN, PPIC_HUMAN, ERG7_HUMAN, PDIA5_HUMAN, DHB4_HUMAN, PMM2_HUMAN, THAS_HUMAN, FKB10_HUMAN, PTGIS_HUMAN, TEBP_HUMAN, TPIS_HUMAN, MIF_HUMAN, FKB1A_HUMAN, PGAM1_HUMAN, PMGE_HUMAN, PDIA6_HUMAN, PPIB_HUMAN, G6PI_HUMAN	724	122	20581	5.12614	6.86097e-07	5.27767e-08	2.2224e-06
UP_KEYWORDS	Rotamase	6	0.828729	0.0101449	FKB10_HUMAN, FKB1A_HUMAN, FKBP9_HUMAN, PPIL3_HUMAN, PPIC_HUMAN, PPIB_HUMAN	724	38	20581	4.48844	0.988272	0.0521543	13.4119
GOTERM_BP_DIRECT	GO:0061077~chaperone-mediated protein folding	6	0.828729	0.0173348	CALX_HUMAN, FKB10_HUMAN, UN45A_HUMAN, FKB1A_HUMAN, FKBP9_HUMAN, PPIB_HUMAN	695	37	16792	3.91802	1	0.346174	27.0846
GOTERM_BP_DIRECT	GO:0000413~protein peptidyl-prolyl isomerization	6	0.828729	0.0313163	FKB10_HUMAN, FKB1A_HUMAN, FKBP9_HUMAN, PPIL3_HUMAN, PPIC_HUMAN, PPIB_HUMAN	695	43	16792	3.37132	1	0.478084	43.7141
GOTERM_MF_DIRECT	GO:0003755~peptidyl-prolyl cis-trans isomerase activity	6	0.828729	0.0400096	FKB10_HUMAN, FKB1A_HUMAN, FKBP9_HUMAN, PPIL3_HUMAN, PPIC_HUMAN, PPIB_HUMAN	697	46	16881	3.15907	1	0.451013	47.4711
Annotation Cluster 14	Enrichment Score: 3.04351912297391
Category	Term	Count	%	PValue	Genes	List Total	Pop Hits	Pop Total	Fold Enrichment	Bonferroni	Benjamini	FDR
GOTERM_BP_DIRECT	GO:0010951~negative regulation of endopeptidase activity	19	2.62431	2.35034e-06	HRG_HUMAN, KAIN_HUMAN, ITIH5_HUMAN, ITIH2_HUMAN, ANGT_HUMAN, PSMF1_HUMAN, PEDF_HUMAN, CO6A3_HUMAN, ITIH3_HUMAN, KNG1_HUMAN, A2AP_HUMAN, SERPH_HUMAN, ITIH1_HUMAN, CBG_HUMAN, PROS_HUMAN, TIMP1_HUMAN, VTNC_HUMAN, SPB6_HUMAN, PAI1_HUMAN	695	121	16792	3.7939	0.0072269	0.000345328	0.00424542
GOTERM_MF_DIRECT	GO:0004867~serine-type endopeptidase inhibitor activity	14	1.9337	0.000170422	HRG_HUMAN, KAIN_HUMAN, ITIH5_HUMAN, ITIH2_HUMAN, ANGT_HUMAN, PEDF_HUMAN, ITIH3_HUMAN, CO6A3_HUMAN, A2AP_HUMAN, ITIH1_HUMAN, SERPH_HUMAN, CBG_HUMAN, SPB6_HUMAN, PAI1_HUMAN	697	97	16881	3.4956	0.154401	0.0072652	0.268371
UP_KEYWORDS	Serine protease inhibitor	9	1.24309	0.010668	KAIN_HUMAN, ITIH5_HUMAN, ITIH1_HUMAN, ITIH2_HUMAN, ITIH3_HUMAN, CO6A3_HUMAN, SPB6_HUMAN, A2AP_HUMAN, PAI1_HUMAN	724	86	20581	2.9749	0.990686	0.0535287	14.0559
GOTERM_BP_DIRECT	GO:0030212~hyaluronan metabolic process	4	0.552486	0.011692	ITIH5_HUMAN, ITIH1_HUMAN, ITIH2_HUMAN, ITIH3_HUMAN	695	12	16792	8.05372	1	0.266704	19.1392
UP_KEYWORDS	Protease inhibitor	11	1.51934	0.0121276	KAIN_HUMAN, ITIH5_HUMAN, ITIH1_HUMAN, ITIH2_HUMAN, TIMP1_HUMAN, ITIH3_HUMAN, CO6A3_HUMAN, SPB6_HUMAN, KNG1_HUMAN, A2AP_HUMAN, PAI1_HUMAN	724	124	20581	2.52173	0.995107	0.0580236	15.8294
Annotation Cluster 15	Enrichment Score: 3.011553383906873
Category	Term	Count	%	PValue	Genes	List Total	Pop Hits	Pop Total	Fold Enrichment	Bonferroni	Benjamini	FDR
GOTERM_BP_DIRECT	GO:0060333~interferon-gamma-mediated signaling pathway	16	2.20994	1.5992e-07	TRI38_HUMAN, GBP1_HUMAN, STAT1_HUMAN, ICAM1_HUMAN, 1B81_HUMAN, 1A03_HUMAN, DPA1_HUMAN, CD44_HUMAN, DRA_HUMAN, B2MG_HUMAN, KCC2D_HUMAN, 1A68_HUMAN, 1B45_HUMAN, PML_HUMAN, TRI25_HUMAN, DQB1_HUMAN, 1C06_HUMAN, OAS2_HUMAN	695	71	16792	5.44477	0.000493391	2.90297e-05	0.000288869
REACTOME_PATHWAY	R-HSA-877300:R-HSA-877300	17	2.34807	2.95106e-05	TRI38_HUMAN, GBP1_HUMAN, STAT1_HUMAN, ICAM1_HUMAN, 1B81_HUMAN, 1A03_HUMAN, DPA1_HUMAN, CD44_HUMAN, DRA_HUMAN, B2MG_HUMAN, KCC2D_HUMAN, 1A68_HUMAN, 1B45_HUMAN, PML_HUMAN, TRI25_HUMAN, PTN6_HUMAN, 1C06_HUMAN, DQB1_HUMAN, OAS2_HUMAN	516	88	9075	3.39753	0.0202724	0.000974795	0.0444433
UP_KEYWORDS	Antiviral defense	11	1.51934	0.00776311	GBP1_HUMAN, STAT1_HUMAN, PML_HUMAN, TRI25_HUMAN, DDX58_HUMAN, IFIT1_HUMAN, E2AK2_HUMAN, OAS2_HUMAN, ELMD2_HUMAN, PCBP2_HUMAN, SAMH1_HUMAN	724	116	20581	2.69564	0.966557	0.0426279	10.4224
GOTERM_BP_DIRECT	GO:0060337~type I interferon signaling pathway	8	1.10497	0.016122	1A68_HUMAN, 1B45_HUMAN, STAT1_HUMAN, IFIT1_HUMAN, 1C06_HUMAN, 1B81_HUMAN, 1A03_HUMAN, OAS2_HUMAN, PSB8_HUMAN, SAMH1_HUMAN	695	64	16792	3.02014	1	0.330527	25.4419
REACTOME_PATHWAY	R-HSA-909733:R-HSA-909733	9	1.24309	0.0349771	1A68_HUMAN, 1B45_HUMAN, STAT1_HUMAN, IFIT1_HUMAN, PTN6_HUMAN, 1C06_HUMAN, 1B81_HUMAN, 1A03_HUMAN, OAS2_HUMAN, PSB8_HUMAN, SAMH1_HUMAN	516	67	9075	2.36246	1	0.265716	41.5093
GOTERM_BP_DIRECT	GO:0051607~defense response to virus	13	1.79558	0.0412629	STAT1_HUMAN, GBP1_HUMAN, ASC_HUMAN, STING_HUMAN, ELMD2_HUMAN, SAMH1_HUMAN, PTPRC_HUMAN, TRI25_HUMAN, PML_HUMAN, IFIT1_HUMAN, E2AK2_HUMAN, OAS2_HUMAN, PCBP2_HUMAN	695	165	16792	1.90361	1	0.554116	53.2877
Annotation Cluster 16	Enrichment Score: 2.910102027193674
Category	Term	Count	%	PValue	Genes	List Total	Pop Hits	Pop Total	Fold Enrichment	Bonferroni	Benjamini	FDR
UP_KEYWORDS	RNA-binding	45	6.21547	4.6381e-05	RU2A_HUMAN, HNRH1_HUMAN, DDX18_HUMAN, RS18_HUMAN, RBM12_HUMAN, NCBP2_HUMAN, DDX24_HUMAN, SLIRP_HUMAN, DHX9_HUMAN, RS3_HUMAN, RBM3_HUMAN, SFPQ_HUMAN, RUXGL_HUMAN, DDX58_HUMAN, E2AK2_HUMAN, PA2G4_HUMAN, CPSF5_HUMAN, RL11_HUMAN, RO60_HUMAN, DDX17_HUMAN, PRP31_HUMAN, IF4A1_HUMAN, SRS10_HUMAN, MBNL2_HUMAN, NH2L1_HUMAN, RL35A_HUMAN, TRA2A_HUMAN, RBM14_HUMAN, FBRL_HUMAN, TRA2B_HUMAN, QKI_HUMAN, PRKRA_HU…	724	665	20581	1.92362	0.0200195	0.000505437	0.0654835
UP_KEYWORDS	mRNA splicing	23	3.1768	0.000137436	RU2A_HUMAN, SRS10_HUMAN, MBNL2_HUMAN, NH2L1_HUMAN, HNRH1_HUMAN, NCBP2_HUMAN, TRA2A_HUMAN, ZCHC8_HUMAN, LEG3_HUMAN, PPIL3_HUMAN, LC7L3_HUMAN, TRA2B_HUMAN, CRNL1_HUMAN, SFPQ_HUMAN, NOL3_HUMAN, SF3B5_HUMAN, QKI_HUMAN, RUXGL_HUMAN, DHX15_HUMAN, ROA3_HUMAN, MGN_HUMAN, IF4A3_HUMAN, PRP31_HUMAN	724	260	20581	2.51468	0.0581661	0.00133081	0.193925
GOTERM_BP_DIRECT	GO:0000398~mRNA splicing, via spliceosome	22	3.03867	0.000365282	RU2A_HUMAN, SRS10_HUMAN, NH2L1_HUMAN, HNRH1_HUMAN, NCBP2_HUMAN, TRA2A_HUMAN, DHX9_HUMAN, ZCHC8_HUMAN, PPIL3_HUMAN, TRA2B_HUMAN, CRNL1_HUMAN, SF3B5_HUMAN, RUXGL_HUMAN, RPAB1_HUMAN, DHX15_HUMAN, RSMN_HUMAN, ROA3_HUMAN, CPSF5_HUMAN, MGN_HUMAN, IF4A3_HUMAN, PCBP2_HUMAN, PRP31_HUMAN	695	222	16792	2.39435	0.676147	0.0202907	0.657772
UP_KEYWORDS	mRNA processing	24	3.31492	0.00161689	RU2A_HUMAN, SRS10_HUMAN, MBNL2_HUMAN, NH2L1_HUMAN, HNRH1_HUMAN, NCBP2_HUMAN, TRA2A_HUMAN, ZCHC8_HUMAN, LEG3_HUMAN, PPIL3_HUMAN, LC7L3_HUMAN, TRA2B_HUMAN, CRNL1_HUMAN, SFPQ_HUMAN, NOL3_HUMAN, SF3B5_HUMAN, QKI_HUMAN, RUXGL_HUMAN, DHX15_HUMAN, ROA3_HUMAN, CPSF5_HUMAN, MGN_HUMAN, IF4A3_HUMAN, PRP31_HUMAN	724	332	20581	2.05495	0.506156	0.0116901	2.25945
UP_KEYWORDS	Spliceosome	13	1.79558	0.00173827	RU2A_HUMAN, CRNL1_HUMAN, NH2L1_HUMAN, HNRH1_HUMAN, SF3B5_HUMAN, RUXGL_HUMAN, ROA3_HUMAN, ZCHC8_HUMAN, LEG3_HUMAN, PPIL3_HUMAN, MGN_HUMAN, IF4A3_HUMAN, PRP31_HUMAN	724	127	20581	2.90983	0.531653	0.0121601	2.42714
REACTOME_PATHWAY	R-HSA-72163:R-HSA-72163	18	2.48619	0.0230876	RU2A_HUMAN, SRS10_HUMAN, NH2L1_HUMAN, HNRH1_HUMAN, NCBP2_HUMAN, DHX9_HUMAN, TRA2B_HUMAN, CRNL1_HUMAN, SF3B5_HUMAN, RPAB1_HUMAN, DHX15_HUMAN, RSMN_HUMAN, ROA3_HUMAN, CPSF5_HUMAN, MGN_HUMAN, IF4A3_HUMAN, PCBP2_HUMAN, PRP31_HUMAN	516	177	9075	1.78853	1	0.199136	29.6615
GOTERM_CC_DIRECT	GO:0071013~catalytic step 2 spliceosome	9	1.24309	0.0281863	RU2A_HUMAN, CRNL1_HUMAN, HNRH1_HUMAN, RSMN_HUMAN, ROA3_HUMAN, ZCHC8_HUMAN, PPIL3_HUMAN, MGN_HUMAN, IF4A3_HUMAN	717	92	18224	2.48645	1	0.195189	34.4443
Annotation Cluster 17	Enrichment Score: 2.7587596814809268
Category	Term	Count	%	PValue	Genes	List Total	Pop Hits	Pop Total	Fold Enrichment	Bonferroni	Benjamini	FDR
REACTOME_PATHWAY	R-HSA-1650814:R-HSA-1650814	16	2.20994	3.70121e-06	PDIA1_HUMAN, PLOD3_HUMAN, COCA1_HUMAN, CO6A3_HUMAN, P4HA2_HUMAN, P4HA1_HUMAN, CO6A2_HUMAN, SERPH_HUMAN, PLOD1_HUMAN, PLOD2_HUMAN, COLA1_HUMAN, CO1A1_HUMAN, CO6A1_HUMAN, GT251_HUMAN, PCOC1_HUMAN, PPIB_HUMAN	516	67	9075	4.19993	0.00256535	0.000142692	0.00557507
UP_KEYWORDS	Vitamin C	5	0.690608	0.00466959	PLOD2_HUMAN, PLOD3_HUMAN, PLOD1_HUMAN, P4HA2_HUMAN, P4HA1_HUMAN	724	20	20581	7.1067	0.870064	0.0275678	6.39652
UP_KEYWORDS	Dioxygenase	9	1.24309	0.00868488	ASPH_HUMAN, PGH1_HUMAN, PDIA1_HUMAN, PLOD2_HUMAN, PLOD3_HUMAN, PLOD1_HUMAN, P4HA2_HUMAN, P4HA1_HUMAN, LOX5_HUMAN	724	83	20581	3.08242	0.9777	0.0458672	11.5906
GOTERM_MF_DIRECT	GO:0031418~L-ascorbic acid binding	5	0.690608	0.00979292	PLOD2_HUMAN, PLOD3_HUMAN, PLOD1_HUMAN, P4HA2_HUMAN, P4HA1_HUMAN	697	21	16881	5.76655	0.999938	0.179324	14.3729
UP_KEYWORDS	Iron	21	2.90055	0.0109371	PGH1_HUMAN, RPE_HUMAN, STEA3_HUMAN, GCYB1_HUMAN, PERM_HUMAN, HBB_HUMAN, PLOD3_HUMAN, HEMO_HUMAN, P4HA2_HUMAN, P4HA1_HUMAN, CP2J2_HUMAN, LOX5_HUMAN, TRFE_HUMAN, ASPH_HUMAN, THAS_HUMAN, PXDN_HUMAN, CY24B_HUMAN, PTGIS_HUMAN, PLOD2_HUMAN, PLOD1_HUMAN, FRIL_HUMAN	724	324	20581	1.84248	0.991728	0.0542284	14.3854
Annotation Cluster 18	Enrichment Score: 2.7338664315730687
Category	Term	Count	%	PValue	Genes	List Total	Pop Hits	Pop Total	Fold Enrichment	Bonferroni	Benjamini	FDR
UP_KEYWORDS	Oxidoreductase	44	6.07735	3.93195e-06	TECR_HUMAN, AL3B1_HUMAN, GPX8_HUMAN, SUMF1_HUMAN, QSOX1_HUMAN, 1433Z_HUMAN, STEA3_HUMAN, PLOD3_HUMAN, MAOX_HUMAN, P4HA2_HUMAN, ADRO_HUMAN, ASPH_HUMAN, PXDN_HUMAN, G3P_HUMAN, G6PE_HUMAN, PLOD2_HUMAN, MICA1_HUMAN, HTAI2_HUMAN, 3BHS7_HUMAN, MAOM_HUMAN, PGH1_HUMAN, SODM_HUMAN, PDIA1_HUMAN, HEM6_HUMAN, PERM_HUMAN, PRDX4_HUMAN, KDSR_HUMAN, TRXR1_HUMAN, P4HA1_HUMAN, CP2J2_HUMAN, LOX5_HUMAN, DHB4_HUMAN, …	724	582	20581	2.1491	0.00171287	5.19482e-05	0.00555291
GOTERM_BP_DIRECT	GO:0055114~oxidation-reduction process	45	6.21547	0.000124502	TECR_HUMAN, AL3B1_HUMAN, GPX8_HUMAN, SUMF1_HUMAN, QSOX1_HUMAN, STEA3_HUMAN, PLOD3_HUMAN, NCF2_HUMAN, MAOX_HUMAN, P4HA2_HUMAN, ADRO_HUMAN, NCF4_HUMAN, ASPH_HUMAN, PXDN_HUMAN, G6PE_HUMAN, PLOD2_HUMAN, MICA1_HUMAN, HTAI2_HUMAN, 3BHS7_HUMAN, MAOM_HUMAN, NUA4L_HUMAN, PGH1_HUMAN, SODM_HUMAN, HEM6_HUMAN, PERM_HUMAN, PRDX4_HUMAN, KDSR_HUMAN, TRXR1_HUMAN, P4HA1_HUMAN, CP2J2_HUMAN, LOX5_HUMAN, PDIA5_HUMAN,…	695	592	16792	1.83657	0.319029	0.00869461	0.224654
GOTERM_BP_DIRECT	GO:0045454~cell redox homeostasis	11	1.51934	0.00122589	ERO1A_HUMAN, CY24B_HUMAN, TMX3_HUMAN, QSOX1_HUMAN, PDIA1_HUMAN, NCF2_HUMAN, PRDX4_HUMAN, TRXR1_HUMAN, PDIA6_HUMAN, PDIA5_HUMAN, NCF4_HUMAN	695	77	16792	3.45159	0.977301	0.0519193	2.19136
GOTERM_MF_DIRECT	GO:0016491~oxidoreductase activity	17	2.34807	0.00879418	TECR_HUMAN, AL3B1_HUMAN, SUMF1_HUMAN, PRDX4_HUMAN, KDSR_HUMAN, TRXR1_HUMAN, ADRO_HUMAN, PDIA5_HUMAN, DHB4_HUMAN, ERO1A_HUMAN, CY24B_HUMAN, SYUA_HUMAN, NB5R3_HUMAN, DHRS7_HUMAN, NCPR_HUMAN, MICA1_HUMAN, HTAI2_HUMAN	697	200	16881	2.05866	0.999832	0.172173	13.001
UP_KEYWORDS	FAD	10	1.38122	0.0154596	ERO1A_HUMAN, PROD_HUMAN, CY24B_HUMAN, NB5R3_HUMAN, QSOX1_HUMAN, STEA3_HUMAN, MICA1_HUMAN, NCPR_HUMAN, TRXR1_HUMAN, ADRO_HUMAN	724	110	20581	2.58425	0.998878	0.0704395	19.7513
UP_KEYWORDS	Flavoprotein	10	1.38122	0.0281927	ERO1A_HUMAN, PROD_HUMAN, CY24B_HUMAN, NB5R3_HUMAN, QSOX1_HUMAN, STEA3_HUMAN, MICA1_HUMAN, NCPR_HUMAN, TRXR1_HUMAN, ADRO_HUMAN	724	122	20581	2.33007	0.999996	0.110974	33.2278
UP_KEYWORDS	NADP	13	1.79558	0.0317081	TECR_HUMAN, CY24B_HUMAN, STEA3_HUMAN, G6PE_HUMAN, DHB11_HUMAN, MICA1_HUMAN, NCPR_HUMAN, MAOX_HUMAN, KDSR_HUMAN, HTAI2_HUMAN, TRXR1_HUMAN, CP2J2_HUMAN, ADRO_HUMAN	724	186	20581	1.98682	0.999999	0.119896	36.5592
Annotation Cluster 19	Enrichment Score: 2.661474834340808
Category	Term	Count	%	PValue	Genes	List Total	Pop Hits	Pop Total	Fold Enrichment	Bonferroni	Benjamini	FDR
GOTERM_BP_DIRECT	GO:0005980~glycogen catabolic process	6	0.828729	0.0013926	PYGB_HUMAN, PYGL_HUMAN, KPB2_HUMAN, GLYG_HUMAN, KPBB_HUMAN, GDE_HUMAN	695	21	16792	6.90319	0.986439	0.0557279	2.48585
REACTOME_PATHWAY	R-HSA-70221:R-HSA-70221	6	0.828729	0.00149428	PYGB_HUMAN, PYGL_HUMAN, KPB2_HUMAN, GLYG_HUMAN, KPBB_HUMAN, GDE_HUMAN	516	16	9075	6.5952	0.645769	0.0223084	2.22737
UP_KEYWORDS	Glycogen metabolism	6	0.828729	0.00187855	PP1A_HUMAN, PYGB_HUMAN, PYGL_HUMAN, KPB2_HUMAN, PP1B_HUMAN, KPBB_HUMAN	724	26	20581	6.56003	0.559487	0.0127279	2.6206
UP_KEYWORDS	Carbohydrate metabolism	10	1.38122	0.00578123	PP1A_HUMAN, PYGB_HUMAN, PYGL_HUMAN, KPB2_HUMAN, PP1B_HUMAN, PDK1_HUMAN, RPE_HUMAN, G6PE_HUMAN, KPBB_HUMAN, NAGA_HUMAN	724	94	20581	3.02413	0.920176	0.033144	7.86217
Annotation Cluster 20	Enrichment Score: 2.653389418187696
Category	Term	Count	%	PValue	Genes	List Total	Pop Hits	Pop Total	Fold Enrichment	Bonferroni	Benjamini	FDR
GOTERM_BP_DIRECT	GO:0034976~response to endoplasmic reticulum stress	11	1.51934	0.000997314	ERO1A_HUMAN, TSP1_HUMAN, TMX3_HUMAN, EF2_HUMAN, PDIA1_HUMAN, IF2A_HUMAN, NIBAN_HUMAN, FLOT1_HUMAN, UFL1_HUMAN, PDIA6_HUMAN, PDIA5_HUMAN	695	75	16792	3.54364	0.954006	0.0436456	1.78624
GOTERM_BP_DIRECT	GO:0045454~cell redox homeostasis	11	1.51934	0.00122589	ERO1A_HUMAN, CY24B_HUMAN, TMX3_HUMAN, QSOX1_HUMAN, PDIA1_HUMAN, NCF2_HUMAN, PRDX4_HUMAN, TRXR1_HUMAN, PDIA6_HUMAN, PDIA5_HUMAN, NCF4_HUMAN	695	77	16792	3.45159	0.977301	0.0519193	2.19136
UP_KEYWORDS	Redox-active center	8	1.10497	0.00152485	ERO1A_HUMAN, TMX3_HUMAN, SUMF1_HUMAN, PDIA1_HUMAN, PRDX4_HUMAN, TRXR1_HUMAN, PDIA6_HUMAN, PDIA5_HUMAN	724	49	20581	4.64111	0.485903	0.0114059	2.13212
GOTERM_MF_DIRECT	GO:0003756~protein disulfide isomerase activity	6	0.828729	0.00172321	ERO1A_HUMAN, TMX3_HUMAN, QSOX1_HUMAN, PDIA1_HUMAN, PDIA6_HUMAN, PDIA5_HUMAN	697	22	16881	6.60532	0.816786	0.0532736	2.68272
GOTERM_CC_DIRECT	GO:0005623~cell	10	1.38122	0.0168346	THAS_HUMAN, TMX3_HUMAN, QSOX1_HUMAN, PDIA1_HUMAN, HXK2_HUMAN, PRDX4_HUMAN, TRXR1_HUMAN, CBPB2_HUMAN, PDIA5_HUMAN, FRIL_HUMAN	717	100	18224	2.5417	0.999962	0.133658	22.1784
Annotation Cluster 21	Enrichment Score: 2.5409503439693797
Category	Term	Count	%	PValue	Genes	List Total	Pop Hits	Pop Total	Fold Enrichment	Bonferroni	Benjamini	FDR
GOTERM_BP_DIRECT	GO:0006898~receptor-mediated endocytosis	22	3.03867	2.93533e-05	HV434_HUMAN, HBB_HUMAN, PPT1_HUMAN, ALBU_HUMAN, KV315_HUMAN, SRCRL_HUMAN, MPRI_HUMAN, HV307_HUMAN, IGHA2_HUMAN, HEMO_HUMAN, IGKC_HUMAN, LV321_HUMAN, PDLI7_HUMAN, HPT_HUMAN, SPRC_HUMAN, APOB_HUMAN, LOXL2_HUMAN, ENPP3_HUMAN, CFAI_HUMAN, VTNC_HUMAN, C163A_HUMAN, LV147_HUMAN	695	186	16792	2.85777	0.0866038	0.00301496	0.0530087
GOTERM_BP_DIRECT	GO:0038096~Fc-gamma receptor signaling pathway involved in phagocytosis	16	2.20994	0.00023961	WIPF1_HUMAN, HV434_HUMAN, ARP3_HUMAN, ARC1B_HUMAN, KV315_HUMAN, HV307_HUMAN, ELMO1_HUMAN, NCKP1_HUMAN, IGKC_HUMAN, ARPC2_HUMAN, LV321_HUMAN, ARP2_HUMAN, HS90B_HUMAN, NCKPL_HUMAN, LYN_HUMAN, LV147_HUMAN	695	127	16792	3.04392	0.522659	0.014979	0.431933
GOTERM_BP_DIRECT	GO:0038095~Fc-epsilon receptor signaling pathway	19	2.62431	0.000424581	PSB1_HUMAN, HV434_HUMAN, PSMF1_HUMAN, KV315_HUMAN, PSD12_HUMAN, HV307_HUMAN, PSB3_HUMAN, PSDE_HUMAN, IGKC_HUMAN, LV321_HUMAN, PRS7_HUMAN, PSB9_HUMAN, PRS6A_HUMAN, PSA6_HUMAN, PSB8_HUMAN, PSA5_HUMAN, PSA1_HUMAN, LV147_HUMAN, LYN_HUMAN	695	178	16792	2.579	0.730324	0.0223421	0.764166
REACTOME_PATHWAY	R-HSA-2871837:R-HSA-2871837	19	2.62431	0.000709987	PSB1_HUMAN, HV434_HUMAN, PSMF1_HUMAN, KV315_HUMAN, PSD12_HUMAN, HV307_HUMAN, PSB3_HUMAN, PSDE_HUMAN, IGKC_HUMAN, LV321_HUMAN, PRS7_HUMAN, PSB9_HUMAN, PRS6A_HUMAN, PSA6_HUMAN, PSB8_HUMAN, PSA5_HUMAN, PSA1_HUMAN, LV147_HUMAN, LYN_HUMAN	516	137	9075	2.4391	0.389151	0.0132334	1.06415
GOTERM_BP_DIRECT	GO:0006958~complement activation, classical pathway	13	1.79558	0.000776054	LV321_HUMAN, C1QC_HUMAN, HV434_HUMAN, KV315_HUMAN, HV307_HUMAN, IGHA2_HUMAN, IGHM_HUMAN, C1QA_HUMAN, CFAI_HUMAN, IGKC_HUMAN, LV147_HUMAN, C1R_HUMAN, C1QB_HUMAN	695	99	16792	3.17268	0.908903	0.0356495	1.39257
GOTERM_BP_DIRECT	GO:0006956~complement activation	12	1.65746	0.000891631	LV321_HUMAN, C1QC_HUMAN, HV434_HUMAN, CFAH_HUMAN, KV315_HUMAN, HV307_HUMAN, CFAB_HUMAN, C1QA_HUMAN, IGKC_HUMAN, LV147_HUMAN, C1R_HUMAN, C1QB_HUMAN	695	87	16792	3.33257	0.936251	0.0402539	1.5984
UP_KEYWORDS	Adaptive immunity	16	2.20994	0.00126341	HG2A_HUMAN, TAP1_HUMAN, ERAP2_HUMAN, HV434_HUMAN, ERAP1_HUMAN, KV315_HUMAN, HV307_HUMAN, FIBA_HUMAN, KVD20_HUMAN, FIBB_HUMAN, IGKC_HUMAN, ANXA1_HUMAN, LV321_HUMAN, CSK_HUMAN, LYN_HUMAN, LV147_HUMAN	724	174	20581	2.61396	0.42374	0.00979452	1.76959
REACTOME_PATHWAY	R-HSA-2168880:R-HSA-2168880	12	1.65746	0.00160529	LV321_HUMAN, HV434_HUMAN, HBB_HUMAN, ALBU_HUMAN, KV315_HUMAN, HV307_HUMAN, HPT_HUMAN, IGHA2_HUMAN, HEMO_HUMAN, IGKC_HUMAN, C163A_HUMAN, LV147_HUMAN	516	69	9075	3.05865	0.672073	0.0234435	2.39098
GOTERM_MF_DIRECT	GO:0004252~serine-type endopeptidase activity	22	3.03867	0.00208909	C1QC_HUMAN, PROC_HUMAN, HV434_HUMAN, KV315_HUMAN, HV307_HUMAN, HTRA1_HUMAN, CFAB_HUMAN, IGKC_HUMAN, C1QB_HUMAN, LV321_HUMAN, HTRA2_HUMAN, PPCE_HUMAN, PLMN_HUMAN, PRTN3_HUMAN, HPT_HUMAN, MMP14_HUMAN, C1QA_HUMAN, CFAI_HUMAN, THRB_HUMAN, CATS_HUMAN, LV147_HUMAN, C1R_HUMAN	697	255	16881	2.08953	0.872267	0.0587288	3.24359
GOTERM_BP_DIRECT	GO:0006508~proteolysis	35	4.83425	0.00316147	PROC_HUMAN, ERAP2_HUMAN, LKHA4_HUMAN, HV307_HUMAN, CFAB_HUMAN, PSA_HUMAN, PGCA_HUMAN, C1QB_HUMAN, PDCD6_HUMAN, HTRA2_HUMAN, PLMN_HUMAN, FGL2_HUMAN, CASP3_HUMAN, PCOC1_HUMAN, LV147_HUMAN, CASP1_HUMAN, C1R_HUMAN, SORCN_HUMAN, C1QC_HUMAN, HV434_HUMAN, KV315_HUMAN, XPP1_HUMAN, HTRA1_HUMAN, CPNE1_HUMAN, CBPB2_HUMAN, IGKC_HUMAN, DPP3_HUMAN, LV321_HUMAN, PPCE_HUMAN, PRTN3_HUMAN, MMP14_HUMAN, C1QA_HUMAN,…	695	500	16792	1.69128	0.999943	0.106241	5.55924
GOTERM_MF_DIRECT	GO:0003823~antigen binding	12	1.65746	0.00344502	1B45_HUMAN, LV321_HUMAN, HV434_HUMAN, 1C06_HUMAN, 1B81_HUMAN, FCGRN_HUMAN, KV315_HUMAN, HV307_HUMAN, IGHA2_HUMAN, IGHM_HUMAN, TGFB1_HUMAN, IGKC_HUMAN, LV147_HUMAN	697	103	16881	2.82169	0.966485	0.0854854	5.29583
GOTERM_BP_DIRECT	GO:0006955~immune response	30	4.14365	0.00510488	HV307_HUMAN, IL16_HUMAN, DRA_HUMAN, NCF4_HUMAN, SAMH1_HUMAN, TPSN_HUMAN, PXDN_HUMAN, 1C06_HUMAN, ENPP3_HUMAN, VTNC_HUMAN, LV147_HUMAN, C1R_HUMAN, HG2A_HUMAN, TSP1_HUMAN, C1QC_HUMAN, HV434_HUMAN, 1B81_HUMAN, 1A03_HUMAN, KV315_HUMAN, CXCL7_HUMAN, IGHA2_HUMAN, DPA1_HUMAN, IGKC_HUMAN, B2MG_HUMAN, TLR2_HUMAN, 1A68_HUMAN, 1B45_HUMAN, LV321_HUMAN, PRKRA_HUMAN, DQB1_HUMAN, OAS2_HUMAN, CATS_HUMAN	695	421	16792	1.7217	1	0.148847	8.83031
REACTOME_PATHWAY	R-HSA-2029482:R-HSA-2029482	15	2.07182	0.00680386	WIPF1_HUMAN, HV434_HUMAN, ARP3_HUMAN, ARC1B_HUMAN, KV315_HUMAN, HV307_HUMAN, ELMO1_HUMAN, NCKP1_HUMAN, IGKC_HUMAN, ARPC2_HUMAN, LV321_HUMAN, ARP2_HUMAN, HS90B_HUMAN, NCKPL_HUMAN, LV147_HUMAN	516	118	9075	2.23566	0.991244	0.0771655	9.77272
GOTERM_BP_DIRECT	GO:0050776~regulation of immune response	16	2.20994	0.00710004	ITB2_HUMAN, ICAM3_HUMAN, ICAM1_HUMAN, HV434_HUMAN, 1B81_HUMAN, 1A03_HUMAN, KV315_HUMAN, HV307_HUMAN, B2MG_HUMAN, IGKC_HUMAN, 1A68_HUMAN, 1B45_HUMAN, LV321_HUMAN, 1C06_HUMAN, CO1A1_HUMAN, FKB1A_HUMAN, ITB1_HUMAN, LV147_HUMAN	695	178	16792	2.17179	1	0.185763	12.077
REACTOME_PATHWAY	R-HSA-173623:R-HSA-173623	10	1.38122	0.0096301	LV321_HUMAN, C1QC_HUMAN, HV434_HUMAN, KV315_HUMAN, HV307_HUMAN, C1QA_HUMAN, IGKC_HUMAN, LV147_HUMAN, C1R_HUMAN, C1QB_HUMAN	516	64	9075	2.748	0.998788	0.0996147	13.5638
REACTOME_PATHWAY	R-HSA-5690714:R-HSA-5690714	9	1.24309	0.0211684	LV321_HUMAN, HV434_HUMAN, PTN6_HUMAN, KV315_HUMAN, HV307_HUMAN, IGHM_HUMAN, IGKC_HUMAN, LV147_HUMAN, LYN_HUMAN	516	61	9075	2.59483	1	0.186354	27.551
UP_KEYWORDS	Complement pathway	5	0.690608	0.022384	C1QC_HUMAN, C1QA_HUMAN, CFAI_HUMAN, C1R_HUMAN, C1QB_HUMAN	724	31	20581	4.58497	0.999948	0.09138	27.3647
REACTOME_PATHWAY	R-HSA-166663:R-HSA-166663	10	1.38122	0.0254333	LV321_HUMAN, C1QC_HUMAN, HV434_HUMAN, KV315_HUMAN, HV307_HUMAN, C1QA_HUMAN, IGKC_HUMAN, LV147_HUMAN, C1R_HUMAN, C1QB_HUMAN	516	75	9075	2.34496	1	0.214637	32.1631
UP_KEYWORDS	Immunoglobulin V region	6	0.828729	0.0260306	LV321_HUMAN, HV434_HUMAN, KV315_HUMAN, HV307_HUMAN, IGKC_HUMAN, LV147_HUMAN	724	48	20581	3.55335	0.99999	0.103736	31.0988
UP_KEYWORDS	Immunoglobulin domain	29	4.00552	0.030079	FCGRN_HUMAN, HV307_HUMAN, IGHM_HUMAN, THY1_HUMAN, PGCA_HUMAN, TPSN_HUMAN, PXDN_HUMAN, PECA1_HUMAN, LV147_HUMAN, CSPG2_HUMAN, ICAM3_HUMAN, HPLN1_HUMAN, ICAM1_HUMAN, HV434_HUMAN, MUC18_HUMAN, 1A03_HUMAN, KV315_HUMAN, IGHA2_HUMAN, KVD20_HUMAN, A1BG_HUMAN, IGKC_HUMAN, B2MG_HUMAN, 1A68_HUMAN, VGFR1_HUMAN, SHPS1_HUMAN, LV321_HUMAN, CD47_HUMAN, NEXN_HUMAN, DQB1_HUMAN, HPLN3_HUMAN	724	546	20581	1.50985	0.999998	0.115996	35.035
Annotation Cluster 22	Enrichment Score: 2.4170601300187373
Category	Term	Count	%	PValue	Genes	List Total	Pop Hits	Pop Total	Fold Enrichment	Bonferroni	Benjamini	FDR
UP_KEYWORDS	Aminoacyl-tRNA synthetase	8	1.10497	0.000312817	SYWC_HUMAN, SYK_HUMAN, SYYC_HUMAN, SYTC_HUMAN, SYFB_HUMAN, SYCC_HUMAN, SYHM_HUMAN, SYDC_HUMAN	724	38	20581	5.98459	0.127515	0.00261982	0.440882
GOTERM_BP_DIRECT	GO:0006418~tRNA aminoacylation for protein translation	8	1.10497	0.00113224	SYWC_HUMAN, SYK_HUMAN, SYYC_HUMAN, SYTC_HUMAN, SYFB_HUMAN, SYCC_HUMAN, SYHM_HUMAN, SYDC_HUMAN	695	40	16792	4.83223	0.969684	0.0487174	2.02558
REACTOME_PATHWAY	R-HSA-379716:R-HSA-379716	7	0.966851	0.00181471	SYWC_HUMAN, SYK_HUMAN, SYYC_HUMAN, SYTC_HUMAN, SYFB_HUMAN, SYCC_HUMAN, SYDC_HUMAN	516	24	9075	5.1296	0.716502	0.0253974	2.69893
UP_KEYWORDS	Protein biosynthesis	13	1.79558	0.00747676	IF4A1_HUMAN, SYWC_HUMAN, EF2_HUMAN, SYK_HUMAN, SYYC_HUMAN, ERF1_HUMAN, IF5_HUMAN, IF2A_HUMAN, SYFB_HUMAN, SYTC_HUMAN, SYCC_HUMAN, SYHM_HUMAN, SYDC_HUMAN	724	152	20581	2.43124	0.962074	0.0416048	10.0567
UP_KEYWORDS	Ligase	21	2.90055	0.0212347	TRI38_HUMAN, ACSL3_HUMAN, SYWC_HUMAN, SYK_HUMAN, PYR1_HUMAN, GSH0_HUMAN, SYFB_HUMAN, RN213_HUMAN, SYCC_HUMAN, NADE_HUMAN, UBC9_HUMAN, SYHM_HUMAN, PUR2_HUMAN, SYYC_HUMAN, TRI25_HUMAN, GLNA_HUMAN, SYTC_HUMAN, NED4L_HUMAN, UFL1_HUMAN, ATG3_HUMAN, SYDC_HUMAN	724	347	20581	1.72035	0.999914	0.0876626	26.1493
GOTERM_MF_DIRECT	GO:0004812~aminoacyl-tRNA ligase activity	4	0.552486	0.0308208	SYWC_HUMAN, SYK_HUMAN, SYYC_HUMAN, SYHM_HUMAN	697	17	16881	5.69871	1	0.401551	38.9578
Annotation Cluster 23	Enrichment Score: 2.383329609908126
Category	Term	Count	%	PValue	Genes	List Total	Pop Hits	Pop Total	Fold Enrichment	Bonferroni	Benjamini	FDR
GOTERM_MF_DIRECT	GO:0051015~actin filament binding	17	2.34807	0.000107529	COR1A_HUMAN, WIPF1_HUMAN, ARC1B_HUMAN, ARP3_HUMAN, COR1C_HUMAN, MYO1B_HUMAN, LASP1_HUMAN, ARPC2_HUMAN, PLSL_HUMAN, FSCN1_HUMAN, EF2_HUMAN, NEXN_HUMAN, VPS16_HUMAN, CAPZB_HUMAN, ARP2_HUMAN, WDR1_HUMAN, FLNA_HUMAN	697	132	16881	3.11918	0.100408	0.00586133	0.169409
GOTERM_BP_DIRECT	GO:0006928~movement of cell or subcellular component	13	1.79558	0.000209062	GDIR2_HUMAN, ARPC2_HUMAN, GNA13_HUMAN, VIME_HUMAN, COR1A_HUMAN, LSP1_HUMAN, ARP3_HUMAN, ARC1B_HUMAN, CAPZB_HUMAN, ARP2_HUMAN, CAZA1_HUMAN, ELMO1_HUMAN, STAT3_HUMAN	695	86	16792	3.65227	0.47546	0.0136346	0.376965
GOTERM_BP_DIRECT	GO:0038096~Fc-gamma receptor signaling pathway involved in phagocytosis	16	2.20994	0.00023961	WIPF1_HUMAN, HV434_HUMAN, ARP3_HUMAN, ARC1B_HUMAN, KV315_HUMAN, HV307_HUMAN, ELMO1_HUMAN, NCKP1_HUMAN, IGKC_HUMAN, ARPC2_HUMAN, LV321_HUMAN, ARP2_HUMAN, HS90B_HUMAN, NCKPL_HUMAN, LYN_HUMAN, LV147_HUMAN	695	127	16792	3.04392	0.522659	0.014979	0.431933
REACTOME_PATHWAY	R-HSA-2029482:R-HSA-2029482	15	2.07182	0.00680386	WIPF1_HUMAN, HV434_HUMAN, ARP3_HUMAN, ARC1B_HUMAN, KV315_HUMAN, HV307_HUMAN, ELMO1_HUMAN, NCKP1_HUMAN, IGKC_HUMAN, ARPC2_HUMAN, LV321_HUMAN, ARP2_HUMAN, HS90B_HUMAN, NCKPL_HUMAN, LV147_HUMAN	516	118	9075	2.23566	0.991244	0.0771655	9.77272
GOTERM_CC_DIRECT	GO:0005885~Arp2/3 protein complex	4	0.552486	0.0101859	ARPC2_HUMAN, ARP3_HUMAN, ARC1B_HUMAN, ARP2_HUMAN	717	12	18224	8.47234	0.997851	0.0888739	14.0332
REACTOME_PATHWAY	R-HSA-5663213:R-HSA-5663213	7	0.966851	0.0147596	ARPC2_HUMAN, WIPF1_HUMAN, ARP3_HUMAN, ARC1B_HUMAN, ARP2_HUMAN, NCKPL_HUMAN, NCKP1_HUMAN	516	36	9075	3.41974	0.999967	0.142748	20.0673
GOTERM_MF_DIRECT	GO:0005200~structural constituent of cytoskeleton	11	1.51934	0.0154171	TBG1_HUMAN, ARPC2_HUMAN, VIME_HUMAN, TBB4A_HUMAN, ANK1_HUMAN, ARP3_HUMAN, ARC1B_HUMAN, ARP2_HUMAN, TBB6_HUMAN, ACTS_HUMAN, EPB42_HUMAN	697	110	16881	2.42195	1	0.238915	21.7279
BIOCARTA	h_salmonellaPathway:How does salmonella hijack a cell	5	0.690608	0.0219178	ARPC2_HUMAN, ARP3_HUMAN, ARC1B_HUMAN, ARP2_HUMAN, ACTS_HUMAN	144	13	1625	4.34028	0.988628	0.36088	24.2873
BIOCARTA	h_rhoPathway:Rho cell motility signaling pathway	8	1.10497	0.0250107	ARPC2_HUMAN, ARP3_HUMAN, GELS_HUMAN, ARC1B_HUMAN, PROF1_HUMAN, RHG01_HUMAN, ARHG1_HUMAN, ARP2_HUMAN	144	34	1625	2.65523	0.994002	0.371946	27.2388
BIOCARTA	h_actinYPathway:Y branching of actin filaments	6	0.828729	0.031524	ARPC2_HUMAN, ARP3_HUMAN, ARC1B_HUMAN, ARP2_HUMAN, ACTS_HUMAN, NCKP1_HUMAN	144	21	1625	3.22421	0.998451	0.392086	33.1111
Annotation Cluster 24	Enrichment Score: 2.3807383355379486
Category	Term	Count	%	PValue	Genes	List Total	Pop Hits	Pop Total	Fold Enrichment	Bonferroni	Benjamini	FDR
GOTERM_MF_DIRECT	GO:0070006~metalloaminopeptidase activity	7	0.966851	0.000265786	ERAP2_HUMAN, ERAP1_HUMAN, MMP14_HUMAN, LKHA4_HUMAN, AMPE_HUMAN, XPP1_HUMAN, PSA_HUMAN	697	23	16881	7.37116	0.230156	0.0108395	0.418249
UP_KEYWORDS	Aminopeptidase	6	0.828729	0.00264879	DPP3_HUMAN, ERAP2_HUMAN, ERAP1_HUMAN, AMPE_HUMAN, XPP1_HUMAN, PSA_HUMAN	724	28	20581	6.09146	0.685384	0.0168622	3.67653
GOTERM_MF_DIRECT	GO:0004177~aminopeptidase activity	6	0.828729	0.00445621	ERAP2_HUMAN, ERAP1_HUMAN, LKHA4_HUMAN, AMPE_HUMAN, XPP1_HUMAN, PSA_HUMAN	697	27	16881	5.38211	0.987658	0.0993476	6.79968
GOTERM_BP_DIRECT	GO:0043171~peptide catabolic process	5	0.690608	0.0116814	ERAP2_HUMAN, ERAP1_HUMAN, LKHA4_HUMAN, AMPE_HUMAN, PSA_HUMAN	695	22	16792	5.49117	1	0.268454	19.1236
GOTERM_MF_DIRECT	GO:0042277~peptide binding	7	0.966851	0.0340619	ERAP2_HUMAN, ERAP1_HUMAN, LKHA4_HUMAN, RLA0_HUMAN, AMPE_HUMAN, PSA_HUMAN, PPIB_HUMAN	697	59	16881	2.8735	1	0.413058	42.0982
Annotation Cluster 25	Enrichment Score: 2.3794704153342354
Category	Term	Count	%	PValue	Genes	List Total	Pop Hits	Pop Total	Fold Enrichment	Bonferroni	Benjamini	FDR
GOTERM_BP_DIRECT	GO:0050821~protein stabilization	16	2.20994	0.000504248	TCPZ_HUMAN, HCFC1_HUMAN, TCPQ_HUMAN, TCPG_HUMAN, H15_HUMAN, G3P_HUMAN, HS71B_HUMAN, PML_HUMAN, STK4_HUMAN, PROF1_HUMAN, HS90B_HUMAN, FLOT2_HUMAN, LAMP2_HUMAN, TCPH_HUMAN, PPIB_HUMAN, FLNA_HUMAN	695	136	16792	2.84249	0.789128	0.0247924	0.906936
GOTERM_BP_DIRECT	GO:1904874~positive regulation of telomerase RNA localization to Cajal body	5	0.690608	0.0027414	TCPZ_HUMAN, RUVB2_HUMAN, TCPQ_HUMAN, TCPG_HUMAN, TCPH_HUMAN	695	15	16792	8.05372	0.999791	0.0948599	4.83776
GOTERM_BP_DIRECT	GO:1904871~positive regulation of protein localization to Cajal body	4	0.552486	0.00336791	TCPZ_HUMAN, TCPQ_HUMAN, TCPG_HUMAN, TCPH_HUMAN	695	8	16792	12.0806	0.99997	0.109237	5.9119
REACTOME_PATHWAY	R-HSA-389957:R-HSA-389957	7	0.966851	0.00418772	TCPZ_HUMAN, TBB4A_HUMAN, PFD2_HUMAN, TCPQ_HUMAN, TBB6_HUMAN, TCPG_HUMAN, TCPH_HUMAN	516	28	9075	4.3968	0.945654	0.0506776	6.12566
GOTERM_CC_DIRECT	GO:0005832~chaperonin-containing T-complex	4	0.552486	0.00424727	TCPZ_HUMAN, TCPQ_HUMAN, TCPG_HUMAN, TCPH_HUMAN	717	9	18224	11.2965	0.922214	0.0453711	6.09275
REACTOME_PATHWAY	R-HSA-390450:R-HSA-390450	4	0.552486	0.0161571	TCPZ_HUMAN, TCPQ_HUMAN, TCPG_HUMAN, TCPH_HUMAN	516	10	9075	7.03488	0.999988	0.15316	21.7581
REACTOME_PATHWAY	R-HSA-389960:R-HSA-389960	6	0.828729	0.0164923	TCPZ_HUMAN, TBB4A_HUMAN, TCPQ_HUMAN, TBB6_HUMAN, TCPG_HUMAN, TCPH_HUMAN	516	27	9075	3.90827	0.99999	0.154022	22.1587
Annotation Cluster 26	Enrichment Score: 2.333802697370519
Category	Term	Count	%	PValue	Genes	List Total	Pop Hits	Pop Total	Fold Enrichment	Bonferroni	Benjamini	FDR
UP_KEYWORDS	Lipid biosynthesis	17	2.34807	0.000125184	TECR_HUMAN, PGH1_HUMAN, CDIPT_HUMAN, MBOA7_HUMAN, LGAT1_HUMAN, MGLL_HUMAN, ERG7_HUMAN, PCAT1_HUMAN, PCAT2_HUMAN, AAKG1_HUMAN, ACLY_HUMAN, THAS_HUMAN, CERS2_HUMAN, NB5R3_HUMAN, PTGIS_HUMAN, TEBP_HUMAN, DHB11_HUMAN	724	156	20581	3.09779	0.0531206	0.00123977	0.176651
UP_KEYWORDS	Prostaglandin biosynthesis	4	0.552486	0.00430577	THAS_HUMAN, PGH1_HUMAN, PTGIS_HUMAN, TEBP_HUMAN	724	10	20581	11.3707	0.847619	0.0257917	5.91215
UP_KEYWORDS	Prostaglandin metabolism	4	0.552486	0.00576702	THAS_HUMAN, PGH1_HUMAN, PTGIS_HUMAN, TEBP_HUMAN	724	11	20581	10.337	0.919677	0.0335029	7.84357
GOTERM_BP_DIRECT	GO:0019371~cyclooxygenase pathway	4	0.552486	0.00678328	THAS_HUMAN, PGH1_HUMAN, PTGIS_HUMAN, TEBP_HUMAN	695	10	16792	9.66446	1	0.179758	11.5689
UP_KEYWORDS	Fatty acid biosynthesis	7	0.966851	0.0094917	TECR_HUMAN, THAS_HUMAN, PGH1_HUMAN, PTGIS_HUMAN, TEBP_HUMAN, MGLL_HUMAN, AAKG1_HUMAN	724	52	20581	3.82668	0.984363	0.0494448	12.6014
REACTOME_PATHWAY	R-HSA-2162123:R-HSA-2162123	4	0.552486	0.049642	THAS_HUMAN, PGH1_HUMAN, PTGIS_HUMAN, TEBP_HUMAN	516	15	9075	4.68992	1	0.343392	53.5581
Annotation Cluster 27	Enrichment Score: 1.960355442528746
Category	Term	Count	%	PValue	Genes	List Total	Pop Hits	Pop Total	Fold Enrichment	Bonferroni	Benjamini	FDR
GOTERM_MF_DIRECT	GO:0004859~phospholipase inhibitor activity	4	0.552486	0.00898378	ANXA1_HUMAN, ANXA5_HUMAN, ANXA2_HUMAN, ANXA4_HUMAN	697	11	16881	8.8071	0.999861	0.17216	13.263
GOTERM_MF_DIRECT	GO:0005544~calcium-dependent phospholipid binding	8	1.10497	0.0095179	ANXA1_HUMAN, CPNE3_HUMAN, DYSF_HUMAN, ANXA5_HUMAN, CPNE1_HUMAN, ESYT2_HUMAN, ANXA2_HUMAN, ANXA4_HUMAN	697	58	16881	3.34062	0.999918	0.17803	13.9971
UP_KEYWORDS	Annexin	4	0.552486	0.0117623	ANXA1_HUMAN, ANXA5_HUMAN, ANXA2_HUMAN, ANXA4_HUMAN	724	14	20581	8.12194	0.994251	0.0569371	15.3887
UP_KEYWORDS	Calcium/phospholipid-binding	4	0.552486	0.0143247	ANXA1_HUMAN, ANXA5_HUMAN, ANXA2_HUMAN, ANXA4_HUMAN	724	15	20581	7.58048	0.998147	0.0660923	18.435
Annotation Cluster 28	Enrichment Score: 1.7588028547384127
Category	Term	Count	%	PValue	Genes	List Total	Pop Hits	Pop Total	Fold Enrichment	Bonferroni	Benjamini	FDR
REACTOME_PATHWAY	R-HSA-1169408:R-HSA-1169408	12	1.65746	0.00255284	IF4A1_HUMAN, SEH1_HUMAN, RAE1L_HUMAN, STAT1_HUMAN, AAAS_HUMAN, TRI25_HUMAN, IMB1_HUMAN, DDX58_HUMAN, IFIT1_HUMAN, E2AK2_HUMAN, IF4A3_HUMAN, NUP98_HUMAN	516	73	9075	2.89105	0.830336	0.0335388	3.77713
GOTERM_BP_DIRECT	GO:1900034~regulation of cellular response to heat	9	1.24309	0.0120562	KCC2D_HUMAN, SEH1_HUMAN, RAE1L_HUMAN, AAAS_HUMAN, HS71B_HUMAN, TEBP_HUMAN, HS90B_HUMAN, RFA1_HUMAN, NUP98_HUMAN	695	75	16792	2.89934	1	0.271826	19.6758
GOTERM_BP_DIRECT	GO:0007077~mitotic nuclear envelope disassembly	6	0.828729	0.0341736	SEH1_HUMAN, RAE1L_HUMAN, AAAS_HUMAN, NEK9_HUMAN, EMD_HUMAN, NUP98_HUMAN	695	44	16792	3.2947	1	0.499567	46.6387
REACTOME_PATHWAY	R-HSA-180746:R-HSA-180746	6	0.828729	0.0367475	SEH1_HUMAN, RAN_HUMAN, RAE1L_HUMAN, AAAS_HUMAN, IMB1_HUMAN, NUP98_HUMAN	516	33	9075	3.19767	1	0.274417	43.1051
GOTERM_BP_DIRECT	GO:0006409~tRNA export from nucleus	5	0.690608	0.0415753	SEH1_HUMAN, RAN_HUMAN, RAE1L_HUMAN, AAAS_HUMAN, NUP98_HUMAN	695	32	16792	3.77518	1	0.554661	53.5619

## Sheet: Downregulated clusters
Annotation Cluster 1	Enrichment Score: 73.26069798925998
Category	Term	Count	%	PValue	Genes	List Total	Pop Hits	Pop Total	Fold Enrichment	Bonferroni	Benjamini	FDR
UP_KEYWORDS	Mitochondrion	190	33.0435	4.68806e-98	VDAC3_HUMAN, RM13_HUMAN, DECR_HUMAN, PCCB_HUMAN, THIL_HUMAN, CH60_HUMAN, AMACR_HUMAN, SUCB1_HUMAN, GCSP_HUMAN, THTR_HUMAN, BPHL_HUMAN, CLIC4_HUMAN, IDH3B_HUMAN, ATPD_HUMAN, GLYAT_HUMAN, AIFM1_HUMAN, F162A_HUMAN, LPPRC_HUMAN, NU5M_HUMAN, NDUB3_HUMAN, RT16_HUMAN, HCDH_HUMAN, RT14_HUMAN, RM37_HUMAN, C1QBP_HUMAN, NDUAC_HUMAN, AL1B1_HUMAN, SUOX_HUMAN, NDUBB_HUMAN, CYB_HUMAN, NDUB8_HUMAN, ACADV_HUMAN, …	575	1119	20581	6.07746	1.90804e-95	1.90804e-95	6.55545e-95
UP_KEYWORDS	Transit peptide	130	22.6087	1.00547e-84	DECR_HUMAN, PCCB_HUMAN, THIL_HUMAN, CH60_HUMAN, SUCB1_HUMAN, GCSP_HUMAN, ATPD_HUMAN, IDH3B_HUMAN, AIFM1_HUMAN, LPPRC_HUMAN, RT16_HUMAN, HCDH_HUMAN, RM37_HUMAN, C1QBP_HUMAN, AL1B1_HUMAN, SUOX_HUMAN, NDUBB_HUMAN, NDUB8_HUMAN, ACADV_HUMAN, NNRE_HUMAN, TRXR2_HUMAN, SUCA_HUMAN, HIBCH_HUMAN, EFGM_HUMAN, UCRI_HUMAN, DLDH_HUMAN, NDUF7_HUMAN, RT15_HUMAN, PYC_HUMAN, IDH3G_HUMAN, QCR2_HUMAN, SUCB2_HUMAN, TH…	575	536	20581	8.68115	4.09226e-82	2.04613e-82	1.40598e-81
GOTERM_CC_DIRECT	GO:0005739~mitochondrion	194	33.7391	1.58714e-80	VDAC3_HUMAN, GSTK1_HUMAN, COMT_HUMAN, THIL_HUMAN, HAOX2_HUMAN, SUCB1_HUMAN, KCRB_HUMAN, ATPD_HUMAN, F162A_HUMAN, LPPRC_HUMAN, HCDH_HUMAN, RT14_HUMAN, C1QBP_HUMAN, NDUBB_HUMAN, CYB_HUMAN, NDUB8_HUMAN, NU4M_HUMAN, TRXR2_HUMAN, CATB_HUMAN, HIBCH_HUMAN, EFGM_HUMAN, NDUB4_HUMAN, THIM_HUMAN, ODPA_HUMAN, CY1_HUMAN, ODPB_HUMAN, SYNC_HUMAN, NDUA9_HUMAN, LDHD_HUMAN, HEMH_HUMAN, MTCH2_HUMAN, ECHD3_HUMAN, MA…	566	1331	18224	4.693	7.33259e-78	3.66629e-78	2.26014e-77
GOTERM_CC_DIRECT	GO:0005759~mitochondrial matrix	86	14.9565	1.58104e-54	CBR4_HUMAN, MMSA_HUMAN, DECR_HUMAN, GSTK1_HUMAN, PCCB_HUMAN, ECHM_HUMAN, AL4A1_HUMAN, THIL_HUMAN, CH60_HUMAN, MAON_HUMAN, GCSP_HUMAN, SUCB1_HUMAN, ODB2_HUMAN, THTR_HUMAN, BPHL_HUMAN, IDH3B_HUMAN, ATPD_HUMAN, GLYAT_HUMAN, HCDH_HUMAN, BDH_HUMAN, IPYR2_HUMAN, SYDM_HUMAN, C1QBP_HUMAN, AL1B1_HUMAN, MDHM_HUMAN, NFS1_HUMAN, SUOX_HUMAN, ACS2A_HUMAN, ACADV_HUMAN, ACOT2_HUMAN, NNRE_HUMAN, ACADM_HUMAN, TRXR…	566	327	18224	8.46794	7.3044e-52	2.4348e-52	2.25145e-51
GOTERM_CC_DIRECT	GO:0005743~mitochondrial inner membrane	95	16.5217	4.20329e-52	RM13_HUMAN, QCR7_HUMAN, GSTK1_HUMAN, THIL_HUMAN, CH60_HUMAN, TIM8B_HUMAN, NDUA6_HUMAN, THTR_HUMAN, NDUBA_HUMAN, ATPD_HUMAN, AIFM1_HUMAN, QCR1_HUMAN, FAHD1_HUMAN, NU5M_HUMAN, NDUB3_HUMAN, RT26_HUMAN, KAP3_HUMAN, NU3M_HUMAN, HCDH_HUMAN, RT16_HUMAN, PA24A_HUMAN, RT14_HUMAN, RM37_HUMAN, COX41_HUMAN, NDUAC_HUMAN, NDUA8_HUMAN, MDHM_HUMAN, COQ9_HUMAN, NDUBB_HUMAN, NDUB8_HUMAN, CYB_HUMAN, ACADV_HUMAN, RT…	566	441	18224	6.93605	1.94192e-49	4.85481e-50	5.98562e-49
Annotation Cluster 2	Enrichment Score: 31.10133773634989
Category	Term	Count	%	PValue	Genes	List Total	Pop Hits	Pop Total	Fold Enrichment	Bonferroni	Benjamini	FDR
UP_KEYWORDS	Mitochondrion	190	33.0435	4.68806e-98	VDAC3_HUMAN, RM13_HUMAN, DECR_HUMAN, PCCB_HUMAN, THIL_HUMAN, CH60_HUMAN, AMACR_HUMAN, SUCB1_HUMAN, GCSP_HUMAN, THTR_HUMAN, BPHL_HUMAN, CLIC4_HUMAN, IDH3B_HUMAN, ATPD_HUMAN, GLYAT_HUMAN, AIFM1_HUMAN, F162A_HUMAN, LPPRC_HUMAN, NU5M_HUMAN, NDUB3_HUMAN, RT16_HUMAN, HCDH_HUMAN, RT14_HUMAN, RM37_HUMAN, C1QBP_HUMAN, NDUAC_HUMAN, AL1B1_HUMAN, SUOX_HUMAN, NDUBB_HUMAN, CYB_HUMAN, NDUB8_HUMAN, ACADV_HUMAN, …	575	1119	20581	6.07746	1.90804e-95	1.90804e-95	6.55545e-95
GOTERM_CC_DIRECT	GO:0005743~mitochondrial inner membrane	95	16.5217	4.20329e-52	RM13_HUMAN, QCR7_HUMAN, GSTK1_HUMAN, THIL_HUMAN, CH60_HUMAN, TIM8B_HUMAN, NDUA6_HUMAN, THTR_HUMAN, NDUBA_HUMAN, ATPD_HUMAN, AIFM1_HUMAN, QCR1_HUMAN, FAHD1_HUMAN, NU5M_HUMAN, NDUB3_HUMAN, RT26_HUMAN, KAP3_HUMAN, NU3M_HUMAN, HCDH_HUMAN, RT16_HUMAN, PA24A_HUMAN, RT14_HUMAN, RM37_HUMAN, COX41_HUMAN, NDUAC_HUMAN, NDUA8_HUMAN, MDHM_HUMAN, COQ9_HUMAN, NDUBB_HUMAN, NDUB8_HUMAN, CYB_HUMAN, ACADV_HUMAN, RT…	566	441	18224	6.93605	1.94192e-49	4.85481e-50	5.98562e-49
REACTOME_PATHWAY	R-HSA-611105:R-HSA-611105	47	8.17391	2.22194e-41	QCR2_HUMAN, NDUB4_HUMAN, QCR7_HUMAN, NDUA7_HUMAN, CYC_HUMAN, CY1_HUMAN, NDUA9_HUMAN, SCO1_HUMAN, COX5B_HUMAN, NDUB9_HUMAN, NDUA6_HUMAN, NDUS7_HUMAN, NDUBA_HUMAN, NDUA4_HUMAN, TACO1_HUMAN, NDUS6_HUMAN, QCR1_HUMAN, NDUS8_HUMAN, COX7C_HUMAN, NDUB5_HUMAN, LPPRC_HUMAN, NU5M_HUMAN, NDUB3_HUMAN, NU3M_HUMAN, COX2_HUMAN, COX41_HUMAN, NDUAC_HUMAN, NDUA8_HUMAN, ETFA_HUMAN, NDUB6_HUMAN, NDUBB_HUMAN, NDUB8_HU…	384	85	9075	13.0676	1.06875e-38	1.06875e-38	3.18226e-38
UP_KEYWORDS	Respiratory chain	37	6.43478	8.72763e-40	QCR2_HUMAN, NDUB4_HUMAN, QCR7_HUMAN, NDUA7_HUMAN, CYC_HUMAN, CY1_HUMAN, NDUA9_HUMAN, NDUB9_HUMAN, NDUA6_HUMAN, NDUS7_HUMAN, NDUBA_HUMAN, NDUA4_HUMAN, NDUS6_HUMAN, QCR1_HUMAN, NDUS8_HUMAN, NDUB5_HUMAN, NU5M_HUMAN, NDUB3_HUMAN, NU3M_HUMAN, COX2_HUMAN, NDUAC_HUMAN, NDUA8_HUMAN, NDUB6_HUMAN, NDUBB_HUMAN, CYB_HUMAN, NDUB8_HUMAN, NU4M_HUMAN, NDUS4_HUMAN, NDUS2_HUMAN, NDUC2_HUMAN, NDUAA_HUMAN, NDUAD_HUM…	575	63	20581	21.0213	3.55215e-37	8.88037e-38	1.22041e-36
UP_KEYWORDS	Electron transport	42	7.30435	8.21225e-36	QCR2_HUMAN, NDUB4_HUMAN, QCR7_HUMAN, NDUA7_HUMAN, CYC_HUMAN, CY1_HUMAN, THIO_HUMAN, NDUA9_HUMAN, NDUB9_HUMAN, NDUA6_HUMAN, NDUS7_HUMAN, NDUBA_HUMAN, NDUA4_HUMAN, NDUS6_HUMAN, QCR1_HUMAN, NDUS8_HUMAN, NDUB5_HUMAN, NU5M_HUMAN, NDUB3_HUMAN, NU3M_HUMAN, COX2_HUMAN, NDUAC_HUMAN, NDUA8_HUMAN, ETFA_HUMAN, NDUB6_HUMAN, NDUBB_HUMAN, NDUB8_HUMAN, CYB_HUMAN, NU4M_HUMAN, NDUS4_HUMAN, NDUS2_HUMAN, NDUC2_HUMAN…	575	108	20581	13.9195	3.34238e-33	5.57064e-34	1.14834e-32
UP_KEYWORDS	Mitochondrion inner membrane	57	9.91304	1.05275e-32	QCR7_HUMAN, TIM8B_HUMAN, NDUA6_HUMAN, NDUBA_HUMAN, ATPD_HUMAN, AIFM1_HUMAN, QCR1_HUMAN, NU5M_HUMAN, NDUB3_HUMAN, COQ7_HUMAN, BDH_HUMAN, COX41_HUMAN, NDUAC_HUMAN, NDUA8_HUMAN, NDUBB_HUMAN, CYB_HUMAN, NDUB8_HUMAN, ACADV_HUMAN, NDUS4_HUMAN, NDUC2_HUMAN, UCRI_HUMAN, QCR9_HUMAN, C560_HUMAN, ABCB7_HUMAN, QCR2_HUMAN, NDUB4_HUMAN, SFXN4_HUMAN, CHDH_HUMAN, NDUA7_HUMAN, CY1_HUMAN, LETM1_HUMAN, COX5B_HUMAN,…	575	270	20581	7.55631	4.28471e-30	6.12101e-31	1.47209e-29
GOTERM_BP_DIRECT	GO:0006120~mitochondrial electron transport, NADH to ubiquinone	29	5.04348	2.59598e-29	NDUB4_HUMAN, NDUA7_HUMAN, NDUA9_HUMAN, NDUB9_HUMAN, NDUA6_HUMAN, NDUS7_HUMAN, NDUBA_HUMAN, NDUA4_HUMAN, NDUS6_HUMAN, NDUB5_HUMAN, NDUS8_HUMAN, NU5M_HUMAN, NDUB3_HUMAN, NU3M_HUMAN, NDUAC_HUMAN, NDUA8_HUMAN, COQ9_HUMAN, NDUB6_HUMAN, NDUBB_HUMAN, NDUB8_HUMAN, NU4M_HUMAN, NDUS4_HUMAN, NDUC2_HUMAN, NDUS2_HUMAN, NDUAA_HUMAN, NDUAD_HUMAN, NDUS1_HUMAN, DLDH_HUMAN, NDUA2_HUMAN	550	49	16792	18.0693	5.68519e-26	5.68519e-26	4.51061e-26
GOTERM_CC_DIRECT	GO:0005747~mitochondrial respiratory chain complex I	28	4.86957	2.58002e-28	NDUB4_HUMAN, NDUA7_HUMAN, NDUA9_HUMAN, NDUB9_HUMAN, NDUA6_HUMAN, NDUS7_HUMAN, NDUBA_HUMAN, NDUA4_HUMAN, NDUS6_HUMAN, NDUB5_HUMAN, NDUS8_HUMAN, NU5M_HUMAN, NDUB3_HUMAN, NU3M_HUMAN, NDUAC_HUMAN, NDUA8_HUMAN, NDUB6_HUMAN, NDUB8_HUMAN, NDUBB_HUMAN, PARK7_HUMAN, NU4M_HUMAN, NDUS4_HUMAN, NDUC2_HUMAN, NDUS2_HUMAN, NDUAA_HUMAN, NDUAD_HUMAN, NDUS1_HUMAN, NDUA2_HUMAN	566	49	18224	18.3988	1.19197e-25	2.38393e-26	3.67402e-25
GOTERM_MF_DIRECT	GO:0008137~NADH dehydrogenase (ubiquinone) activity	26	4.52174	6.67417e-25	NDUB4_HUMAN, NDUA7_HUMAN, NDUA9_HUMAN, NDUB9_HUMAN, NDUA6_HUMAN, NDUS7_HUMAN, NDUBA_HUMAN, NDUA4_HUMAN, NDUS6_HUMAN, NDUB5_HUMAN, NDUS8_HUMAN, NU5M_HUMAN, NDUB3_HUMAN, NU3M_HUMAN, NDUAC_HUMAN, NDUA8_HUMAN, NDUB6_HUMAN, NDUB8_HUMAN, NU4M_HUMAN, NDUS4_HUMAN, NDUC2_HUMAN, NDUS2_HUMAN, NDUAA_HUMAN, NDUAD_HUMAN, NDUS1_HUMAN, NDUA2_HUMAN	554	48	16881	16.5052	5.8399e-22	5.8399e-22	1.03654e-21
GOTERM_BP_DIRECT	GO:0032981~mitochondrial respiratory chain complex I assembly	28	4.86957	6.48901e-24	NDUB4_HUMAN, NDUA7_HUMAN, NDUA9_HUMAN, NDUB9_HUMAN, NDUA6_HUMAN, NDUS7_HUMAN, NDUBA_HUMAN, NDUS6_HUMAN, AIFM1_HUMAN, NDUS8_HUMAN, NDUB5_HUMAN, NU5M_HUMAN, NDUB3_HUMAN, NU3M_HUMAN, NDUAC_HUMAN, NDUA8_HUMAN, NDUB6_HUMAN, NDUBB_HUMAN, NDUB8_HUMAN, NU4M_HUMAN, NDUS4_HUMAN, NDUC2_HUMAN, NDUS2_HUMAN, NDUAA_HUMAN, NDUAD_HUMAN, NDUS1_HUMAN, NDUF7_HUMAN, NDUA2_HUMAN	550	63	16792	13.5693	1.42109e-20	7.10547e-21	1.12749e-20
REACTOME_PATHWAY	R-HSA-6799198:R-HSA-6799198	27	4.69565	8.73997e-22	NDUB4_HUMAN, NDUA7_HUMAN, NDUA9_HUMAN, NDUB9_HUMAN, NDUA6_HUMAN, NDUS7_HUMAN, NDUBA_HUMAN, NDUS6_HUMAN, NDUB5_HUMAN, NDUS8_HUMAN, NU5M_HUMAN, NDUB3_HUMAN, NU3M_HUMAN, NDUAC_HUMAN, NDUA8_HUMAN, NDUB6_HUMAN, NDUB8_HUMAN, NDUBB_HUMAN, NU4M_HUMAN, NDUS4_HUMAN, NDUC2_HUMAN, NDUS2_HUMAN, NDUAA_HUMAN, NDUAD_HUMAN, NDUS1_HUMAN, NDUA2_HUMAN, NDUF7_HUMAN	384	55	9075	11.6016	4.20393e-19	2.10196e-19	1.25174e-18
UP_KEYWORDS	Ubiquinone	18	3.13043	8.19625e-18	NDUA8_HUMAN, CYB_HUMAN, NU4M_HUMAN, NDUS7_HUMAN, NDUS4_HUMAN, NDUS2_HUMAN, NDUA4_HUMAN, NDUBA_HUMAN, NDUS6_HUMAN, NDUAA_HUMAN, NDUAD_HUMAN, NDUS1_HUMAN, NDUS8_HUMAN, NDUB5_HUMAN, NU5M_HUMAN, NDUB3_HUMAN, NU3M_HUMAN, COQ7_HUMAN	575	35	20581	18.4079	3.33587e-15	3.33587e-16	1.1461e-14
UP_KEYWORDS	Transport	121	21.0435	8.17706e-17	VDAC3_HUMAN, CLCKA_HUMAN, TM1L1_HUMAN, VATE1_HUMAN, LAT2_HUMAN, AT1A1_HUMAN, SO4C1_HUMAN, CLIC4_HUMAN, ATPD_HUMAN, LPPRC_HUMAN, NU5M_HUMAN, NDUB3_HUMAN, MDR1_HUMAN, S47A1_HUMAN, VPS25_HUMAN, NDUAC_HUMAN, NDUBB_HUMAN, S12A1_HUMAN, NDUB8_HUMAN, CYB_HUMAN, VTI1A_HUMAN, NU4M_HUMAN, IPSP_HUMAN, MB12A_HUMAN, IPO13_HUMAN, UCRI_HUMAN, QCR9_HUMAN, VPP1_HUMAN, QCR2_HUMAN, NDUB4_HUMAN, SFXN4_HUMAN, NDUA7_HU…	575	1978	20581	2.18956	4.51861e-14	4.10783e-15	1.55431e-13
GOTERM_CC_DIRECT	GO:0070469~respiratory chain	11	1.91304	1.05934e-10	COX2_HUMAN, NDUC2_HUMAN, NDUS6_HUMAN, NDUA8_HUMAN, CYC_HUMAN, NDUAA_HUMAN, CY1_HUMAN, CYB_HUMAN, NU5M_HUMAN, NU3M_HUMAN, NDUA6_HUMAN	566	20	18224	17.7088	4.89417e-08	6.11772e-09	1.50854e-07
OMIM_DISEASE	252010~Mitochondrial complex I deficiency	6	1.04348	0.000507777	NDUS4_HUMAN, NDUS2_HUMAN, NDUS6_HUMAN, NDUS1_HUMAN, NDUB9_HUMAN, NDUB3_HUMAN	200	17	4740	8.36471	0.137397	0.137397	0.673286
Annotation Cluster 3	Enrichment Score: 21.016072275125406
Category	Term	Count	%	PValue	Genes	List Total	Pop Hits	Pop Total	Fold Enrichment	Bonferroni	Benjamini	FDR
UP_KEYWORDS	Oxidoreductase	85	14.7826	2.59822e-36	CBR4_HUMAN, MMSA_HUMAN, DECR_HUMAN, AL4A1_HUMAN, HAOX2_HUMAN, ADH1B_HUMAN, MAON_HUMAN, GCSP_HUMAN, DCXR_HUMAN, IDH3B_HUMAN, AIFM1_HUMAN, GRHPR_HUMAN, NU5M_HUMAN, PTGR1_HUMAN, NU3M_HUMAN, PH4H_HUMAN, HCDH_HUMAN, BDH_HUMAN, COQ7_HUMAN, AK1A1_HUMAN, AL1B1_HUMAN, MDHM_HUMAN, SUOX_HUMAN, FMO1_HUMAN, CYB_HUMAN, ACADV_HUMAN, ACADM_HUMAN, ASPD_HUMAN, NU4M_HUMAN, BODG_HUMAN, TRXR2_HUMAN, AL7A1_HUMAN, AOXA…	575	582	20581	5.22751	1.05748e-33	2.11495e-34	3.63316e-33
UP_KEYWORDS	NAD	38	6.6087	2.88427e-22	CBR4_HUMAN, SIR1_HUMAN, VDAC3_HUMAN, MMSA_HUMAN, GPDA_HUMAN, AL4A1_HUMAN, ALDH2_HUMAN, ADH6_HUMAN, ADH1B_HUMAN, NDUS7_HUMAN, ECHP_HUMAN, DHI2_HUMAN, IDH3B_HUMAN, AIFM1_HUMAN, NB5R1_HUMAN, NDUS8_HUMAN, NU5M_HUMAN, NU3M_HUMAN, HCDH_HUMAN, BDH_HUMAN, AL1B1_HUMAN, MDHM_HUMAN, AL8A1_HUMAN, CRYL1_HUMAN, DHB8_HUMAN, NNRE_HUMAN, ASPD_HUMAN, NU4M_HUMAN, AL3A2_HUMAN, AL7A1_HUMAN, NDUS2_HUMAN, DHSO_HUMAN, A…	575	175	20581	7.7722	1.1739e-19	1.30433e-20	4.03315e-19
GOTERM_BP_DIRECT	GO:0055114~oxidation-reduction process	64	11.1304	6.98269e-17	CBR4_HUMAN, MMSA_HUMAN, QCR7_HUMAN, GSTK1_HUMAN, AL4A1_HUMAN, THIO_HUMAN, MAON_HUMAN, NDUA6_HUMAN, GCSP_HUMAN, DCXR_HUMAN, AIFM1_HUMAN, QCR1_HUMAN, GRHPR_HUMAN, PTGR1_HUMAN, PH4H_HUMAN, COQ7_HUMAN, BDH_HUMAN, AK1A1_HUMAN, NDUA8_HUMAN, ACADM_HUMAN, ASPD_HUMAN, BODG_HUMAN, TRXR2_HUMAN, AL7A1_HUMAN, AOXA_HUMAN, NQO2_HUMAN, AL1A2_HUMAN, DHB14_HUMAN, C560_HUMAN, GPX3_HUMAN, OXDA_HUMAN, CHDH_HUMAN, CYC…	550	592	16792	3.30064	2.43139e-13	8.10463e-14	1.88738e-13
GOTERM_MF_DIRECT	GO:0016491~oxidoreductase activity	30	5.21739	1.64807e-11	CBR4_HUMAN, ALDH2_HUMAN, AL4A1_HUMAN, ADH6_HUMAN, HAOX2_HUMAN, ADH1B_HUMAN, SARDH_HUMAN, DCXR_HUMAN, AIFM1_HUMAN, NB5R1_HUMAN, PTGR1_HUMAN, BDH_HUMAN, AK1A1_HUMAN, AL1B1_HUMAN, ETFA_HUMAN, SUOX_HUMAN, CYB_HUMAN, ASPD_HUMAN, AL1L1_HUMAN, TRXR2_HUMAN, AL7A1_HUMAN, AL3A2_HUMAN, AOXA_HUMAN, DHSO_HUMAN, M2GD_HUMAN, NQO2_HUMAN, AL1A2_HUMAN, COQ6_HUMAN, DHB14_HUMAN, SDHB_HUMAN	554	200	16881	4.57067	1.44206e-08	4.80687e-09	2.55957e-08
Annotation Cluster 4	Enrichment Score: v
Category	Term	Count	%	PValue	Genes	List Total	Pop Hits	Pop Total	Fold Enrichment	Bonferroni	Benjamini	FDR
GOTERM_BP_DIRECT	GO:0006099~tricarboxylic acid cycle	14	2.43478	1.78036e-12	SUCB2_HUMAN, ODPA_HUMAN, MDHM_HUMAN, ODPB_HUMAN, SUCB1_HUMAN, IDHP_HUMAN, ACOC_HUMAN, SUCA_HUMAN, IDH3B_HUMAN, DLDH_HUMAN, DHTK1_HUMAN, C560_HUMAN, SDHB_HUMAN, IDH3G_HUMAN	550	29	16792	14.7391	3.89897e-09	7.79795e-10	3.09344e-09
UP_KEYWORDS	Tricarboxylic acid cycle	12	2.08696	1.29754e-11	SUCB1_HUMAN, SUCB2_HUMAN, IDHP_HUMAN, ACOC_HUMAN, SUCA_HUMAN, ODPA_HUMAN, IDH3B_HUMAN, MDHM_HUMAN, ODPB_HUMAN, SDHB_HUMAN, C560_HUMAN, IDH3G_HUMAN	575	24	20581	17.8965	5.28099e-09	3.77213e-10	1.81439e-08
REACTOME_PATHWAY	R-HSA-71403:R-HSA-71403	10	1.73913	2.45609e-08	SUCB1_HUMAN, SUCB2_HUMAN, IDHP_HUMAN, SUCA_HUMAN, IDH3B_HUMAN, MDHM_HUMAN, DLDH_HUMAN, SDHB_HUMAN, C560_HUMAN, IDH3G_HUMAN	384	19	9075	12.4383	1.18137e-05	3.93792e-06	3.5176e-05
GOTERM_BP_DIRECT	GO:0006105~succinate metabolic process	4	0.695652	0.00351233	SUCB1_HUMAN, SUCB2_HUMAN, SUCA_HUMAN, SDHB_HUMAN	550	10	16792	12.2124	0.99955	0.17522	5.93042
Annotation Cluster 5	Enrichment Score: 8.050918870421206
Category	Term	Count	%	PValue	Genes	List Total	Pop Hits	Pop Total	Fold Enrichment	Bonferroni	Benjamini	FDR
GOTERM_BP_DIRECT	GO:0006635~fatty acid beta-oxidation	15	2.6087	6.30575e-11	THIM_HUMAN, DECR_HUMAN, ECHM_HUMAN, ECH1_HUMAN, THIL_HUMAN, ACADV_HUMAN, ACADM_HUMAN, ECI2_HUMAN, ECHP_HUMAN, ACOX1_HUMAN, ECHD2_HUMAN, HIBCH_HUMAN, ACOX2_HUMAN, THIK_HUMAN, HCDH_HUMAN	550	44	16792	10.4083	1.38096e-07	2.3016e-08	1.09565e-07
UP_KEYWORDS	Fatty acid metabolism	20	3.47826	1.62977e-09	CBR4_HUMAN, ACSF2_HUMAN, THIM_HUMAN, DECR_HUMAN, ECHM_HUMAN, FABD_HUMAN, ECH1_HUMAN, ACS2B_HUMAN, ACS2A_HUMAN, ACADV_HUMAN, DHB8_HUMAN, ACSM3_HUMAN, ACADM_HUMAN, ECHP_HUMAN, ACOX1_HUMAN, ECHD2_HUMAN, ACOX2_HUMAN, THIK_HUMAN, HCDH_HUMAN, PECR_HUMAN	575	124	20581	5.77307	6.63315e-07	4.14572e-08	2.27895e-06
COG_ONTOLOGY	Lipid metabolism	15	2.6087	9.77381e-08	GCDH_HUMAN, PCCA_HUMAN, ECHD2_HUMAN, HIBCH_HUMAN, ECHM_HUMAN, ECH1_HUMAN, ACS2B_HUMAN, MCCA_HUMAN, ACADV_HUMAN, ACS2A_HUMAN, ACSM3_HUMAN, MCCB_HUMAN, ACADM_HUMAN, ECI2_HUMAN, HCDH_HUMAN	77	69	2026	5.71993	2.15024e-06	1.07512e-06	7.64931e-05
UP_KEYWORDS	Lipid metabolism	33	5.73913	6.22872e-07	CBR4_HUMAN, THIM_HUMAN, DECR_HUMAN, ECHM_HUMAN, HINT2_HUMAN, SAP3_HUMAN, GPAT3_HUMAN, PCY2_HUMAN, ACOX1_HUMAN, ECHP_HUMAN, PTSS2_HUMAN, NB5R1_HUMAN, THIK_HUMAN, HCDH_HUMAN, ACSF2_HUMAN, PA24A_HUMAN, FABD_HUMAN, ECH1_HUMAN, ACS2B_HUMAN, HYES_HUMAN, ACS2A_HUMAN, ACADV_HUMAN, DHB8_HUMAN, ACSM3_HUMAN, ACADM_HUMAN, UD2B7_HUMAN, ECHD2_HUMAN, ACOX2_HUMAN, NPC2_HUMAN, DHB14_HUMAN, CUBN_HUMAN, PYC_HUMAN, …	575	433	20581	2.72788	0.000253477	1.26754e-05	0.000870975
Annotation Cluster 6	Enrichment Score: 7.757824029210144
Category	Term	Count	%	PValue	Genes	List Total	Pop Hits	Pop Total	Fold Enrichment	Bonferroni	Benjamini	FDR
GOTERM_MF_DIRECT	GO:0009055~electron carrier activity	25	4.34783	8.74328e-16	CYC_HUMAN, ALDH2_HUMAN, AL4A1_HUMAN, GCSP_HUMAN, ACOX1_HUMAN, NDUS6_HUMAN, IDH3B_HUMAN, AIFM1_HUMAN, IVD_HUMAN, GCDH_HUMAN, AK1A1_HUMAN, NDUAC_HUMAN, ETFA_HUMAN, CYB_HUMAN, ACADV_HUMAN, DHPR_HUMAN, ACADM_HUMAN, AOXA_HUMAN, NDUS2_HUMAN, ACOX2_HUMAN, M2GD_HUMAN, NQO2_HUMAN, NDUS1_HUMAN, SDHB_HUMAN, C560_HUMAN	554	90	16881	8.4642	7.77156e-13	3.88578e-13	1.37668e-12
UP_KEYWORDS	FAD	23	4	3.27701e-13	IVD_HUMAN, GCDH_HUMAN, OXDA_HUMAN, TKFC_HUMAN, CHDH_HUMAN, NDUA9_HUMAN, ETFA_HUMAN, FMO1_HUMAN, ACADV_HUMAN, LDHD_HUMAN, ACADM_HUMAN, SARDH_HUMAN, TRXR2_HUMAN, ACOX1_HUMAN, AOXA_HUMAN, M2GD_HUMAN, ACOX2_HUMAN, NDUAA_HUMAN, AIFM1_HUMAN, NQO2_HUMAN, NB5R1_HUMAN, COQ6_HUMAN, DLDH_HUMAN	575	110	20581	7.484	1.33389e-10	1.11158e-11	4.58289e-10
UP_KEYWORDS	Flavoprotein	24	4.17391	3.54881e-13	IVD_HUMAN, GCDH_HUMAN, OXDA_HUMAN, TKFC_HUMAN, CHDH_HUMAN, NDUA9_HUMAN, ETFA_HUMAN, HAOX2_HUMAN, FMO1_HUMAN, ACADV_HUMAN, LDHD_HUMAN, ACADM_HUMAN, SARDH_HUMAN, TRXR2_HUMAN, ACOX1_HUMAN, AOXA_HUMAN, M2GD_HUMAN, ACOX2_HUMAN, NDUAA_HUMAN, AIFM1_HUMAN, NQO2_HUMAN, NB5R1_HUMAN, COQ6_HUMAN, DLDH_HUMAN	575	122	20581	7.04125	1.44415e-10	1.11088e-11	4.9617e-10
GOTERM_BP_DIRECT	GO:0006635~fatty acid beta-oxidation	15	2.6087	6.30575e-11	THIM_HUMAN, DECR_HUMAN, ECHM_HUMAN, ECH1_HUMAN, THIL_HUMAN, ACADV_HUMAN, ACADM_HUMAN, ECI2_HUMAN, ECHP_HUMAN, ACOX1_HUMAN, ECHD2_HUMAN, HIBCH_HUMAN, ACOX2_HUMAN, THIK_HUMAN, HCDH_HUMAN	550	44	16792	10.4083	1.38096e-07	2.3016e-08	1.09565e-07
GOTERM_MF_DIRECT	GO:0050660~flavin adenine dinucleotide binding	14	2.43478	1.23461e-07	IVD_HUMAN, GCDH_HUMAN, CHDH_HUMAN, ETFA_HUMAN, FMO1_HUMAN, ACADV_HUMAN, ACADM_HUMAN, LDHD_HUMAN, TRXR2_HUMAN, AOXA_HUMAN, ACOX1_HUMAN, ACOX2_HUMAN, AIFM1_HUMAN, DLDH_HUMAN	554	64	16881	6.66556	0.000108023	1.54325e-05	0.000191743
GOTERM_MF_DIRECT	GO:0000062~fatty-acyl-CoA binding	10	1.73913	3.14873e-07	IVD_HUMAN, GCDH_HUMAN, MMSA_HUMAN, ACOX1_HUMAN, ACOX2_HUMAN, ETFA_HUMAN, ACBP_HUMAN, ACADV_HUMAN, ACADM_HUMAN, ECI2_HUMAN	554	30	16881	10.157	0.000275476	3.06122e-05	0.000489019
GOTERM_MF_DIRECT	GO:0052890~oxidoreductase activity, acting on the CH-CH group of donors, with a flavin as acceptor	7	1.21739	4.67782e-06	IVD_HUMAN, GCDH_HUMAN, ACOX1_HUMAN, ACOX2_HUMAN, ETFA_HUMAN, ACADV_HUMAN, ACADM_HUMAN	554	15	16881	14.2199	0.00408473	0.000409226	0.00726473
GOTERM_MF_DIRECT	GO:0003995~acyl-CoA dehydrogenase activity	7	1.21739	7.2776e-06	IVD_HUMAN, GCDH_HUMAN, ACOX1_HUMAN, ACOX2_HUMAN, ETFA_HUMAN, ACADV_HUMAN, ACADM_HUMAN	554	16	16881	13.3311	0.00634769	0.000578734	0.011302
GOTERM_BP_DIRECT	GO:0033539~fatty acid beta-oxidation using acyl-CoA dehydrogenase	7	1.21739	1.57719e-05	IVD_HUMAN, GCDH_HUMAN, ACOX1_HUMAN, ACOX2_HUMAN, ETFA_HUMAN, ACADV_HUMAN, ACADM_HUMAN	550	18	16792	11.8731	0.033951	0.00230006	0.0274007
GOTERM_MF_DIRECT	GO:0016627~oxidoreductase activity, acting on the CH-CH group of donors	6	1.04348	0.000222706	IVD_HUMAN, GCDH_HUMAN, ACOX1_HUMAN, ACOX2_HUMAN, ACADV_HUMAN, ACADM_HUMAN	554	18	16881	10.157	0.177074	0.00969715	0.345319
GOTERM_BP_DIRECT	GO:0055088~lipid homeostasis	7	1.21739	0.00154758	IVD_HUMAN, GCDH_HUMAN, ACOX1_HUMAN, ACOX2_HUMAN, ETFA_HUMAN, ACADV_HUMAN, ACADM_HUMAN	550	39	16792	5.47991	0.966353	0.10057	2.65518
Annotation Cluster 7	Enrichment Score: 6.120905804050054
Category	Term	Count	%	PValue	Genes	List Total	Pop Hits	Pop Total	Fold Enrichment	Bonferroni	Benjamini	FDR
GOTERM_BP_DIRECT	GO:0006122~mitochondrial electron transport, ubiquinol to cytochrome c	9	1.56522	6.52366e-09	QCR2_HUMAN, QCR7_HUMAN, CYC_HUMAN, CY1_HUMAN, QCR6_HUMAN, QCR1_HUMAN, CYB_HUMAN, UCRI_HUMAN, QCR9_HUMAN	550	15	16792	18.3185	1.42867e-05	1.78585e-06	1.13351e-05
GOTERM_CC_DIRECT	GO:0005750~mitochondrial respiratory chain complex III	8	1.3913	3.8719e-08	QCR2_HUMAN, QCR7_HUMAN, CY1_HUMAN, QCR6_HUMAN, QCR1_HUMAN, CYB_HUMAN, UCRI_HUMAN, QCR9_HUMAN	566	13	18224	19.8141	1.7888e-05	1.37601e-06	5.51371e-05
GOTERM_BP_DIRECT	GO:1902600~hydrogen ion transmembrane transport	14	2.43478	6.59496e-08	S47A1_HUMAN, S36A2_HUMAN, COX41_HUMAN, QCR7_HUMAN, UCRIL_HUMAN, SL9A3_HUMAN, CX7A2_HUMAN, COX6C_HUMAN, NDUA4_HUMAN, QCR6_HUMAN, QCR1_HUMAN, UCRI_HUMAN, COX7C_HUMAN, QCR9_HUMAN	550	61	16792	7.00709	0.000144419	1.44429e-05	0.00011459
GOTERM_MF_DIRECT	GO:0008121~ubiquinol-cytochrome-c reductase activity	7	1.21739	2.2586e-07	QCR7_HUMAN, QCR6_HUMAN, QCR1_HUMAN, CYB_HUMAN, UCRI_HUMAN, UCRIL_HUMAN, QCR9_HUMAN	554	10	16881	21.3298	0.000197608	2.47031e-05	0.000350776
GOTERM_BP_DIRECT	GO:0009060~aerobic respiration	8	1.3913	7.8328e-05	QCR2_HUMAN, QCR7_HUMAN, QCR6_HUMAN, QCR1_HUMAN, QCR9_HUMAN, MAON_HUMAN, SDHB_HUMAN, C560_HUMAN	550	33	16792	7.40143	0.157638	0.00743073	0.136011
GOTERM_BP_DIRECT	GO:0006119~oxidative phosphorylation	5	0.869565	0.000638529	QCR2_HUMAN, QCR7_HUMAN, ATPD_HUMAN, QCR6_HUMAN, QCR1_HUMAN	550	13	16792	11.7427	0.753113	0.0487307	1.10369
Annotation Cluster 8	Enrichment Score: 4.811114644133733
Category	Term	Count	%	PValue	Genes	List Total	Pop Hits	Pop Total	Fold Enrichment	Bonferroni	Benjamini	FDR
GOTERM_BP_DIRECT	GO:0070125~mitochondrial translational elongation	17	2.95652	1.33901e-08	RT14_HUMAN, RM13_HUMAN, RM37_HUMAN, RT05_HUMAN, RT35_HUMAN, RT31_HUMAN, RT27_HUMAN, RM55_HUMAN, RM44_HUMAN, EFGM_HUMAN, RM18_HUMAN, RM39_HUMAN, RT26_HUMAN, RT15_HUMAN, RT16_HUMAN, RT33_HUMAN, RM42_HUMAN	550	85	16792	6.10618	2.9324e-05	3.25826e-06	2.32659e-05
GOTERM_BP_DIRECT	GO:0070126~mitochondrial translational termination	16	2.78261	1.10273e-07	RT14_HUMAN, RM37_HUMAN, RM13_HUMAN, RT05_HUMAN, RT35_HUMAN, RT31_HUMAN, RT27_HUMAN, RM55_HUMAN, RM44_HUMAN, RM18_HUMAN, RM39_HUMAN, RT26_HUMAN, RT15_HUMAN, RT16_HUMAN, RT33_HUMAN, RM42_HUMAN	550	86	16792	5.68017	0.000241469	2.01246e-05	0.000191604
REACTOME_PATHWAY	R-HSA-5389840:R-HSA-5389840	17	2.95652	4.77427e-07	RT14_HUMAN, RM13_HUMAN, RM37_HUMAN, RT05_HUMAN, RT35_HUMAN, RT31_HUMAN, RT27_HUMAN, RM55_HUMAN, RM44_HUMAN, EFGM_HUMAN, RM18_HUMAN, RM39_HUMAN, RT26_HUMAN, RT15_HUMAN, RT16_HUMAN, RT33_HUMAN, RM42_HUMAN	384	86	9075	4.6716	0.000229616	4.59275e-05	0.000683768
REACTOME_PATHWAY	R-HSA-5368286:R-HSA-5368286	17	2.95652	4.77427e-07	RT14_HUMAN, RM13_HUMAN, RM37_HUMAN, RT05_HUMAN, RT35_HUMAN, RT31_HUMAN, RT27_HUMAN, RM55_HUMAN, RM44_HUMAN, IF2M_HUMAN, RM18_HUMAN, RM39_HUMAN, RT26_HUMAN, RT15_HUMAN, RT16_HUMAN, RT33_HUMAN, RM42_HUMAN	384	86	9075	4.6716	0.000229616	4.59275e-05	0.000683768
GOTERM_CC_DIRECT	GO:0005763~mitochondrial small ribosomal subunit	9	1.56522	5.51321e-07	RT14_HUMAN, RT05_HUMAN, RT35_HUMAN, RT26_HUMAN, RT15_HUMAN, RT16_HUMAN, RM42_HUMAN, RT31_HUMAN, RT33_HUMAN	566	25	18224	11.5912	0.000254678	1.69805e-05	0.000785095
REACTOME_PATHWAY	R-HSA-5419276:R-HSA-5419276	16	2.78261	2.56279e-06	RT14_HUMAN, RM37_HUMAN, RM13_HUMAN, RT05_HUMAN, RT35_HUMAN, RT31_HUMAN, RT27_HUMAN, RM55_HUMAN, RM44_HUMAN, RM18_HUMAN, RM39_HUMAN, RT26_HUMAN, RT15_HUMAN, RT16_HUMAN, RT33_HUMAN, RM42_HUMAN	384	86	9075	4.3968	0.00123194	0.00020543	0.00367036
UP_KEYWORDS	Ribonucleoprotein	24	4.17391	1.05193e-05	FMR1_HUMAN, RT14_HUMAN, RM13_HUMAN, RM37_HUMAN, RT05_HUMAN, RUXE_HUMAN, SRP09_HUMAN, RT35_HUMAN, RS7_HUMAN, RT31_HUMAN, RT27_HUMAN, LS14A_HUMAN, RM55_HUMAN, RM44_HUMAN, KS6C1_HUMAN, RM18_HUMAN, RM39_HUMAN, RMXL1_HUMAN, RT26_HUMAN, RT15_HUMAN, RT16_HUMAN, RT33_HUMAN, RM42_HUMAN, LSM3_HUMAN	575	296	20581	2.90214	0.00427222	0.000178374	0.0147084
UP_KEYWORDS	Ribosomal protein	18	3.13043	1.77966e-05	RT14_HUMAN, RM13_HUMAN, RM37_HUMAN, RT05_HUMAN, RT35_HUMAN, RS7_HUMAN, RT31_HUMAN, RT27_HUMAN, RM55_HUMAN, RM44_HUMAN, KS6C1_HUMAN, RM18_HUMAN, RM39_HUMAN, RT26_HUMAN, RT15_HUMAN, RT16_HUMAN, RT33_HUMAN, RM42_HUMAN	575	185	20581	3.48257	0.0072171	0.000268233	0.0248825
GOTERM_CC_DIRECT	GO:0005761~mitochondrial ribosome	6	1.04348	0.00153091	RT14_HUMAN, RM37_HUMAN, RM13_HUMAN, NDUA7_HUMAN, RM18_HUMAN, RM39_HUMAN	566	28	18224	6.89955	0.507284	0.0290619	2.15811
GOTERM_CC_DIRECT	GO:0005840~ribosome	13	2.26087	0.00567236	RT14_HUMAN, RM37_HUMAN, RM13_HUMAN, RS7_HUMAN, RT27_HUMAN, RM55_HUMAN, RM44_HUMAN, KS6C1_HUMAN, RM18_HUMAN, RT15_HUMAN, RT33_HUMAN, RM42_HUMAN, RT16_HUMAN	566	166	18224	2.52152	0.927784	0.0895901	7.78119
GOTERM_MF_DIRECT	GO:0003735~structural constituent of ribosome	15	2.6087	0.0148585	RT14_HUMAN, RM37_HUMAN, RM13_HUMAN, NDUA7_HUMAN, RT05_HUMAN, RS7_HUMAN, RT35_HUMAN, RT31_HUMAN, ADT1_HUMAN, RM55_HUMAN, RM18_HUMAN, RT15_HUMAN, RT16_HUMAN, RT33_HUMAN, RM42_HUMAN	554	222	16881	2.05886	0.999998	0.279254	20.7446
GOTERM_CC_DIRECT	GO:0005762~mitochondrial large ribosomal subunit	6	1.04348	0.0160852	RM37_HUMAN, RM13_HUMAN, RM55_HUMAN, RM18_HUMAN, RM39_HUMAN, RM42_HUMAN	566	48	18224	4.02473	0.999442	0.187878	20.6198
Annotation Cluster 9	Enrichment Score: 4.5859447634888655
Category	Term	Count	%	PValue	Genes	List Total	Pop Hits	Pop Total	Fold Enrichment	Bonferroni	Benjamini	FDR
GOTERM_BP_DIRECT	GO:0006635~fatty acid beta-oxidation	15	2.6087	6.30575e-11	THIM_HUMAN, DECR_HUMAN, ECHM_HUMAN, ECH1_HUMAN, THIL_HUMAN, ACADV_HUMAN, ACADM_HUMAN, ECI2_HUMAN, ECHP_HUMAN, ACOX1_HUMAN, ECHD2_HUMAN, HIBCH_HUMAN, ACOX2_HUMAN, THIK_HUMAN, HCDH_HUMAN	550	44	16792	10.4083	1.38096e-07	2.3016e-08	1.09565e-07
GOTERM_CC_DIRECT	GO:0005777~peroxisome	17	2.95652	1.25538e-07	OXDA_HUMAN, GSTK1_HUMAN, ECH1_HUMAN, HYES_HUMAN, HAOX2_HUMAN, ACADM_HUMAN, AMACR_HUMAN, MARC2_HUMAN, DHRS4_HUMAN, AL3A2_HUMAN, ECHP_HUMAN, ACOX1_HUMAN, IDHP_HUMAN, ACOX2_HUMAN, THIK_HUMAN, SODC_HUMAN, PECR_HUMAN	566	104	18224	5.26311	5.79967e-05	4.14273e-06	0.000178769
GOTERM_CC_DIRECT	GO:0005782~peroxisomal matrix	11	1.91304	1.12967e-06	ECHP_HUMAN, ACOX1_HUMAN, OXDA_HUMAN, ACOX2_HUMAN, THIK_HUMAN, HAOX2_HUMAN, GRHPR_HUMAN, FABPL_HUMAN, CH60_HUMAN, AMACR_HUMAN, ECI2_HUMAN	566	46	18224	7.69949	0.000521772	3.26187e-05	0.00160867
UP_KEYWORDS	Peroxisome	14	2.43478	2.94831e-06	OXDA_HUMAN, GSTK1_HUMAN, ECH1_HUMAN, HYES_HUMAN, HAOX2_HUMAN, ECI2_HUMAN, AMACR_HUMAN, MARC2_HUMAN, DHRS4_HUMAN, ECHP_HUMAN, ACOX1_HUMAN, ACOX2_HUMAN, THIK_HUMAN, PECR_HUMAN	575	97	20581	5.16601	0.00119925	5.45424e-05	0.00412263
REACTOME_PATHWAY	R-HSA-390918:R-HSA-390918	4	0.695652	0.00356419	ECHP_HUMAN, HAOX2_HUMAN, PECR_HUMAN, ECI2_HUMAN	384	8	9075	11.8164	0.820475	0.123756	4.98519
GOTERM_MF_DIRECT	GO:0005102~receptor binding	22	3.82609	0.00636348	OXDA_HUMAN, NHRF1_HUMAN, GSTK1_HUMAN, ECH1_HUMAN, HAOX2_HUMAN, HYES_HUMAN, PARK7_HUMAN, ACOT2_HUMAN, AMRP_HUMAN, PTPA_HUMAN, ECI2_HUMAN, AMACR_HUMAN, DHRS4_HUMAN, ECHP_HUMAN, ACOX1_HUMAN, AMNLS_HUMAN, UFD1_HUMAN, ACOX2_HUMAN, CTND1_HUMAN, CADM4_HUMAN, ERBIN_HUMAN, PECR_HUMAN	554	353	16881	1.89905	0.996249	0.164887	9.43887
GOTERM_BP_DIRECT	GO:0033540~fatty acid beta-oxidation using acyl-CoA oxidase	4	0.695652	0.00778105	ACOX1_HUMAN, ACOX2_HUMAN, THIK_HUMAN, AMACR_HUMAN	550	13	16792	9.39413	1	0.271523	12.6919
GOTERM_BP_DIRECT	GO:0044255~cellular lipid metabolic process	5	0.869565	0.0441277	ECHP_HUMAN, HAOX2_HUMAN, FABPL_HUMAN, PECR_HUMAN, ECI2_HUMAN	550	41	16792	3.72328	1	0.700406	54.3501
Annotation Cluster 10	Enrichment Score: 4.309990096737242
Category	Term	Count	%	PValue	Genes	List Total	Pop Hits	Pop Total	Fold Enrichment	Bonferroni	Benjamini	FDR
GOTERM_CC_DIRECT	GO:0005903~brush border	15	2.6087	3.01529e-09	ADSV_HUMAN, CDHR5_HUMAN, NEP_HUMAN, ADDG_HUMAN, EZRI_HUMAN, SL9A3_HUMAN, MYH10_HUMAN, LRP2_HUMAN, DCXR_HUMAN, MYO7B_HUMAN, AQP1_HUMAN, VILI_HUMAN, USH1C_HUMAN, PLSI_HUMAN, MYH14_HUMAN	566	60	18224	8.04947	1.39306e-06	1.54785e-07	4.29387e-06
GOTERM_BP_DIRECT	GO:0032532~regulation of microvillus length	5	0.869565	3.65678e-05	CDHR5_HUMAN, VILI_HUMAN, USH1C_HUMAN, EZRI_HUMAN, PLSI_HUMAN	550	7	16792	21.8078	0.0769621	0.00443928	0.063519
UP_KEYWORDS	Actin-binding	17	2.95652	0.00450627	TMOD1_HUMAN, E41L3_HUMAN, ADSV_HUMAN, PROF2_HUMAN, THIM_HUMAN, HIP1R_HUMAN, MYO5B_HUMAN, ADDG_HUMAN, MYH10_HUMAN, E41L1_HUMAN, MYO7B_HUMAN, WASH6_HUMAN, SYNPO_HUMAN, VILI_HUMAN, PLSI_HUMAN, MYH14_HUMAN, COBL_HUMAN	575	274	20581	2.22074	0.840896	0.0354013	6.12019
GOTERM_MF_DIRECT	GO:0051015~actin filament binding	11	1.91304	0.0115823	TMOD1_HUMAN, ADSV_HUMAN, HIP1R_HUMAN, BIN1_HUMAN, LPPRC_HUMAN, VILI_HUMAN, USH1C_HUMAN, EZRI_HUMAN, PLSI_HUMAN, MYH14_HUMAN, MYH10_HUMAN	554	132	16881	2.53926	0.999963	0.24081	16.5507
Annotation Cluster 11	Enrichment Score: 3.873969791876426
Category	Term	Count	%	PValue	Genes	List Total	Pop Hits	Pop Total	Fold Enrichment	Bonferroni	Benjamini	FDR
UP_KEYWORDS	Iron-sulfur	12	2.08696	7.16641e-07	NDUS7_HUMAN, AOXA_HUMAN, ACOC_HUMAN, NDUS2_HUMAN, NFS1_HUMAN, NDUS1_HUMAN, UCRI_HUMAN, UCRIL_HUMAN, NDUS8_HUMAN, GABT_HUMAN, SDHB_HUMAN, HEMH_HUMAN	575	60	20581	7.15861	0.00029163	1.38891e-05	0.00100209
UP_KEYWORDS	Iron	25	4.34783	1.50947e-05	SFXN4_HUMAN, CYC_HUMAN, CY1_HUMAN, UCRIL_HUMAN, GABT_HUMAN, HEMH_HUMAN, NDUS7_HUMAN, SFXN2_HUMAN, CP27A_HUMAN, NDUS8_HUMAN, PH4H_HUMAN, COQ7_HUMAN, NFS1_HUMAN, SUOX_HUMAN, PHYD1_HUMAN, CYB_HUMAN, BODG_HUMAN, AOXA_HUMAN, NDUS2_HUMAN, ACOC_HUMAN, CP4AB_HUMAN, NDUS1_HUMAN, UCRI_HUMAN, SDHB_HUMAN, C560_HUMAN	575	324	20581	2.76181	0.00612474	0.000245713	0.0211052
UP_KEYWORDS	2Fe-2S	6	1.04348	0.000105104	AOXA_HUMAN, NDUS1_HUMAN, UCRI_HUMAN, UCRIL_HUMAN, SDHB_HUMAN, HEMH_HUMAN	575	18	20581	11.931	0.0418773	0.00137903	0.146869
GOTERM_MF_DIRECT	GO:0051537~2 iron, 2 sulfur cluster binding	7	1.21739	0.000125151	AOXA_HUMAN, ATP5J_HUMAN, NDUS1_HUMAN, UCRI_HUMAN, UCRIL_HUMAN, SDHB_HUMAN, HEMH_HUMAN	554	25	16881	8.53191	0.10373	0.00606562	0.194191
UP_KEYWORDS	4Fe-4S	6	1.04348	0.00345631	NDUS7_HUMAN, ACOC_HUMAN, NDUS2_HUMAN, NDUS1_HUMAN, NDUS8_HUMAN, SDHB_HUMAN	575	37	20581	5.80428	0.755651	0.0283487	4.7261
GOTERM_MF_DIRECT	GO:0051539~4 iron, 4 sulfur cluster binding	6	1.04348	0.0115983	NDUS7_HUMAN, ACOC_HUMAN, NDUS2_HUMAN, NDUS1_HUMAN, NDUS8_HUMAN, SDHB_HUMAN	554	42	16881	4.35302	0.999963	0.235571	16.5716
Annotation Cluster 12	Enrichment Score: 3.5364389059110364
Category	Term	Count	%	PValue	Genes	List Total	Pop Hits	Pop Total	Fold Enrichment	Bonferroni	Benjamini	FDR
GOTERM_BP_DIRECT	GO:0006768~biotin metabolic process	6	1.04348	5.74728e-05	PCCA_HUMAN, PCCB_HUMAN, MCCA_HUMAN, VNN1_HUMAN, MCCB_HUMAN, PYC_HUMAN	550	14	16792	13.0847	0.11827	0.00570498	0.0998141
REACTOME_PATHWAY	R-HSA-3371599:R-HSA-3371599	5	0.869565	0.000191	PCCA_HUMAN, PCCB_HUMAN, MCCA_HUMAN, MCCB_HUMAN, PYC_HUMAN	384	8	9075	14.7705	0.0877852	0.0101569	0.273202
UP_KEYWORDS	Ligase	22	3.82609	0.000800357	ACSF2_HUMAN, SUCB2_HUMAN, PCCA_HUMAN, SYDM_HUMAN, SYLM_HUMAN, PCCB_HUMAN, SYNC_HUMAN, ACS2B_HUMAN, ZNRF2_HUMAN, C1TC_HUMAN, UBR2_HUMAN, ACS2A_HUMAN, MTHFS_HUMAN, ACSM3_HUMAN, UCHL1_HUMAN, RTCA_HUMAN, SUCB1_HUMAN, SUCA_HUMAN, MCCA_HUMAN, ASSY_HUMAN, MCCB_HUMAN, PYC_HUMAN	575	347	20581	2.2693	0.278105	0.00772892	1.11336
REACTOME_PATHWAY	R-HSA-196780:R-HSA-196780	5	0.869565	0.000813702	PCCA_HUMAN, PCCB_HUMAN, MCCA_HUMAN, MCCB_HUMAN, PYC_HUMAN	384	11	9075	10.7422	0.323992	0.0383983	1.15908
Annotation Cluster 13	Enrichment Score: 3.2979501333687424
Category	Term	Count	%	PValue	Genes	List Total	Pop Hits	Pop Total	Fold Enrichment	Bonferroni	Benjamini	FDR
GOTERM_BP_DIRECT	GO:0006123~mitochondrial electron transport, cytochrome c to oxygen	7	1.21739	3.11419e-05	COX6C_HUMAN, COX2_HUMAN, COX41_HUMAN, NDUA4_HUMAN, CYC_HUMAN, COX7C_HUMAN, COX5B_HUMAN	550	20	16792	10.6858	0.0659281	0.00400384	0.0540965
GOTERM_MF_DIRECT	GO:0004129~cytochrome-c oxidase activity	7	1.21739	0.000365092	COX6C_HUMAN, COX2_HUMAN, COX41_HUMAN, NDUA4_HUMAN, COX7C_HUMAN, COX5B_HUMAN, CX7A2_HUMAN	554	30	16881	7.10993	0.273498	0.0150998	0.565512
REACTOME_PATHWAY	R-HSA-5628897:R-HSA-5628897	12	2.08696	0.000841457	COX6C_HUMAN, COX2_HUMAN, COX41_HUMAN, NDUA4_HUMAN, TACO1_HUMAN, CYC_HUMAN, THIO_HUMAN, LTOR5_HUMAN, SCO1_HUMAN, COX7C_HUMAN, LPPRC_HUMAN, COX5B_HUMAN	384	85	9075	3.3364	0.332964	0.0361409	1.1984
GOTERM_CC_DIRECT	GO:0005751~mitochondrial respiratory chain complex IV	4	0.695652	0.00672077	COX41_HUMAN, NDUA4_HUMAN, COX7C_HUMAN, COX5B_HUMAN	566	13	18224	9.90704	0.955643	0.0986388	9.15623
Annotation Cluster 14	Enrichment Score: 3.206752319694202
Category	Term	Count	%	PValue	Genes	List Total	Pop Hits	Pop Total	Fold Enrichment	Bonferroni	Benjamini	FDR
UP_KEYWORDS	Nucleotide-binding	80	13.913	2.92078e-05	VDAC3_HUMAN, PALM3_HUMAN, PCCB_HUMAN, TCPA_HUMAN, CSKP_HUMAN, DRG2_HUMAN, CH60_HUMAN, AT1A1_HUMAN, PTPA_HUMAN, RASK_HUMAN, SUCB1_HUMAN, ERBB2_HUMAN, UB2L3_HUMAN, GIMA4_HUMAN, KCRB_HUMAN, PCKGC_HUMAN, KHK_HUMAN, KAP3_HUMAN, MDR1_HUMAN, DHX16_HUMAN, RAP1B_HUMAN, SYDM_HUMAN, TKFC_HUMAN, PDPK2_HUMAN, ACS2A_HUMAN, NNRE_HUMAN, HS90A_HUMAN, SUCA_HUMAN, KS6C1_HUMAN, EFGM_HUMAN, PYC_HUMAN, ABCB7_HUMAN, MY…	575	1788	20581	1.60148	0.0118174	0.000409838	0.0408343
UP_KEYWORDS	Ligase	22	3.82609	0.000800357	ACSF2_HUMAN, SUCB2_HUMAN, PCCA_HUMAN, SYDM_HUMAN, SYLM_HUMAN, PCCB_HUMAN, SYNC_HUMAN, ACS2B_HUMAN, ZNRF2_HUMAN, C1TC_HUMAN, UBR2_HUMAN, ACS2A_HUMAN, MTHFS_HUMAN, ACSM3_HUMAN, UCHL1_HUMAN, RTCA_HUMAN, SUCB1_HUMAN, SUCA_HUMAN, MCCA_HUMAN, ASSY_HUMAN, MCCB_HUMAN, PYC_HUMAN	575	347	20581	2.2693	0.278105	0.00772892	1.11336
UP_KEYWORDS	ATP-binding	60	10.4348	0.000827838	PALM3_HUMAN, PCCB_HUMAN, TCPA_HUMAN, CSKP_HUMAN, CH60_HUMAN, AT1A1_HUMAN, PTPA_HUMAN, RASK_HUMAN, SUCB1_HUMAN, ERBB2_HUMAN, UB2L3_HUMAN, KCRB_HUMAN, KHK_HUMAN, MDR1_HUMAN, SYDM_HUMAN, DHX16_HUMAN, TKFC_HUMAN, PDPK2_HUMAN, ACS2A_HUMAN, HS90A_HUMAN, KS6C1_HUMAN, PYC_HUMAN, ABCB7_HUMAN, MYH14_HUMAN, IDH3G_HUMAN, ACTG_HUMAN, KAD2_HUMAN, F262_HUMAN, SYLM_HUMAN, THIM_HUMAN, GLPK_HUMAN, SYNC_HUMAN, MYO5…	575	1391	20581	1.54391	0.286141	0.00780818	1.15139
GOTERM_MF_DIRECT	GO:0005524~ATP binding	67	11.6522	0.00769596	PALM3_HUMAN, PCCB_HUMAN, TCPA_HUMAN, CSKP_HUMAN, CH60_HUMAN, AT1A1_HUMAN, PTPA_HUMAN, RASK_HUMAN, SUCB1_HUMAN, ERBB2_HUMAN, UB2L3_HUMAN, ATPD_HUMAN, KCRB_HUMAN, KHK_HUMAN, MDR1_HUMAN, DHX16_HUMAN, SYDM_HUMAN, TKFC_HUMAN, PDPK2_HUMAN, ACS2A_HUMAN, HS90A_HUMAN, ITM2B_HUMAN, KS6C1_HUMAN, AT1B1_HUMAN, PYC_HUMAN, ABCB7_HUMAN, MYH14_HUMAN, IDH3G_HUMAN, ACTG_HUMAN, KAD2_HUMAN, SUCB2_HUMAN, F262_HUMAN, S…	554	1495	16881	1.3656	0.998841	0.190429	11.3067
Annotation Cluster 15	Enrichment Score: 2.9058979795229134
Category	Term	Count	%	PValue	Genes	List Total	Pop Hits	Pop Total	Fold Enrichment	Bonferroni	Benjamini	FDR
UP_KEYWORDS	Copper	9	1.56522	0.000434684	COX2_HUMAN, MT1X_HUMAN, MT1F_HUMAN, SCO1_HUMAN, MT1E_HUMAN, MT1G_HUMAN, AOC3_HUMAN, SODC_HUMAN, PARK7_HUMAN	575	65	20581	4.95596	0.162182	0.00477115	0.606118
UP_KEYWORDS	Metal-thiolate cluster	5	0.869565	0.000479595	MT2_HUMAN, MT1X_HUMAN, MT1F_HUMAN, MT1E_HUMAN, MT1G_HUMAN	575	14	20581	12.7832	0.177364	0.00499369	0.668546
REACTOME_PATHWAY	R-HSA-5661231:R-HSA-5661231	5	0.869565	0.000813702	MT2_HUMAN, MT1X_HUMAN, MT1F_HUMAN, MT1E_HUMAN, MT1G_HUMAN	384	11	9075	10.7422	0.323992	0.0383983	1.15908
UP_KEYWORDS	Cadmium	4	0.695652	0.00159881	MT1X_HUMAN, MT1F_HUMAN, MT1E_HUMAN, MT1G_HUMAN	575	9	20581	15.908	0.478599	0.0140576	2.2126
GOTERM_BP_DIRECT	GO:0071276~cellular response to cadmium ion	5	0.869565	0.00191545	MT1X_HUMAN, MT1F_HUMAN, MT1E_HUMAN, MT1G_HUMAN, SODC_HUMAN	550	17	16792	8.97968	0.984987	0.113051	3.27648
GOTERM_BP_DIRECT	GO:0071294~cellular response to zinc ion	5	0.869565	0.00296187	MT2_HUMAN, MT1X_HUMAN, MT1F_HUMAN, MT1E_HUMAN, MT1G_HUMAN	550	19	16792	8.03445	0.998491	0.161022	5.02344
GOTERM_BP_DIRECT	GO:0045926~negative regulation of growth	5	0.869565	0.00296187	MT2_HUMAN, MT1X_HUMAN, MT1F_HUMAN, MT1E_HUMAN, MT1G_HUMAN	550	19	16792	8.03445	0.998491	0.161022	5.02344
Annotation Cluster 16	Enrichment Score: 2.7798415963813694
Category	Term	Count	%	PValue	Genes	List Total	Pop Hits	Pop Total	Fold Enrichment	Bonferroni	Benjamini	FDR
GOTERM_MF_DIRECT	GO:0005215~transporter activity	20	3.47826	3.7817e-05	RET4_HUMAN, ABCA8_HUMAN, RABP1_HUMAN, MOT8_HUMAN, SC5A2_HUMAN, S12A1_HUMAN, S13A3_HUMAN, MRP6_HUMAN, ATNG_HUMAN, ADT1_HUMAN, NHRF3_HUMAN, ATPD_HUMAN, AQP2_HUMAN, ATP5J_HUMAN, AQP1_HUMAN, SC5A9_HUMAN, FABPL_HUMAN, CUBN_HUMAN, SC5AC_HUMAN, MDR1_HUMAN	554	202	16881	3.01694	0.032549	0.00236081	0.0587162
UP_KEYWORDS	Sodium transport	12	2.08696	0.000434276	NPT4_HUMAN, SC5AA_HUMAN, SC5A2_HUMAN, SC5A9_HUMAN, S12A1_HUMAN, S13A3_HUMAN, AT1B1_HUMAN, AT1A1_HUMAN, SC5AC_HUMAN, SL9A3_HUMAN, ATNG_HUMAN, S22A5_HUMAN	575	117	20581	3.67108	0.162043	0.00489876	0.60555
UP_KEYWORDS	Sodium	12	2.08696	0.000710975	NPT4_HUMAN, SC5AA_HUMAN, SC5A2_HUMAN, SC5A9_HUMAN, S12A1_HUMAN, S13A3_HUMAN, AT1B1_HUMAN, AT1A1_HUMAN, SC5AC_HUMAN, SL9A3_HUMAN, ATNG_HUMAN, S22A5_HUMAN	575	124	20581	3.46384	0.25134	0.00703538	0.989601
GOTERM_BP_DIRECT	GO:0006814~sodium ion transport	10	1.73913	0.00128679	NPT4_HUMAN, SC5AA_HUMAN, NDUA9_HUMAN, SC5A2_HUMAN, SC5A9_HUMAN, S12A1_HUMAN, S13A3_HUMAN, AT1B1_HUMAN, SC5AC_HUMAN, S22A5_HUMAN	550	81	16792	3.76925	0.940387	0.0897138	2.21245
GOTERM_BP_DIRECT	GO:0055085~transmembrane transport	17	2.95652	0.00661163	VDAC3_HUMAN, S47A1_HUMAN, ABCA8_HUMAN, MOT8_HUMAN, S22AD_HUMAN, SC5AA_HUMAN, SC5A2_HUMAN, S13A3_HUMAN, S12A1_HUMAN, ADDG_HUMAN, MRP6_HUMAN, ADT1_HUMAN, NPT4_HUMAN, SC5A9_HUMAN, SC5AC_HUMAN, ABCB7_HUMAN, MDR1_HUMAN	550	244	16792	2.12715	1	0.247876	10.8866
UP_KEYWORDS	Symport	9	1.56522	0.0138654	S6A19_HUMAN, MOT8_HUMAN, NPT4_HUMAN, SC5A2_HUMAN, S12A1_HUMAN, S13A3_HUMAN, MOT5_HUMAN, SC5AC_HUMAN, S22A5_HUMAN	575	113	20581	2.85077	0.996596	0.0933311	17.7363
GOTERM_MF_DIRECT	GO:0015293~symporter activity	6	1.04348	0.0252378	MOT8_HUMAN, SC5AA_HUMAN, SC5A9_HUMAN, MOT5_HUMAN, SC5AC_HUMAN, S22A5_HUMAN	554	51	16881	3.58484	1	0.398501	32.7661
Annotation Cluster 17	Enrichment Score: 2.5249559604779566
Category	Term	Count	%	PValue	Genes	List Total	Pop Hits	Pop Total	Fold Enrichment	Bonferroni	Benjamini	FDR
UP_KEYWORDS	Hydrogen ion transport	9	1.56522	5.73773e-05	ATP5H_HUMAN, VATF_HUMAN, VATB1_HUMAN, ATPD_HUMAN, VATE1_HUMAN, VATD_HUMAN, ATP5J_HUMAN, VATB2_HUMAN, VPP1_HUMAN	575	49	20581	6.57423	0.0230827	0.000778138	0.0802024
GOTERM_MF_DIRECT	GO:0015078~hydrogen ion transmembrane transporter activity	7	1.21739	0.000527086	S36A2_HUMAN, ATP5H_HUMAN, VATF_HUMAN, VATB1_HUMAN, ATP5J_HUMAN, VATB2_HUMAN, VPP1_HUMAN	554	32	16881	6.66556	0.36955	0.0207509	0.815474
GOTERM_BP_DIRECT	GO:0090383~phagosome acidification	6	1.04348	0.00163041	VATF_HUMAN, VATB1_HUMAN, VATE1_HUMAN, VATD_HUMAN, VATB2_HUMAN, VPP1_HUMAN	550	27	16792	6.78465	0.971943	0.102631	2.7954
REACTOME_PATHWAY	R-HSA-983712:R-HSA-983712	6	1.04348	0.00285253	VATF_HUMAN, VATB1_HUMAN, VATE1_HUMAN, VATD_HUMAN, VATB2_HUMAN, VPP1_HUMAN	384	24	9075	5.9082	0.746915	0.10819	4.00866
GOTERM_BP_DIRECT	GO:0015991~ATP hydrolysis coupled proton transport	6	1.04348	0.00355611	VATF_HUMAN, VATB1_HUMAN, VATE1_HUMAN, VATB2_HUMAN, VPP1_HUMAN, AT1A1_HUMAN	550	32	16792	5.72455	0.999591	0.173278	6.00221
GOTERM_BP_DIRECT	GO:0034220~ion transmembrane transport	16	2.78261	0.00387996	CLCKA_HUMAN, SFXN4_HUMAN, VATB1_HUMAN, VATE1_HUMAN, VATD_HUMAN, VATB2_HUMAN, S12A1_HUMAN, AT1A1_HUMAN, ATNG_HUMAN, SFXN2_HUMAN, BSND_HUMAN, VATF_HUMAN, AQP2_HUMAN, NPT4_HUMAN, VPP1_HUMAN, AT1B1_HUMAN	550	210	16792	2.32616	0.999799	0.183481	6.53161
REACTOME_PATHWAY	R-HSA-77387:R-HSA-77387	6	1.04348	0.00411915	VATF_HUMAN, VATB1_HUMAN, VATE1_HUMAN, VATD_HUMAN, VATB2_HUMAN, VPP1_HUMAN	384	26	9075	5.45373	0.862674	0.132218	5.74026
GOTERM_BP_DIRECT	GO:0033572~transferrin transport	6	1.04348	0.00529063	VATF_HUMAN, VATB1_HUMAN, VATE1_HUMAN, VATD_HUMAN, VATB2_HUMAN, VPP1_HUMAN	550	35	16792	5.23387	0.999991	0.218996	8.80505
REACTOME_PATHWAY	R-HSA-917977:R-HSA-917977	6	1.04348	0.00670445	VATF_HUMAN, VATB1_HUMAN, VATE1_HUMAN, VATD_HUMAN, VATB2_HUMAN, VPP1_HUMAN	384	29	9075	4.88955	0.960667	0.194034	9.18486
GOTERM_MF_DIRECT	GO:0046961~proton-transporting ATPase activity, rotational mechanism	5	0.869565	0.00960326	VATF_HUMAN, ATPD_HUMAN, VATE1_HUMAN, VATB2_HUMAN, VPP1_HUMAN	554	26	16881	5.85983	0.999785	0.219903	13.9177
REACTOME_PATHWAY	R-HSA-1222556:R-HSA-1222556	6	1.04348	0.0132284	VATF_HUMAN, VATB1_HUMAN, VATE1_HUMAN, VATD_HUMAN, VATB2_HUMAN, VPP1_HUMAN	384	34	9075	4.1705	0.998347	0.286177	17.3636
GOTERM_BP_DIRECT	GO:0016241~regulation of macroautophagy	6	1.04348	0.0139308	VATB1_HUMAN, VATE1_HUMAN, VATD_HUMAN, VATB2_HUMAN, VPP1_HUMAN, UCHL1_HUMAN	550	44	16792	4.16331	1	0.385941	21.632
Annotation Cluster 18	Enrichment Score: 2.2054999640509747
Category	Term	Count	%	PValue	Genes	List Total	Pop Hits	Pop Total	Fold Enrichment	Bonferroni	Benjamini	FDR
GOTERM_CC_DIRECT	GO:0016459~myosin complex	7	1.21739	0.00431769	DYL2_HUMAN, THIM_HUMAN, MYO7B_HUMAN, MYL6B_HUMAN, MYO5B_HUMAN, MYH14_HUMAN, MYH10_HUMAN	566	50	18224	4.5077	0.864542	0.0740066	5.97584
UP_KEYWORDS	Actin-binding	17	2.95652	0.00450627	TMOD1_HUMAN, E41L3_HUMAN, ADSV_HUMAN, PROF2_HUMAN, THIM_HUMAN, HIP1R_HUMAN, MYO5B_HUMAN, ADDG_HUMAN, MYH10_HUMAN, E41L1_HUMAN, MYO7B_HUMAN, WASH6_HUMAN, SYNPO_HUMAN, VILI_HUMAN, PLSI_HUMAN, MYH14_HUMAN, COBL_HUMAN	575	274	20581	2.22074	0.840896	0.0354013	6.12019
GOTERM_MF_DIRECT	GO:0003774~motor activity	8	1.3913	0.00571093	DYL2_HUMAN, THIM_HUMAN, MYO7B_HUMAN, MYL6B_HUMAN, MYO5B_HUMAN, DYL1_HUMAN, MYH14_HUMAN, MYH10_HUMAN	554	66	16881	3.69347	0.993338	0.1587	8.51078
UP_KEYWORDS	Myosin	6	1.04348	0.0135589	THIM_HUMAN, MYO7B_HUMAN, MYL6B_HUMAN, MYO5B_HUMAN, MYH14_HUMAN, MYH10_HUMAN	575	51	20581	4.21095	0.996137	0.0928772	17.378

## Sheet: Input Data
MT1G_HUMAN	0.0140076
PLIN2_HUMAN	50.6797
ZCHC8_HUMAN	41.4004
FIBG_HUMAN	29.8598
GABT_HUMAN	0.0345749
TM214_HUMAN	0.0347422
FABPL_HUMAN	0.0361679
RMXL1_HUMAN	0.0398211
MMSA_HUMAN	0.0432923
ALDOB_HUMAN	0.0459861
GATM_HUMAN	0.046774
THIK_HUMAN	0.0477069
IGLC3_HUMAN	0.048902
KMT2D_HUMAN	0.056405
GPX3_HUMAN	0.0644947
MT1X_HUMAN	0.0658542
NDUB6_HUMAN	0.0714936
FIBB_HUMAN	13.1096
ASSY_HUMAN	0.0816549
MT1E_HUMAN	0.0845681
PFKAP_HUMAN	11.1142
HYPDH_HUMAN	0.0901729
AL4A1_HUMAN	0.0920174
PNPH_HUMAN	0.0931592
CALB1_HUMAN	0.0935061
UROM_HUMAN	0.0970522
DOCK8_HUMAN	10.1628
PIGR_HUMAN	0.0997474
NUA4L_HUMAN	9.92465
F16P1_HUMAN	0.1015
KV315_HUMAN	9.49705
COX2_HUMAN	0.105951
CX7A2_HUMAN	0.106064
CLIC4_HUMAN	0.106875
S36A2_HUMAN	0.107293
SIM24_HUMAN	0.108772
MT1F_HUMAN	0.109002
LEG4_HUMAN	9.08499
NDUA9_HUMAN	0.111836
LRP2_HUMAN	0.113032
ACS2B_HUMAN	0.11348
GTR1_HUMAN	8.79803
FABP7_HUMAN	8.76244
RM39_HUMAN	0.114539
TKFC_HUMAN	0.115317
NDUAD_HUMAN	0.118259
PCOC1_HUMAN	8.4547
SC5A2_HUMAN	0.118383
NAMPT_HUMAN	8.39945
S22AC_HUMAN	0.121437
S13A3_HUMAN	0.123821
THTR_HUMAN	0.12426
SFRP1_HUMAN	0.125404
DPYS_HUMAN	0.126929
ECHM_HUMAN	0.127292
AHNK2_HUMAN	7.72682
TINAG_HUMAN	0.129917
RB27A_HUMAN	7.68664
MT2_HUMAN	0.130957
PDZ1I_HUMAN	0.131456
ANGL4_HUMAN	7.57453
RSMN_HUMAN	7.55945
ECHD2_HUMAN	0.132476
NEP_HUMAN	0.133848
K2C7_HUMAN	0.13405
PGCA_HUMAN	7.41763
AQP1_HUMAN	0.135518
HAOX2_HUMAN	0.137366
ITB2_HUMAN	7.20776
POSTN_HUMAN	7.17084
UB2L3_HUMAN	0.140377
NU5M_HUMAN	0.14192
ITIH1_HUMAN	6.97986
COX7C_HUMAN	0.14513
NAPSA_HUMAN	0.145648
KNG1_HUMAN	6.83991
ACS2A_HUMAN	0.149774
CAH9_HUMAN	6.64652
TSP1_HUMAN	6.60091
AT1A1_HUMAN	0.152415
ERO1A_HUMAN	6.53868
ADH1B_HUMAN	0.153544
PEDF_HUMAN	6.51242
FIBA_HUMAN	6.51219
PCP4_HUMAN	0.154471
ACSF2_HUMAN	0.15611
LACB2_HUMAN	0.156718
FTCD_HUMAN	0.15784
PRTN3_HUMAN	6.32184
NPT4_HUMAN	0.158524
S22A8_HUMAN	0.160136
CSPG2_HUMAN	6.2368
CD9_HUMAN	0.162212
AIFM1_HUMAN	0.163396
CAD16_HUMAN	0.165097
ACY1_HUMAN	0.165137
GPDA_HUMAN	0.165139
PCCA_HUMAN	0.165402
NDUS7_HUMAN	0.166278
MYO7B_HUMAN	0.166959
NDUS2_HUMAN	0.167286
NDUB4_HUMAN	0.167776
AT1B1_HUMAN	0.169082
PDCD6_HUMAN	5.90227
CDHR5_HUMAN	0.170829
THRB_HUMAN	5.83872
STK4_HUMAN	5.83179
CH60_HUMAN	0.173846
S10A9_HUMAN	5.74298
DESM_HUMAN	0.174622
FINC_HUMAN	5.72567
G3P_HUMAN	5.71975
LAT2_HUMAN	0.177088
SCRN2_HUMAN	0.178247
UCRI_HUMAN	0.179617
S22A5_HUMAN	0.180572
FL2D_HUMAN	0.181822
HIBCH_HUMAN	0.183405
ANXA4_HUMAN	5.39779
HYES_HUMAN	0.185481
TSTD1_HUMAN	0.186744
DNJC5_HUMAN	0.188327
RASK_HUMAN	0.188947
MBNL2_HUMAN	5.27715
A2AP_HUMAN	5.26253
NDUB8_HUMAN	0.19139
SPEB_HUMAN	0.191594
BPHL_HUMAN	0.191696
PCAT1_HUMAN	5.19761
BGH3_HUMAN	5.16804
FBLN2_HUMAN	5.13914
CLCKA_HUMAN	0.19563
PLOD3_HUMAN	5.10421
RABP1_HUMAN	0.196214
C1QB_HUMAN	5.08917
PERM_HUMAN	5.08426
ATP5J_HUMAN	0.197292
MZB1_HUMAN	5.06242
F210B_HUMAN	0.19815
KAD2_HUMAN	0.19875
C1QT5_HUMAN	5.00406
NNMT_HUMAN	4.96689
CO4A3_HUMAN	0.201432
NDUA8_HUMAN	0.20145
ASPD_HUMAN	0.202143
PDK1_HUMAN	4.93747
ITIH2_HUMAN	4.93222
SYDM_HUMAN	0.203434
GIMA4_HUMAN	0.203515
SDC1_HUMAN	0.203962
GLYG_HUMAN	4.90231
ACADV_HUMAN	0.204355
NET4_HUMAN	0.205805
MVP_HUMAN	4.85424
THIOM_HUMAN	0.206341
SARDH_HUMAN	0.207008
NHRF1_HUMAN	0.2081
NCEH1_HUMAN	4.79936
CYB_HUMAN	0.211032
TRFE_HUMAN	4.72582
PDLI2_HUMAN	0.212329
1A68_HUMAN	4.70521
TENA_HUMAN	4.69625
CO6A1_HUMAN	4.6876
FHIT_HUMAN	0.213454
PCKGM_HUMAN	0.214085
PBLD_HUMAN	0.2157
PH4H_HUMAN	0.216225
LDHD_HUMAN	0.217264
GGACT_HUMAN	0.218225
RAC2_HUMAN	4.57097
ITIH3_HUMAN	4.57042
PCKGC_HUMAN	0.220404
CBPB2_HUMAN	4.52203
PCCB_HUMAN	0.221197
EIF3K_HUMAN	0.222136
STX18_HUMAN	0.222144
MDHM_HUMAN	0.222408
RS23_HUMAN	4.48829
GLYM_HUMAN	4.48693
RHG01_HUMAN	4.48338
PYGL_HUMAN	4.47884
WFDC2_HUMAN	0.223876
RET4_HUMAN	0.223904
NDUB3_HUMAN	0.224194
NOL3_HUMAN	4.4589
AK1A1_HUMAN	0.225573
F151A_HUMAN	0.225776
PLMN_HUMAN	4.39702
ICAM3_HUMAN	4.38964
L1CAM_HUMAN	0.227861
GRHPR_HUMAN	0.228462
EPCAM_HUMAN	0.228582
PYC_HUMAN	0.228935
AQP2_HUMAN	0.228987
UCRIL_HUMAN	0.229482
UCHL1_HUMAN	0.22949
ADIPO_HUMAN	4.34789
SC5AA_HUMAN	0.23052
CP2J2_HUMAN	4.32756
CO4A4_HUMAN	0.231275
NCF2_HUMAN	4.31755
H2B1N_HUMAN	4.31641
RASN_HUMAN	0.23193
P4HA1_HUMAN	4.30309
NDUS4_HUMAN	0.232467
SUCB2_HUMAN	0.232591
RS7_HUMAN	0.233326
GLPK_HUMAN	0.23404
FAF2_HUMAN	4.26073
ABCB7_HUMAN	0.234787
SC5AC_HUMAN	0.235065
C1QC_HUMAN	4.20972
MACD1_HUMAN	0.237706
ANK1_HUMAN	4.20386
LV147_HUMAN	4.1983
COCA1_HUMAN	4.18871
ANGL2_HUMAN	4.17075
XYLB_HUMAN	0.240624
SUOX_HUMAN	0.240813
HPCL1_HUMAN	4.15123
DCXR_HUMAN	0.240915
MCCB_HUMAN	0.24108
DQB1_HUMAN	4.14232
NHRF3_HUMAN	0.241779
TI23B_HUMAN	0.241986
HINT2_HUMAN	0.242193
GELS_HUMAN	4.1266
HSPB6_HUMAN	0.243195
RPGP1_HUMAN	0.243433
GCDH_HUMAN	0.243733
ACTG_HUMAN	0.243858
LSM3_HUMAN	0.244649
NDUAA_HUMAN	0.245847
MARC2_HUMAN	0.246013
DAB2_HUMAN	0.246026
CAV1_HUMAN	4.06454
FSCN1_HUMAN	4.06095
ATNG_HUMAN	0.246261
APOB_HUMAN	4.05994
TSP2_HUMAN	4.03967
DNS2A_HUMAN	4.03212
IGHM_HUMAN	4.02313
CAC1G_HUMAN	4.01162
TGM2_HUMAN	3.9816
ZNT7_HUMAN	3.9708
EMIL2_HUMAN	3.96483
B4GT1_HUMAN	3.96151
ANXA1_HUMAN	3.95548
NCKPL_HUMAN	3.93712
LDHB_HUMAN	0.25405
PTN6_HUMAN	3.93315
RT31_HUMAN	0.255007
NDUS6_HUMAN	0.255039
IDH3B_HUMAN	0.255233
PLOD2_HUMAN	3.89922
NPNT_HUMAN	0.256508
GTPB6_HUMAN	0.256722
MUC1_HUMAN	0.256993
HG2A_HUMAN	3.87395
FBLN3_HUMAN	3.87354
DHRS4_HUMAN	0.25828
HBB_HUMAN	3.86705
S12A1_HUMAN	0.258661
DYL2_HUMAN	0.259533
MYO1F_HUMAN	3.84536
K1C19_HUMAN	0.26017
COX41_HUMAN	0.260237
QCR9_HUMAN	0.260902
SFXN2_HUMAN	0.261445
GTR3_HUMAN	3.82164
PHYD1_HUMAN	0.261791
PXDN_HUMAN	3.81905
PTGR1_HUMAN	0.262845
NDUBB_HUMAN	0.263559
STEA3_HUMAN	3.78462
CXCL7_HUMAN	3.7727
PSB9_HUMAN	3.75828
ERGI1_HUMAN	3.75659
NPTX2_HUMAN	3.75523
GSTM1_HUMAN	3.75364
P5I11_HUMAN	3.75184
TCF25_HUMAN	0.267299
AGT2_HUMAN	0.267586
RGN_HUMAN	0.268074
NQO2_HUMAN	0.268095
ABCA8_HUMAN	0.268598
KAIN_HUMAN	3.72194
PLXB1_HUMAN	0.26895
ITPR1_HUMAN	3.71769
NDUA4_HUMAN	0.269157
GLYL1_HUMAN	0.270316
SIGIR_HUMAN	0.270531
PRELP_HUMAN	0.270573
SO4C1_HUMAN	0.27133
CALL5_HUMAN	3.6663
MB12A_HUMAN	0.273312
QCR1_HUMAN	0.273502
MMRN2_HUMAN	3.64995
UD19_HUMAN	0.274911
CP4AB_HUMAN	0.275074
NDUAC_HUMAN	0.275314
MPCP_HUMAN	3.63182
PAI1_HUMAN	3.62683
SAP3_HUMAN	0.276617
SCO1_HUMAN	0.276872
ARF1_HUMAN	0.277347
SNAA_HUMAN	3.60472
GCSH_HUMAN	0.278558
FGL2_HUMAN	3.57934
TPSN_HUMAN	3.56814
KHK_HUMAN	0.280425
AL1A2_HUMAN	0.280865
FRAS1_HUMAN	0.281295
G6PE_HUMAN	3.54944
QCR6_HUMAN	0.282341
IBP3_HUMAN	3.52821
HOGA1_HUMAN	0.283484
THYN1_HUMAN	3.52659
RM13_HUMAN	0.284026
TCPA_HUMAN	0.284269
NELFE_HUMAN	0.28482
DDC_HUMAN	0.285831
1B45_HUMAN	3.49154
RIDA_HUMAN	0.286612
CUBN_HUMAN	0.288033
THIO_HUMAN	0.28807
TMC4_HUMAN	0.288363
ANXA2_HUMAN	3.46655
C1QA_HUMAN	3.46204
HNMT_HUMAN	0.28892
VWF_HUMAN	3.46015
SC31A_HUMAN	3.45297
NED4L_HUMAN	3.44703
LAT4_HUMAN	0.290732
NU4M_HUMAN	0.291226
DHI2_HUMAN	0.291266
P4HA2_HUMAN	3.43022
MYH10_HUMAN	0.291789
PANK2_HUMAN	3.42676
MDR1_HUMAN	0.2934
STX3_HUMAN	0.293778
CAD13_HUMAN	3.4
DECR_HUMAN	0.294918
SERPH_HUMAN	3.38385
SUCA_HUMAN	0.29606
RAB31_HUMAN	3.37534
IKIP_HUMAN	3.36974
VNN1_HUMAN	0.297406
CO6A3_HUMAN	3.35172
PROM1_HUMAN	0.298494
ATP5H_HUMAN	0.298552
LGAT1_HUMAN	3.34593
MMRN1_HUMAN	3.34141
PROS_HUMAN	3.33325
APOA4_HUMAN	3.32673
IDHP_HUMAN	0.301258
ECI2_HUMAN	0.301905
KCRU_HUMAN	0.30197
HRG_HUMAN	3.30462
AL3A2_HUMAN	0.30273
ANGT_HUMAN	3.29978
TM205_HUMAN	0.303884
FAHD1_HUMAN	0.304273
DPYL3_HUMAN	3.28548
FMO1_HUMAN	0.30464
NDUS1_HUMAN	0.305041
PROC_HUMAN	3.24997
TBB6_HUMAN	3.24945
ADSV_HUMAN	0.307978
FBLN5_HUMAN	3.24569
NDUA2_HUMAN	0.308216
RBM3_HUMAN	3.24156
TR61B_HUMAN	0.309089
EPIPL_HUMAN	3.23233
ADH6_HUMAN	0.309461
3BHS7_HUMAN	3.22735
HEM2_HUMAN	0.309945
ECH1_HUMAN	0.310399
NH2L1_HUMAN	3.21781
GT251_HUMAN	3.20995
PLS4_HUMAN	0.311997
PDIA1_HUMAN	3.19381
WASH6_HUMAN	0.313283
ANXA5_HUMAN	3.18651
URP2_HUMAN	3.16623
OXDA_HUMAN	0.316522
S6A19_HUMAN	0.316745
ASGL1_HUMAN	0.316781
CK054_HUMAN	0.316927
SEH1_HUMAN	3.15351
SBP1_HUMAN	0.317541
THAS_HUMAN	3.12951
CD44_HUMAN	3.12729
THIL_HUMAN	0.319803
LAMC2_HUMAN	0.320621
ACADM_HUMAN	0.320661
ACOT2_HUMAN	0.320677
PTPRC_HUMAN	3.11834
ECM2_HUMAN	3.11413
COQ6_HUMAN	0.32148
DPEP1_HUMAN	0.321825
CFAI_HUMAN	3.10508
KV109_HUMAN	3.10506
HXK2_HUMAN	3.10008
KPYM_HUMAN	3.09358
HCDH_HUMAN	0.323393
COBL_HUMAN	0.323701
RPP38_HUMAN	0.324516
TM1L1_HUMAN	0.324779
IPSP_HUMAN	0.324786
CFAH_HUMAN	3.07643
ENPP3_HUMAN	3.0756
S22AD_HUMAN	0.32538
ARGI2_HUMAN	3.07168
MRVI1_HUMAN	3.07135
MTFP1_HUMAN	3.07033
A1AG2_HUMAN	3.06996
MAOX_HUMAN	3.06732
ODPB_HUMAN	0.326192
MTCH2_HUMAN	0.327017
RUXE_HUMAN	0.327068
CCD58_HUMAN	0.327068
TRADD_HUMAN	3.04838
IGHA2_HUMAN	3.04605
NCOA7_HUMAN	0.328595
IF2M_HUMAN	0.328829
TAOK3_HUMAN	3.03343
MSRA_HUMAN	0.33094
NDUBA_HUMAN	0.331635
GDPD3_HUMAN	0.331702
PROD_HUMAN	3.00858
SRP09_HUMAN	0.332417
AL7A1_HUMAN	0.332498
FA50A_HUMAN	0.332502
NDUB9_HUMAN	0.332938
SDC4_HUMAN	0.332941
EXOC1_HUMAN	3.00299
SRCRL_HUMAN	3.00264
PCY2_HUMAN	0.333901
AOXA_HUMAN	0.334306
SYLM_HUMAN	0.335
TYPH_HUMAN	2.98045
MUC18_HUMAN	2.98009
EFGM_HUMAN	0.336509
K121L_HUMAN	0.336622
ICAM1_HUMAN	2.96876
UD2A3_HUMAN	0.336881
IMDH1_HUMAN	2.96711
AL1L1_HUMAN	0.337202
NU3M_HUMAN	0.337716
CY1_HUMAN	0.337785
CALL3_HUMAN	0.337834
COX5B_HUMAN	0.338337
UD2B7_HUMAN	0.338367
PDIA5_HUMAN	2.94857
LNP_HUMAN	2.9412
PGH1_HUMAN	2.93722
LEG3_HUMAN	2.93692
RNAS2_HUMAN	0.340617
ARP3_HUMAN	2.93394
1A03_HUMAN	2.93354
GYS1_HUMAN	2.92855
BIN1_HUMAN	0.341953
AL8A1_HUMAN	0.34201
PPIF_HUMAN	0.342125
ESS2_HUMAN	0.342174
RRAS_HUMAN	0.342216
SODC_HUMAN	0.342332
CD47_HUMAN	2.9178
LOX5_HUMAN	2.91636
DHB8_HUMAN	0.343196
AMNLS_HUMAN	0.343932
S10A2_HUMAN	0.345006
DDAH1_HUMAN	0.345334
MTMR5_HUMAN	0.345491
XPP3_HUMAN	0.345524
SH3G2_HUMAN	0.345576
DYSF_HUMAN	2.89152
SODM_HUMAN	2.88598
S10A4_HUMAN	2.8795
LAMA4_HUMAN	2.86874
HEMO_HUMAN	2.86704
CHDH_HUMAN	0.349049
KS6C1_HUMAN	0.349337
PPN_HUMAN	0.349448
SC11A_HUMAN	2.85096
ODPA_HUMAN	0.350891
TIM8B_HUMAN	0.351269
SYHM_HUMAN	2.84667
1B81_HUMAN	2.8446
ACOC_HUMAN	0.351547
NDUA7_HUMAN	0.351573
AMPD3_HUMAN	2.84216
TMCO1_HUMAN	2.83857
QSOX1_HUMAN	2.83779
MKS3_HUMAN	0.353803
MMP14_HUMAN	2.82428
ENTP1_HUMAN	2.8232
ENTP5_HUMAN	0.354431
MOT4_HUMAN	2.82023
COQ7_HUMAN	0.3549
RN213_HUMAN	2.81638
LHPP_HUMAN	0.35523
LEG1_HUMAN	2.81491
PRDX4_HUMAN	2.8128
5NTC_HUMAN	2.81145
VATF_HUMAN	0.356647
GSTM3_HUMAN	0.356794
MTHFS_HUMAN	0.357389
GAL3A_HUMAN	0.357786
MRP6_HUMAN	0.357996
DHE3_HUMAN	0.358034
RT35_HUMAN	0.358047
SPEE_HUMAN	2.79204
ARBK1_HUMAN	2.79171
ANO6_HUMAN	2.78354
HEMH_HUMAN	0.359333
RT07_HUMAN	2.78192
LAD1_HUMAN	0.360143
USH1C_HUMAN	0.361937
QCR7_HUMAN	0.362038
B3AT_HUMAN	2.75999
ACSM3_HUMAN	0.362595
CAH1_HUMAN	2.75311
PALM3_HUMAN	0.363254
PNKD_HUMAN	0.363896
MYO5B_HUMAN	0.364119
PDPK2_HUMAN	0.364539
DHPR_HUMAN	0.364694
ALDH2_HUMAN	0.364824
COBL1_HUMAN	0.365224
IMB1_HUMAN	2.73322
VILI_HUMAN	0.365898
ALDOC_HUMAN	2.73057
COLA1_HUMAN	2.72964
HPLN3_HUMAN	2.72921
FUCO_HUMAN	0.366584
NDUS8_HUMAN	0.366975
XRP2_HUMAN	2.72433
GALM_HUMAN	0.367157
UMPS_HUMAN	2.72192
RAB24_HUMAN	2.72124
NAT8_HUMAN	0.367746
HYOU1_HUMAN	0.368743
CALM3_HUMAN	0.368875
RL27_HUMAN	2.7106
HS90A_HUMAN	0.368956
NADC_HUMAN	0.369083
KPB2_HUMAN	2.70675
XPP2_HUMAN	0.371616
ALG2_HUMAN	2.68993
IDH3G_HUMAN	0.372321
TMEDA_HUMAN	2.67981
HPT_HUMAN	2.67921
NCPR_HUMAN	2.67693
B2L13_HUMAN	0.373606
CSKP_HUMAN	0.373757
PARD3_HUMAN	0.37379
UB2V1_HUMAN	0.373988
BDH_HUMAN	0.374462
SUCB1_HUMAN	0.375007
TMOD1_HUMAN	0.375341
OSTF1_HUMAN	2.66201
RAP1B_HUMAN	0.375865
DRA_HUMAN	2.65914
NID2_HUMAN	2.65764
PFKAM_HUMAN	0.376374
EBP2_HUMAN	2.65656
STAT1_HUMAN	2.65397
UBP25_HUMAN	0.376865
MGLL_HUMAN	2.65177
RB33B_HUMAN	2.65097
OSBL9_HUMAN	2.65033
PON2_HUMAN	2.64931
UAP1L_HUMAN	2.64707
FA84B_HUMAN	0.377855
CCD51_HUMAN	0.378071
NDUB5_HUMAN	0.378423
ERGI2_HUMAN	2.6415
GEPH_HUMAN	0.380165
QCR2_HUMAN	0.380287
ADDG_HUMAN	0.380638
LYSC_HUMAN	0.381006
RT15_HUMAN	0.38113
AL3B1_HUMAN	2.62263
CERS2_HUMAN	2.62173
C1QBP_HUMAN	0.38151
FABD_HUMAN	0.381934
KAP3_HUMAN	0.382073
NPL4_HUMAN	2.61603
NCF4_HUMAN	2.6158
FARP1_HUMAN	0.382353
KAT3_HUMAN	0.382423
TECR_HUMAN	2.61365
RT27_HUMAN	0.382675
AGR3_HUMAN	0.382996
PLOD1_HUMAN	2.60656
VDAC3_HUMAN	0.384931
S47A1_HUMAN	0.384942
CMBL_HUMAN	0.385134
RL38_HUMAN	2.59226
COR1C_HUMAN	2.5919
KV224_HUMAN	2.59096
TNPO1_HUMAN	0.38627
FMOD_HUMAN	2.58453
RM37_HUMAN	0.387207
SEPT4_HUMAN	0.38733
COR1A_HUMAN	2.58
IF2A_HUMAN	2.57855
ALDOA_HUMAN	2.57814
HTAI2_HUMAN	2.57667
ADRO_HUMAN	2.57473
RM55_HUMAN	0.388552
GBRL2_HUMAN	2.57027
MEGF6_HUMAN	2.56887
BHMT2_HUMAN	0.389722
ACOT1_HUMAN	0.390018
TGON2_HUMAN	0.390185
CTND1_HUMAN	0.390246
FMR1_HUMAN	0.390296
RS2_HUMAN	2.55545
FPR1_HUMAN	2.55492
SL9A3_HUMAN	0.391732
FBN1_HUMAN	2.55273
VIME_HUMAN	2.54973
TLR2_HUMAN	2.54947
UBR2_HUMAN	0.392695
CADH1_HUMAN	0.392964
PTH1R_HUMAN	0.39303
STOM_HUMAN	2.54323
S22A6_HUMAN	0.393521
NDUF2_HUMAN	0.39361
1433F_HUMAN	2.53881
ALBU_HUMAN	2.53859
FA45A_HUMAN	0.394609
SEPT5_HUMAN	2.53299
CBG_HUMAN	2.53199
SPRC_HUMAN	2.53132
NDUC2_HUMAN	0.395165
PTGIS_HUMAN	2.52948
ELMO1_HUMAN	2.52595
PRAF2_HUMAN	2.52566
CRYL1_HUMAN	0.396502
LEG9_HUMAN	2.52127
PTSS2_HUMAN	0.396997
PGK1_HUMAN	2.51891
FRIL_HUMAN	2.51401
MP2K2_HUMAN	2.51227
LYPL1_HUMAN	2.51081
RT05_HUMAN	0.398655
H33_HUMAN	0.398909
NDUA6_HUMAN	0.398948
GSTK1_HUMAN	0.399058
S100P_HUMAN	0.399533
ITB6_HUMAN	0.399886
MCCA_HUMAN	0.39998
EPB42_HUMAN	2.49871
NB5R1_HUMAN	0.40027
GPC5C_HUMAN	0.400483
RM44_HUMAN	0.402997
DHB11_HUMAN	2.47424
ABRAL_HUMAN	2.47326
BODG_HUMAN	0.404396
TPIS_HUMAN	2.47229
AMACR_HUMAN	0.404638
RT14_HUMAN	0.404673
A1AG1_HUMAN	2.47007
F262_HUMAN	0.405512
TFIP8_HUMAN	0.406232
AOC3_HUMAN	0.406679
CAYP1_HUMAN	0.40674
IVD_HUMAN	0.406831
CLCB_HUMAN	0.407699
E2AK2_HUMAN	2.44849
MTAP_HUMAN	0.409002
GNPI2_HUMAN	0.409119
SSRD_HUMAN	2.439
GGT1_HUMAN	0.410628
CATH_HUMAN	0.4114
DERM_HUMAN	2.42926
VPS25_HUMAN	0.411851
UFD1_HUMAN	0.41218
KHDR1_HUMAN	0.412277
ARRB1_HUMAN	2.42378
HEM6_HUMAN	2.42367
CASL_HUMAN	0.413523
SNX30_HUMAN	0.414922
NNRE_HUMAN	0.415181
ODB2_HUMAN	0.415523
ECHP_HUMAN	0.415749
DHRS7_HUMAN	2.40311
C1TC_HUMAN	0.416179
CAB45_HUMAN	0.41696
SFXN4_HUMAN	0.417305
XPP1_HUMAN	2.3942
CYC_HUMAN	0.417869
AMRP_HUMAN	0.417905
PLSI_HUMAN	0.418215
ATPD_HUMAN	0.418615
ARRB2_HUMAN	2.38794
CNN1_HUMAN	2.38565
CAVN1_HUMAN	2.38529
HV551_HUMAN	2.38419
RM18_HUMAN	0.420169
CADH2_HUMAN	0.420566
USMG5_HUMAN	0.420799
ACBP_HUMAN	0.421397
THTPA_HUMAN	0.421804
VPS51_HUMAN	0.422054
GDE_HUMAN	2.36929
IPYR2_HUMAN	0.422804
CA210_HUMAN	0.423229
VGFR1_HUMAN	2.36094
TBB4A_HUMAN	2.35877
HEM3_HUMAN	0.423999
SC5A9_HUMAN	0.424462
NDUF7_HUMAN	0.424861
LMNB1_HUMAN	2.35114
ACMSD_HUMAN	0.425433
DX39B_HUMAN	0.425444
MYH14_HUMAN	0.426541
TTC38_HUMAN	0.426805
OSTP_HUMAN	0.426901
K2C8_HUMAN	0.427847
SLPI_HUMAN	0.427911
SNX14_HUMAN	0.428147
CAVN3_HUMAN	2.33504
TRI38_HUMAN	2.3328
PEPD_HUMAN	0.429235
AL1B1_HUMAN	0.4293
IGKC_HUMAN	2.32933
LS14A_HUMAN	0.429484
CADM4_HUMAN	0.429517
SAFB2_HUMAN	0.429619
ZNRF2_HUMAN	0.431371
PKHA6_HUMAN	0.431525
BSND_HUMAN	0.43182
PALM_HUMAN	0.431833
PGRC1_HUMAN	2.31281
MYL6_HUMAN	2.30779
PLAK_HUMAN	0.433316
ZZEF1_HUMAN	0.433892
GPAT3_HUMAN	0.433896
BIG1_HUMAN	0.433945
ANKR2_HUMAN	0.434153
E41L1_HUMAN	0.434828
ETFA_HUMAN	0.434942
CPPED_HUMAN	0.435052
MICA1_HUMAN	2.29765
PKHO2_HUMAN	2.2957
VATB2_HUMAN	0.43607
CATC_HUMAN	0.436127
ERAP1_HUMAN	2.29173
PECR_HUMAN	0.436506
TAGL2_HUMAN	2.28746
LMO7_HUMAN	0.437285
SIR1_HUMAN	0.438055
HEBP1_HUMAN	0.438556
FBX17_HUMAN	2.279
RAB18_HUMAN	2.27589
ECHD3_HUMAN	0.439656
CFAB_HUMAN	2.27098
ZDHC5_HUMAN	0.440339
MAIP1_HUMAN	0.440402
MAON_HUMAN	0.440675
ACLY_HUMAN	2.26697
DHX16_HUMAN	0.441236
SEP15_HUMAN	0.441257
UBXN6_HUMAN	2.26193
CO6A2_HUMAN	2.26168
PUR2_HUMAN	2.26148
GMFG_HUMAN	2.26122
CFAD_HUMAN	0.442309
LTBP2_HUMAN	2.25779
SHPK_HUMAN	0.442978
GALT2_HUMAN	2.25643
IGSF8_HUMAN	0.443363
STON1_HUMAN	0.443553
CRYAA_HUMAN	0.443583
COX6C_HUMAN	0.443812
CLPP_HUMAN	0.444318
FLII_HUMAN	2.24451
NFS1_HUMAN	0.44559
RTCA_HUMAN	0.446115
FKBP9_HUMAN	2.23274
ACPH_HUMAN	0.447906
CY24B_HUMAN	2.22879
UBE2K_HUMAN	2.22824
CSPG4_HUMAN	2.22788
YLAT1_HUMAN	0.449402
KCRB_HUMAN	0.449562
PML_HUMAN	2.22362
DHTK1_HUMAN	0.449922
IL16_HUMAN	2.21928
DPA1_HUMAN	2.21902
RDH12_HUMAN	0.451009
HYEP_HUMAN	0.451147
PROF2_HUMAN	0.451575
I2BPL_HUMAN	0.451789
RM42_HUMAN	0.451798
ECM1_HUMAN	2.21073
ACOX1_HUMAN	0.452546
CASP1_HUMAN	2.20929
SYTC_HUMAN	2.20887
HSP74_HUMAN	2.20781
CP27A_HUMAN	0.453229
GGH_HUMAN	0.453285
TRXR2_HUMAN	0.453879
IQGA1_HUMAN	2.20245
SPG7_HUMAN	0.454384
HSPB8_HUMAN	0.454831
ORN_HUMAN	0.454888
GNA11_HUMAN	2.19623
VTNC_HUMAN	2.19518
CC28A_HUMAN	0.456604
PEBP1_HUMAN	0.457468
SAA4_HUMAN	2.18588
MLKL_HUMAN	2.18477
MRT4_HUMAN	2.18436
RS8_HUMAN	2.18242
ABCBA_HUMAN	2.18101
PPIL3_HUMAN	2.17851
ACOX2_HUMAN	0.459377
CLRN3_HUMAN	2.17278
MYEF2_HUMAN	0.460305
LETM1_HUMAN	0.460337
TACO1_HUMAN	0.460531
ITM2B_HUMAN	0.460827
RS16_HUMAN	2.16936
QKI_HUMAN	2.16603
SYDC_HUMAN	2.16593
A1BG_HUMAN	2.1627
PHF3_HUMAN	0.462436
RYDEN_HUMAN	0.462766
KVD15_HUMAN	2.15594
ASC_HUMAN	2.15353
LPPRC_HUMAN	0.464634
SETD3_HUMAN	0.465036
MGAT1_HUMAN	2.14981
SYNPO_HUMAN	0.465229
CALX_HUMAN	2.14561
GDIR2_HUMAN	2.14553
TRA2A_HUMAN	2.14523
C163A_HUMAN	2.14474
DHSO_HUMAN	0.46632
RBM5_HUMAN	0.466415
NP1L4_HUMAN	0.466416
FMC1_HUMAN	0.466953
ARMX3_HUMAN	0.467231
FA9_HUMAN	0.467729
CCDC6_HUMAN	0.468628
RECQ1_HUMAN	2.13289
NFASC_HUMAN	0.468911
VATD_HUMAN	0.469223
PDS5A_HUMAN	0.469271
SDHB_HUMAN	0.469932
IPO9_HUMAN	2.12762
THIM_HUMAN	0.470359
NUDT9_HUMAN	0.471661
PMGE_HUMAN	2.11985
PA24A_HUMAN	0.471826
SORCN_HUMAN	2.11817
HMHA1_HUMAN	2.11807
SEPT9_HUMAN	2.11773
CPNE3_HUMAN	2.11765
TCAL4_HUMAN	0.472417
RT33_HUMAN	0.472528
NB5R3_HUMAN	2.11596
DRG2_HUMAN	0.472654
C560_HUMAN	0.472662
RUVB1_HUMAN	0.472975
DYL1_HUMAN	0.472988
HIP1R_HUMAN	0.473191
LASP1_HUMAN	2.11213
TSP3_HUMAN	2.11211
SRR_HUMAN	0.47393
NDRG1_HUMAN	2.10867
ALAT1_HUMAN	0.47439
GNAI2_HUMAN	2.10776
VATB1_HUMAN	0.474623
PSMF1_HUMAN	2.10444
PACN3_HUMAN	0.475655
E41L5_HUMAN	0.475901
PFD2_HUMAN	2.10025
PROF1_HUMAN	2.09956
RBM47_HUMAN	0.476291
TAP1_HUMAN	2.09704
DHB14_HUMAN	0.477091
AEBP1_HUMAN	2.09322
HDGR3_HUMAN	0.477931
DDX58_HUMAN	2.0913
KVD20_HUMAN	2.09129
TM7S3_HUMAN	0.478295
DPP3_HUMAN	2.08978
CATB_HUMAN	0.478597
TCPQ_HUMAN	2.08882
MPP7_HUMAN	0.478878
HPBP1_HUMAN	2.08794
GCSP_HUMAN	0.479685
COQ9_HUMAN	0.479819
ACTS_HUMAN	2.08298
PDIA6_HUMAN	2.0827
CLYBL_HUMAN	0.480197
NPC2_HUMAN	0.48031
NEGR1_HUMAN	0.481005
FBRL_HUMAN	2.07813
EZRI_HUMAN	0.481258
ITA8_HUMAN	2.07742
VATE1_HUMAN	0.481526
RIPR1_HUMAN	2.07611
DP13B_HUMAN	0.48182
MOT8_HUMAN	0.481919
LTBP1_HUMAN	2.07108
BGAL_HUMAN	0.483275
GLYAT_HUMAN	0.483534
CNDP2_HUMAN	0.483673
SYNC_HUMAN	0.483773
TCAF2_HUMAN	2.06653
WIPF1_HUMAN	2.06556
ADT1_HUMAN	0.484451
RT16_HUMAN	0.484663
STA5B_HUMAN	2.06188
VTI1A_HUMAN	0.484995
IPO13_HUMAN	0.485681
COMT_HUMAN	0.485808
CLIC5_HUMAN	0.485907
ERBIN_HUMAN	0.485987
E41L3_HUMAN	0.486103
GIMA8_HUMAN	2.05646
SC23A_HUMAN	2.05224
AMPE_HUMAN	2.04985
GNS_HUMAN	0.488536
TSR1_HUMAN	2.04667
PTPA_HUMAN	0.488824
ABHEB_HUMAN	0.489358
VANG1_HUMAN	0.489617
ITA5_HUMAN	2.0422
TIM9_HUMAN	2.04087
M2GD_HUMAN	0.491791
ARC1B_HUMAN	2.03196
LTOR5_HUMAN	0.492387
SPF27_HUMAN	0.493307
ZC3HF_HUMAN	0.493315
GCYB1_HUMAN	2.02571
VPP1_HUMAN	0.493851
CBR4_HUMAN	0.494053
P20D2_HUMAN	0.494074
NAGA_HUMAN	2.02358
SERC_HUMAN	0.494624
SEP10_HUMAN	2.02081
AMPN_HUMAN	0.495024
ZBT20_HUMAN	0.49509
NDRG2_HUMAN	0.495326
PPCE_HUMAN	2.01766
SYUA_HUMAN	2.0171
SHPS1_HUMAN	2.01697
DUS3_HUMAN	2.01594
VPS16_HUMAN	2.01569
PSA1_HUMAN	2.0137
MYL6B_HUMAN	0.496794
DLDH_HUMAN	0.496804
MPP5_HUMAN	0.497344
TTC1_HUMAN	0.497372
C1R_HUMAN	2.00965
PSB1_HUMAN	2.0078
ERBB2_HUMAN	0.498161
RT26_HUMAN	0.498248
BCAT2_HUMAN	0.498573
SWP70_HUMAN	2.0046
CDIPT_HUMAN	2.00366
PARK7_HUMAN	0.499273
MOT5_HUMAN	0.499637
F162A_HUMAN	0.499854
COA3_HUMAN	0.499905
PREP_HUMAN	0.499978
ERAP2_HUMAN	1.99983
GGYF2_HUMAN	1.99849
SUMF1_HUMAN	1.99843
LANC1_HUMAN	1.99681
1C06_HUMAN	1.99349
CO1A1_HUMAN	1.99317
TIM8A_HUMAN	1.99032
STING_HUMAN	1.9901
WDR1_HUMAN	1.98615
HS90B_HUMAN	1.98445
OTUL_HUMAN	1.98352
TFR1_HUMAN	1.98312
PLEC_HUMAN	1.98198
RS9_HUMAN	1.98116
PPIB_HUMAN	1.97645
S22A7_HUMAN	1.97524
GLNA_HUMAN	1.97133
ENASE_HUMAN	1.96861
LV321_HUMAN	1.96837
RAB8B_HUMAN	1.96602
PSA6_HUMAN	1.96438
RUVB2_HUMAN	1.96055
KDSR_HUMAN	1.95966
MMAA_HUMAN	1.95886
SRS10_HUMAN	1.95808
CBX3_HUMAN	1.95629
AUP1_HUMAN	1.9546
MBOA7_HUMAN	1.95313
TBCE_HUMAN	1.95133
GNA13_HUMAN	1.9494
RL3_HUMAN	1.94753
GFPT1_HUMAN	1.94433
CORO7_HUMAN	1.94191
S10A7_HUMAN	1.9411
TCPH_HUMAN	1.93478
PYGB_HUMAN	1.93449
RS3_HUMAN	1.9335
CCD80_HUMAN	1.93211
TCPG_HUMAN	1.93028
KCD12_HUMAN	1.92827
IF5_HUMAN	1.92564
GPX8_HUMAN	1.92505
TM9S2_HUMAN	1.92327
FABP5_HUMAN	1.92151
RLA0_HUMAN	1.92079
PSDE_HUMAN	1.91887
FLNA_HUMAN	1.91689
ARP2_HUMAN	1.91528
EFHD2_HUMAN	1.91442
FHL1_HUMAN	1.91257
ML12A_HUMAN	1.90865
PEBB_HUMAN	1.90745
RM19_HUMAN	1.90652
CATS_HUMAN	1.90584
LIMS1_HUMAN	1.90399
WDR36_HUMAN	1.90219
CD59_HUMAN	1.9016
TMX3_HUMAN	1.89964
EST2_HUMAN	1.89942
HPLN1_HUMAN	1.89596
STX16_HUMAN	1.8947
GLOD4_HUMAN	1.89376
SQOR_HUMAN	1.89229
TTHY_HUMAN	1.89149
PA2G4_HUMAN	1.89109
TPPC3_HUMAN	1.89068
DHX9_HUMAN	1.8903
NRM_HUMAN	1.88934
ARPIN_HUMAN	1.88914
RL14_HUMAN	1.88801
MAOM_HUMAN	1.88731
PMM2_HUMAN	1.8859
DDX24_HUMAN	1.88568
TIMP1_HUMAN	1.88548
PODN_HUMAN	1.88547
ADK_HUMAN	1.88296
JCAD_HUMAN	1.88207
1433Z_HUMAN	1.88014
HTRA2_HUMAN	1.87824
LMAN2_HUMAN	1.87762
RS18_HUMAN	1.87387
CDK18_HUMAN	1.87231
CAPZB_HUMAN	1.86806
PCBP2_HUMAN	1.86475
PSB8_HUMAN	1.86328
GABPA_HUMAN	1.86194
TBC9B_HUMAN	1.85696
GBG10_HUMAN	1.85655
COPB_HUMAN	1.85352
WDR26_HUMAN	1.85209
PARVB_HUMAN	1.85166
ARHG1_HUMAN	1.85086
PLSL_HUMAN	1.8506
TENS1_HUMAN	1.84995
KIF2A_HUMAN	1.84926
CRLF3_HUMAN	1.84884
IFIT1_HUMAN	1.84658
CREL1_HUMAN	1.84573
SYFB_HUMAN	1.8456
CASP3_HUMAN	1.84517
ALG5_HUMAN	1.84489
RS19_HUMAN	1.8433
PPT1_HUMAN	1.84271
LEG8_HUMAN	1.84235
LOXL2_HUMAN	1.84018
PECA1_HUMAN	1.83918
EMAL4_HUMAN	1.83815
PDLI4_HUMAN	1.8375
KPBB_HUMAN	1.83249
CRNL1_HUMAN	1.83071
SMAP2_HUMAN	1.82947
LRC59_HUMAN	1.82811
UFL1_HUMAN	1.82673
RUXGL_HUMAN	1.82666
DEFI6_HUMAN	1.8263
LTOR2_HUMAN	1.82553
BUB3_HUMAN	1.82492
FLOT2_HUMAN	1.82053
SYWC_HUMAN	1.82025
SC24A_HUMAN	1.81886
AN32E_HUMAN	1.8187
FCGRN_HUMAN	1.8186
TRI25_HUMAN	1.81653
KIF3A_HUMAN	1.81564
ACSL3_HUMAN	1.81426
CSK_HUMAN	1.81128
MYO1B_HUMAN	1.81033
RPAB1_HUMAN	1.81026
SAR1A_HUMAN	1.81
EMD_HUMAN	1.80955
DOCK2_HUMAN	1.80417
PLD3_HUMAN	1.80399
BCKD_HUMAN	1.80262
MTL26_HUMAN	1.80203
PRS6A_HUMAN	1.80131
B2MG_HUMAN	1.80011
SND1_HUMAN	1.79742
S35U4_HUMAN	1.79071
DCTN6_HUMAN	1.79055
NEK9_HUMAN	1.79025
SEPT2_HUMAN	1.78993
AAAS_HUMAN	1.78825
PCAT2_HUMAN	1.7878
HV307_HUMAN	1.78596
SLAI2_HUMAN	1.7858
NADE_HUMAN	1.78575
DHB4_HUMAN	1.78478
CSN4_HUMAN	1.78455
UBC9_HUMAN	1.78216
IF4A3_HUMAN	1.7821
RL24_HUMAN	1.78139
RAB32_HUMAN	1.78097
SHLB1_HUMAN	1.779
TMM65_HUMAN	1.77671
PSA_HUMAN	1.77633
PFKAL_HUMAN	1.77575
RAN_HUMAN	1.7757
LPP_HUMAN	1.77553
PIGT_HUMAN	1.77456
BZW1_HUMAN	1.77262
NCBP2_HUMAN	1.77182
LYN_HUMAN	1.77145
LC7L3_HUMAN	1.7714
ERG7_HUMAN	1.77069
KCC1D_HUMAN	1.77048
TCPZ_HUMAN	1.76984
PLEK_HUMAN	1.76826
PPIC_HUMAN	1.76799
TR112_HUMAN	1.7646
T179B_HUMAN	1.76351
MGN_HUMAN	1.76319
PGAM1_HUMAN	1.76223
RSSA_HUMAN	1.76115
LSP1_HUMAN	1.76091
APOH_HUMAN	1.75983
PRKRA_HUMAN	1.75938
PARP9_HUMAN	1.75793
PLAC9_HUMAN	1.75785
RL36_HUMAN	1.7571
ERF1_HUMAN	1.75579
CLC11_HUMAN	1.7549
ATG3_HUMAN	1.75411
HCFC1_HUMAN	1.75374
CPNE1_HUMAN	1.75366
RPE_HUMAN	1.75257
RL31_HUMAN	1.75124
SEGN_HUMAN	1.75093
RO60_HUMAN	1.7494
AAMP_HUMAN	1.74846
LTOR1_HUMAN	1.7484
MIF_HUMAN	1.74784
GSH0_HUMAN	1.74757
SEPT8_HUMAN	1.74653
SC22B_HUMAN	1.74609
SLIRP_HUMAN	1.74398
COPB2_HUMAN	1.74386
TCRG1_HUMAN	1.73832
NCKP1_HUMAN	1.7369
LAMP2_HUMAN	1.72883
CAND1_HUMAN	1.72382
HV434_HUMAN	1.72255
ARMC8_HUMAN	1.72165
PP1A_HUMAN	1.71887
AAKG1_HUMAN	1.7183
ARPC2_HUMAN	1.71705
RAP2B_HUMAN	1.71678
TOIP1_HUMAN	1.71542
OAS2_HUMAN	1.71447
FKB10_HUMAN	1.71051
THY1_HUMAN	1.70871
MYPT1_HUMAN	1.7072
PSA5_HUMAN	1.70061
TFG_HUMAN	1.69923
TERA_HUMAN	1.69767
HGS_HUMAN	1.69751
TGFB1_HUMAN	1.69674
DDB1_HUMAN	1.69442
PLIN3_HUMAN	1.6938
PTPRJ_HUMAN	1.69097
TBCC_HUMAN	1.68788
LKHA4_HUMAN	1.68752
H15_HUMAN	1.68259
WDR3_HUMAN	1.68109
GBP1_HUMAN	1.67902
ROA3_HUMAN	1.67609
FLOT1_HUMAN	1.67557
CFDP1_HUMAN	1.67474
HTRA1_HUMAN	1.67469
ANCHR_HUMAN	1.66978
ATX2L_HUMAN	1.66952
PRS7_HUMAN	1.66873
VAS1_HUMAN	1.66714
SRPRA_HUMAN	1.66565
RBM12_HUMAN	1.66306
DHX15_HUMAN	1.66288
RL15_HUMAN	1.65939
NTPCR_HUMAN	1.65803
XRCC6_HUMAN	1.65789
MYADM_HUMAN	1.6577
SPB6_HUMAN	1.65591
TBG1_HUMAN	1.65379
HNRH1_HUMAN	1.64703
TOLIP_HUMAN	1.64457
TM258_HUMAN	1.64357
PARP4_HUMAN	1.64303
SF3B5_HUMAN	1.63845
PIMT_HUMAN	1.63663
PDLI7_HUMAN	1.63646
CALU_HUMAN	1.63567
RAE1L_HUMAN	1.63136
6PGL_HUMAN	1.62866
TRA2B_HUMAN	1.62806
RBM14_HUMAN	1.62686
NUP35_HUMAN	1.62585
PAR10_HUMAN	1.62451
LAMB1_HUMAN	1.62211
SFPQ_HUMAN	1.62209
G6PI_HUMAN	1.62072
CNIH4_HUMAN	1.62067
PRP31_HUMAN	1.62037
SC24C_HUMAN	1.61954
OST48_HUMAN	1.61861
RFA1_HUMAN	1.61778
SYYC_HUMAN	1.61461
USO1_HUMAN	1.6144
RL35A_HUMAN	1.6128
ATLA3_HUMAN	1.61197
S10AA_HUMAN	1.6082
FBX22_HUMAN	1.60764
NEXN_HUMAN	1.60741
SC5A6_HUMAN	1.6059
NIBAN_HUMAN	1.60479
SAMH1_HUMAN	1.60061
ELMD2_HUMAN	1.59962
THUM1_HUMAN	1.59851
BORG5_HUMAN	1.59682
HS71B_HUMAN	1.59458
RU2A_HUMAN	1.59235
PSB3_HUMAN	1.59191
CDK5_HUMAN	1.59007
UBP15_HUMAN	1.58931
PSD12_HUMAN	1.58775
FBXL8_HUMAN	1.58728
CHM2A_HUMAN	1.58567
VASP_HUMAN	1.58394
MTA2_HUMAN	1.58352
RL7_HUMAN	1.58294
GIT2_HUMAN	1.58197
BL1S1_HUMAN	1.58173
UN45A_HUMAN	1.58142
NP1L1_HUMAN	1.5805
ITB1_HUMAN	1.58043
KCC2D_HUMAN	1.57996
CAZA1_HUMAN	1.57925
RNT2_HUMAN	1.57883
PYR1_HUMAN	1.57805
TRXR1_HUMAN	1.57701
PPR21_HUMAN	1.57464
CNPY4_HUMAN	1.57457
ASPH_HUMAN	1.5738
ESYT2_HUMAN	1.57253
MOB1A_HUMAN	1.5721
STT3A_HUMAN	1.57112
IF4A1_HUMAN	1.56688
DEOC_HUMAN	1.5662
CSN1_HUMAN	1.56399
ITIH5_HUMAN	1.56387
SYK_HUMAN	1.56371
ITA3_HUMAN	1.56301
PPR18_HUMAN	1.56198
ARMD3_HUMAN	1.56143
DDX18_HUMAN	1.55996
DDX17_HUMAN	1.55687
TEBP_HUMAN	1.55541
PP1B_HUMAN	1.55473
NTF2_HUMAN	1.54965
MRE11_HUMAN	1.54859
CMPK2_HUMAN	1.54845
RAB6A_HUMAN	1.54716
MPRI_HUMAN	1.5446
RL11_HUMAN	1.54243
EF2_HUMAN	1.54055
NUP98_HUMAN	1.53918
UGGG1_HUMAN	1.53603
TIPRL_HUMAN	1.53311
SYCC_HUMAN	1.5325
SEC63_HUMAN	1.53126
SCAM3_HUMAN	1.52569
MANF_HUMAN	1.52476
CSK2B_HUMAN	1.52209
FBLN1_HUMAN	1.52204
PIPNB_HUMAN	1.52201
STAT3_HUMAN	1.52164
SEPT7_HUMAN	1.5206
KPRA_HUMAN	1.51982
LAP2B_HUMAN	1.5171
RMD3_HUMAN	1.51663
TOM40_HUMAN	1.51373
RS24_HUMAN	1.51233
PBIP1_HUMAN	1.5104
F10A1_HUMAN	1.50794
GANAB_HUMAN	1.50534
CPSF5_HUMAN	1.50288
FKB1A_HUMAN	1.50246
RPN1_HUMAN	1.50208
VTA1_HUMAN	1.50107
