# Supplementary material for: The Extracellular Matrix Environment of Clear Cell Renal Cell Carcinoma Determines Cancer Associated Fibroblast Growth
Source: Cancers (Basel). 2021 Nov 23;13(23):5873. doi: 10.3390/cancers13235873 (PMC8657052; doi:10.3390/cancers13235873)
Supplement: Supplementary file 1 [file cancers-13-05873-s001.zip › Table S5.xlsx]

## Sheet: Final ECM Analysis
This document summarizes analysis of single cell RNA-seq data from Young et al. (REF 33). Annotation of cell types for computationally determined clusters were determined by mean expression of known marker proteins, see Cluster Marker Analysis tab. Extracellular matrix proteins of interest were analyzed for expression in each cluster, see Cluster ECM analysis tab. See methods section for detailed…
	Cluster	COL6A1	COL6A2	COL6A3	HSPG2	COL4A1	COL4A2	TNC	FN1	FBN1	LUM	BGN	TGFBI	POSTN	COL12A1	LAMA5	LAMA4	LAMB1	LAMB2	LAMC1
	14	0.387944	0.536321	0.0411862	0.0973725	0.397218	0.438949	0.0540958	0.36476	0.100464	0.0401855	0.666151	0.197836	0.0710974	0.0757342	0.145286	0.102009	0.0710974	0.275116	0.188563
	23	1	1	0.666667	0.666667	0.666667	0	0/3	0.666667	1	1	0	0.333333	0	1	0	0.666667	0	0.666667	0
	6	0.00375846	0.0107742	0.0260586	0.0190428	0.0150338	0.0127788	0.000751691	0.0350789	0.00175395	0.000250564	0.0280631	0.0508644	0.00100226	0.000501128	0.00851917	0.00601353	0.00501128	0.0112754	0.0082686
	7	0.00520382	0.00563747	FALSE	0.00997398	0.00954033	0.0117086	0	0.0108413	0.00216826	0	0.0138768	0.0212489	0.000433651	0	0.00607112	0.00173461	0.00390286	0.00910668	0.00130095
	8	0.013986	0.0224512	0.0310864	0.0460066	0.0368053	0.0371734	0.00404858	0.352227	0.00846522	0	0.0699301	0.609128	0.00331248	0.00368053	0.0213471	0.0158263	0.00846522	0.0482149	0.0180346
	9	0.00818063	0.0621728	0.0344932	0.0235602	0.0150524	0.0157068	0.000981675	0.0284686	0.00163613	0	0.0229058	0.0323953	0.00065445	0.000327225	0.00490838	0.00490838	0.00294503	0.00948953	0.0065445
	10	0.00726172	0.01059	0.0344932	0.0245083	0.0196672	0.0139183	0.0013089	0.0366112	0.00302572	0	0.0302572	0.0683812	0.00151286	0.00121029	0.00695915	0.00635401	0.00453858	0.00998487	0.00907716
	12	0.00138568	0.00923788	0.0324419	0.0263279	0.0286374	0.0254042	0.000461894	0.0702079	0.00230947	0	0.0374134	0.273441	0.000923788	0.00230947	0.00785219	0.00415704	0.00554273	0.0212471	0.00831409
	16	0.0190476	0.0333333	0.0425791	0.0428571	0.0380952	0.0285714	0.00952381	0.0904762	0.00952381	0	0.052381	0.133333	0	0	0.0238095	0.0047619	0	0.0380952	0.0285714
	17	0.0328467	0.026764	0.0545455	0.0328467	0.0170316	0.0218978	0	0.0328467	0.00486618	0	0.00729927	0.0413625	0	0.00121655	0.00973236	0.00364964	0.026764	0.0377129	0.00121655
	21	0	0	0.0245902	0.0655738	0.00819672	0.0163934	0	0.0327869	0.0163934	0	0.00819672	0.0327869	0	0	0	0	0.0245902	0.0163934	0
	24	0.0192308	0.0769231	0.0576923	0	0.0961538	0.0769231	0	0.692308	0.0769231	0	0.0961538	0.826923	0	0.0192308	0.0576923	0.0192308	0.0384615	0.0961538	0.0384615
	5	0.0735702	0.049417	0.0294281	0.541921	0.33176	0.315936	0.0122154	0.376458	0.0866185	0	0.0763465	0.0136036	0.0216546	0.00416435	0.149917	0.157413	0.0902277	0.250972	0.182954
	20	0.0839695	0.0629771	0.0019084	0.366412	0.580153	0.612595	0	0.0305344	0.0553435	0	0.0515267	0	0.0019084	0.019084	0.230916	0.0171756	0.0171756	0.406489	0.0591603
	13	0.11267	0.0811048	0.173107	0.0438404	0.0723367	0.0863656	0.0105217	0.0714599	0.0179746	0	0.066199	0.404209	0.00306883	0.00350723	0.0898729	0.039018	0.0293731	0.109601	0.0789128
	15	0.369028	0.0955519	0.052381	0.270181	0.2257	0.280066	0.0642504	0.0576606	0.0313015	0	0.0971993	0.0395387	0.00329489	0.0510708	0.265239	0.0345964	0.344316	0.268534	0.217463
	18	0.0727273	0.0181818	0.00207469	0.0181818	0.0363636	0.0181818	0.0181818	0.0181818	0	0	0.327273	0.0727273	0.0181818	0	0.381818	0	0.0181818	0.4	0.163636
	19	0.207469	0.105809	0.00207469	0.118257	0.00207469	0.00207469	0.0103734	0.0290456	0.00622407	0.0311203	0.0124481	0.201245	0.00414938	0.0497925	0.556017	0.00414938	0.263485	0.145228	0.309129
	Population	Cancer				Endothelia		Fibroblast		Immune
	Cluster#	13	15	18	19	5	20	14	23	6	7	8	9	10	12	16	17	21	24
	COL6A1	0.11267	0.369028	0.0727273	0.207469	0.0735702	0.0839695	0.387944	1	0.00375846	0.00520382	0.013986	0.00818063	0.00726172	0.00138568	0.0190476	0.0328467	0	0.0192308
	COL6A2	0.0811048	0.0955519	0.0181818	0.105809	0.049417	0.0629771	0.536321	1	0.0107742	0.00563747	0.0224512	0.0621728	0.01059	0.00923788	0.0333333	0.026764	0	0.0769231
	COL6A3	0.173107	0.052381	0.00207469	0.00207469	0.0294281	0.0019084	0.0411862	0.666667	0.0260586	FALSE	0.0310864	0.0344932	0.0344932	0.0324419	0.0425791	0.0545455	0.0245902	0.0576923
	HSPG2	0.0438404	0.270181	0.0181818	0.118257	0.541921	0.366412	0.0973725	0.666667	0.0190428	0.00997398	0.0460066	0.0235602	0.0245083	0.0263279	0.0428571	0.0328467	0.0655738	0
	COL4A1	0.0723367	0.2257	0.0363636	0.00207469	0.33176	0.580153	0.397218	0.666667	0.0150338	0.00954033	0.0368053	0.0150524	0.0196672	0.0286374	0.0380952	0.0170316	0.00819672	0.0961538
	COL4A2	0.0863656	0.280066	0.0181818	0.00207469	0.315936	0.612595	0.438949	0	0.0127788	0.0117086	0.0371734	0.0157068	0.0139183	0.0254042	0.0285714	0.0218978	0.0163934	0.0769231
	TNC	0.0105217	0.0642504	0.0181818	0.0103734	0.0122154	0	0.0540958	0	0.000751691	0	0.00404858	0.000981675	0.0013089	0.000461894	0.00952381	0	0	0
	FN1	0.0714599	0.0576606	0.0181818	0.0290456	0.376458	0.0305344	0.36476	0.666667	0.0350789	0.0108413	0.352227	0.0284686	0.0366112	0.0702079	0.0904762	0.0328467	0.0327869	0.692308
	FBN1	0.0179746	0.0313015	0	0.00622407	0.0866185	0.0553435	0.100464	1	0.00175395	0.00216826	0.00846522	0.00163613	0.00302572	0.00230947	0.00952381	0.00486618	0.0163934	0.0769231
	LUM	0	0	0	0.0311203	0	0	0.0401855	1	0.000250564	0	0	0	0	0	0	0	0	0
	BGN	0.066199	0.0971993	0.327273	0.0124481	0.0763465	0.0515267	0.666151	0	0.0280631	0.0138768	0.0699301	0.0229058	0.0302572	0.0374134	0.052381	0.00729927	0.00819672	0.0961538
	TGFBI	0.404209	0.0395387	0.0727273	0.201245	0.0136036	0	0.197836	0.333333	0.0508644	0.0212489	0.609128	0.0323953	0.0683812	0.273441	0.133333	0.0413625	0.0327869	0.826923
	POSTN	0.00306883	0.00329489	0.0181818	0.00414938	0.0216546	0.0019084	0.0710974	0	0.00100226	0.000433651	0.00331248	0.00065445	0.00151286	0.000923788	0	0	0	0
	COL12A1	0.00350723	0.0510708	0	0.0497925	0.00416435	0.019084	0.0757342	1	0.000501128	0	0.00368053	0.000327225	0.00121029	0.00230947	0	0.00121655	0	0.0192308
	LAMA5	0.0898729	0.265239	0.381818	0.556017	0.149917	0.230916	0.145286	0	0.00851917	0.00607112	0.0213471	0.00490838	0.00695915	0.00785219	0.0238095	0.00973236	0	0.0576923
	LAMA4	0.039018	0.0345964	0	0.00414938	0.157413	0.0171756	0.102009	0.666667	0.00601353	0.00173461	0.0158263	0.00490838	0.00635401	0.00415704	0.0047619	0.00364964	0	0.0192308
	LAMB1	0.0293731	0.344316	0.0181818	0.263485	0.0902277	0.0171756	0.0710974	0	0.00501128	0.00390286	0.00846522	0.00294503	0.00453858	0.00554273	0	0.026764	0.0245902	0.0384615
	LAMB2	0.109601	0.268534	0.4	0.145228	0.250972	0.406489	0.275116	0.666667	0.0112754	0.00910668	0.0482149	0.00948953	0.00998487	0.0212471	0.0380952	0.0377129	0.0163934	0.0961538
	LAMC1	0.0789128	0.217463	0.163636	0.309129	0.182954	0.0591603	0.188563	0	0.0082686	0.00130095	0.0180346	0.0065445	0.00907716	0.00831409	0.0285714	0.00121655	0	0.0384615

## Sheet: Cluster Marker Analysis
Gene Type }	Endothelia			Fibroblast		Immune	Cancer
Cluster	PLVAP	CD31	CD34	PDGFRB	PDGFRA	CD45	CXCR4	VIM	KRT18	PAX8	PAX2	CA9	CD10
1									+				+
2
3									+				+
4
5	+++	+++	++					++
6						+++	+++	++
7						+	++	+
8		+				++	+++	++
9						+++	+++	+
10						+++	+++	+++
11									+
12		+				+++	+++	++
13							++	+++	++			++
14				+++			++	+++
15							+	+	+++	++	++
16		+				+++	+++	+++
17						+++	+++	++	+
18				+				+++	+				+++
19									+++	+
20		+++	+++					+
21						++	+	+++
22							+
23			++	++	+++			+++	++
24		+				+++	+++	+++
															`

## Sheet: Cluster Marker Analysis RAW
Gene Type }	Endothelia			Fibroblast		Immune	Cancer
Cluster	PLVAP	CD31	CD34	PDGFRB	PDGFRA	CD45	CXCR4	VIM	KRT18	PAX8	PAX2	CA9	CD10
1	0.00129758	0.00194637	0.00108131	0.000324394	0	0.00259516	0.00973183	0.0995891	0.36862	0.209667	0.0377379	0.00108131	0.312392
2	0.00840336	0.00743374	0.00420168	0.000646412	0	0.0206852	0.0727214	0.107466	0.204428	0.0733678	0.0166451	0.00420168	0.118404
3	0.0266714	0.0380512	0.0202703	0.00177809	0	0.0736131	0.253201	0.233642	0.37909	0.137624	0.0273826	0.00248933	0.176955
4	0.000404285	0.00101071	0.000606428	0	0	0.00404285	0.01132	0.0432585	0.137053	0.0717607	0.0111178	0.00202143	0.669986
5	0.605775	0.655469	0.405053	0.108333	0.00138812	0.0535813	0.247085	0.679067	0.0632982	0.0252637	0.00610772	0.00333148	0.110976
6	0.0400902	0.173891	0.0142821	0.00651466	0	0.862691	0.958908	0.69331	0.037334	0.00952142	0.00350789	0.00576297	0.00451015
7	0.0195143	0.0277537	0.00477016	0.00693842	0.000433651	0.382914	0.482654	0.259757	0.0477016	0.0117086	0.00693842	0.00954033	0.0242845
8	0.0769231	0.396761	0.0187707	0.0132499	0	0.763342	0.884431	0.863452	0.119985	0.0423261	0.0106735	0.0228193	0.0224512
9	0.0343586	0.0929319	0.0196335	0.0359948	0	0.829188	0.880563	0.53534	0.0569372	0.0153796	0.0026178	0.00458115	0.0320681
10	0.0405446	0.0596067	0.0157337	0.00484115	0	0.818154	0.938275	0.851135	0.0393343	0.00695915	0.00302572	0.00998487	0.00907716
11	0.00660707	0.00699572	0.00233191	0.00116595	0	0.0124368	0.0408084	0.03459	0.251457	0.0890012	0.0536339	0.00194326	0.0248737
12	0.0526559	0.649012	0.0166282	0.0124711	0.000923788	0.644804	0.655889	0.774134	0.0595843	0.0170901	0.00600462	0.00831409	0.0351039
13	0.024989	0.043402	0.0144673	0.00832968	0.000876808	0.121438	0.480929	0.901797	0.530031	0.189829	0.173608	0.403332	0.0999562
14	0.0587326	0.0757342	0.0432767	0.493045	0.0231839	0.102009	0.347759	0.816074	0.132921	0.0231839	0.00618238	0.0200927	0.0170015
15	0.0757825	0.0807249	0.0477759	0.014827	0.00164745	0.171334	0.298188	0.510708	0.777595	0.662273	0.525535	0.100494	0.174629
16	0.0619048	0.304762	0.0285714	0.0047619	0	0.857143	0.938095	0.952381	0.0952381	0.0238095	0.0142857	0.047619	0.0238095
17	0.0510949	0.0948905	0.0291971	0.0170316	0	0.836983	0.924574	0.755474	0.288321	0.0948905	0.0170316	0.00121655	0.139903
18	0.0181818	0	0.0181818	0.254545	0	0.0181818	0.0727273	0.909091	0.290909	0.0363636	0.0181818	0	0.781818
19	0.0207469	0.033195	0.0248963	0.00207469	0.00414938	0.0165975	0.130705	0.149378	0.950207	0.43361	0.00622407	0.00414938	0.0518672
20	0.0667939	0.841603	0.660305	0.00572519	0	0.00763359	0.246183	0.353053	0.0362595	0.0229008	0.00381679	0	0.0362595
21	0.0491803	0.0409836	0.00819672	0.00819672	0	0.336066	0.319672	0.852459	0.0655738	0.0163934	0	0.0163934	0.00819672
22	0.0254777	0.0318471	0.0127389	0.0191083	0	0.089172	0.280255	0.248408	0.159236	0.0828025	0.00636943	0	0.127389
23	0	0	1	0.333333	0.333333	0	0	1	0.666667	0	0	0	0
24	0.0576923	0.538462	0.0192308	0.0384615	0	0.923077	0.961538	0.980769	0.0961538	0.0576923	0.0384615	0.0961538	0
															`

## Sheet: Cluster ECM Analysis
Cluster	COL6A1	COL6A2	COL6A3	HSPG2	COL4A1	COL4A2	TNC	FN1	FBN1	LUM	BGN	TGFBI	POSTN	COL12A1	LAMA5	LAMA4	LAMB1	LAMB2	LAMC1
1
2
3
4
5				++	+	+		+
6
7
8								+				++
9
10
11
12												+
13												++
14	++	++			++	++		+			+++
15	+
16																	+
17															++
18											++				++
19																		+	+
20				++	++	++
21
22
23	+++	+++	++	++	++			++	+++			++		+++		++
24								++		+++		+++

## Sheet: Cluster ECM Analysis RAW
Cluster	COL6A1	COL6A2	COL6A3	HSPG2	COL4A1	COL4A2	TNC	FN1	FBN1	LUM	BGN	TGFBI	POSTN	COL12A1	LAMA5	LAMA4	LAMB1	LAMB2	LAMC1
1
2
3
4
5	0.0735702	0.049417	0.0294281	0.541921	0.33176	0.315936	0.0122154	0.376458	0.0866185	0	0.0763465	0.0136036	0.0216546	0.00416435	0.149917	0.157413	0.0902277	0.250972	0.182954
6	0.00375846	0.0107742	0.0260586	0.0190428	0.0150338	0.0127788	0.000751691	0.0350789	0.00175395	0.000250564	0.0280631	0.0508644	0.00100226	0.000501128	0.00851917	0.00601353	0.00501128	0.0112754	0.0082686
7	0.00520382	0.00563747	FALSE	0.00997398	0.00954033	0.0117086	0	0.0108413	0.00216826	0	0.0138768	0.0212489	0.000433651	0	0.00607112	0.00173461	0.00390286	0.00910668	0.00130095
8	0.013986	0.0224512	0.0310864	0.0460066	0.0368053	0.0371734	0.00404858	0.352227	0.00846522	0	0.0699301	0.609128	0.00331248	0.00368053	0.0213471	0.0158263	0.00846522	0.0482149	0.0180346
9	0.00818063	0.0621728	0.0344932	0.0235602	0.0150524	0.0157068	0.000981675	0.0284686	0.00163613	0	0.0229058	0.0323953	0.00065445	0.000327225	0.00490838	0.00490838	0.00294503	0.00948953	0.0065445
10	0.00726172	0.01059	0.0344932	0.0245083	0.0196672	0.0139183	0.0013089	0.0366112	0.00302572	0	0.0302572	0.0683812	0.00151286	0.00121029	0.00695915	0.00635401	0.00453858	0.00998487	0.00907716
11
12	0.00138568	0.00923788	0.0324419	0.0263279	0.0286374	0.0254042	0.000461894	0.0702079	0.00230947	0	0.0374134	0.273441	0.000923788	0.00230947	0.00785219	0.00415704	0.00554273	0.0212471	0.00831409
13	0.11267	0.0811048	0.173107	0.0438404	0.0723367	0.0863656	0.0105217	0.0714599	0.0179746	0	0.066199	0.404209	0.00306883	0.00350723	0.0898729	0.039018	0.0293731	0.109601	0.0789128
14	0.387944	0.536321	0.0411862	0.0973725	0.397218	0.438949	0.0540958	0.36476	0.100464	0.0401855	0.666151	0.197836	0.0710974	0.0757342	0.145286	0.102009	0.0710974	0.275116	0.188563
15	0.369028	0.0955519	0.052381	0.270181	0.2257	0.280066	0.0642504	0.0576606	0.0313015	0	0.0971993	0.0395387	0.00329489	0.0510708	0.265239	0.0345964	0.344316	0.268534	0.217463
16	0.0190476	0.0333333	0.0425791	0.0428571	0.0380952	0.0285714	0.00952381	0.0904762	0.00952381	0	0.052381	0.133333	0	0	0.0238095	0.0047619	0	0.0380952	0.0285714
17	0.0328467	0.026764	0.0545455	0.0328467	0.0170316	0.0218978	0	0.0328467	0.00486618	0	0.00729927	0.0413625	0	0.00121655	0.00973236	0.00364964	0.026764	0.0377129	0.00121655
18	0.0727273	0.0181818	0.00207469	0.0181818	0.0363636	0.0181818	0.0181818	0.0181818	0	0	0.327273	0.0727273	0.0181818	0	0.381818	0	0.0181818	0.4	0.163636
19	0.207469	0.105809	0.00207469	0.118257	0.00207469	0.00207469	0.0103734	0.0290456	0.00622407	0.0311203	0.0124481	0.201245	0.00414938	0.0497925	0.556017	0.00414938	0.263485	0.145228	0.309129
20	0.0839695	0.0629771	0.0019084	0.366412	0.580153	0.612595	0	0.0305344	0.0553435	0	0.0515267	0	0.0019084	0.019084	0.230916	0.0171756	0.0171756	0.406489	0.0591603
21	0	0	0.0245902	0.0655738	0.00819672	0.0163934	0	0.0327869	0.0163934	0	0.00819672	0.0327869	0	0	0	0	0.0245902	0.0163934	0
22
23	1	1	0.666667	0.666667	0.666667	0	0/3	0.666667	1	1	0	0.333333	0	1	0	0.666667	0	0.666667	0
24	0.0192308	0.0769231	0.0576923	0	0.0961538	0.0769231	0	0.692308	0.0769231	0	0.0961538	0.826923	0	0.0192308	0.0576923	0.0192308	0.0384615	0.0961538	0.0384615
