# Supplementary material for: The Extracellular Matrix Environment of Clear Cell Renal Cell Carcinoma Determines Cancer Associated Fibroblast Growth
Source: Cancers (Basel). 2021 Nov 23;13(23):5873. doi: 10.3390/cancers13235873 (PMC8657052; doi:10.3390/cancers13235873)
Supplement: Supplementary file 1 [file cancers-13-05873-s001.zip › Table S6.xlsx]

## Sheet: 23v14_2020_11_10
This file contains output of differential expression analysis of presumed fibroblast clusters 14 (pct1) and 23 (pct2) using normalized expression value. Original data from Young et al. 2018 (Ref 33).
Gene name	Ensembl ID	Dissimilarity	Up.Down.score	logFC	pct1	pct2	FDR
RGS5	ENSG00000143248	0.1098	-1	5.25183	6.61765	29.9793	5.42952e-21
BGN	ENSG00000182492	0.0888236	-1	5.20507	61.7647	76.7635	2.21326e-15
IGFBP7	ENSG00000163453	0.29815	-1	4.90734	61.3971	91.9606	2.05649e-55
ACTA2	ENSG00000107796	0.195704	-1	4.69349	40.0735	71.5249	2.32742e-36
NDUFA4L2	ENSG00000185633	0.187379	-1	4.08007	6.25	40.9751	2.60037e-36
COL4A1	ENSG00000187498	0.167779	-1	4.05745	36.7647	63.7967	5.12469e-32
ADIRF	ENSG00000148671	0.0621182	-1	3.94886	13.2353	30.8091	5.84847e-12
PDLIM1	ENSG00000107438	0.193695	-1	3.9321	16.5441	54.4087	5.2244e-37
TAGLN	ENSG00000149591	0.0824336	-1	3.67759	61.0294	75.5187	8.9661e-15
A2M	ENSG00000175899	0.0829606	-1	3.56594	29.7794	51.2448	1.54571e-15
TCF21	ENSG00000118526	0.0859749	-1	3.44758	38.9706	50	3.83136e-16
ISYNA1	ENSG00000105655	0.0395423	-1	3.44244	59.5588	60.4772	1.5945e-07
DPH6	ENSG00000134146	-0.000170582	0.71075	3.37699	13.6029	11.4108	0.466191
PLN	ENSG00000198523	0.0833689	-1	3.3038	0.735294	17.2718	4.06898e-17
HLA-C	ENSG00000204525	0.0362827	-1	3.24183	48.5294	55.2386	6.1213e-07
LEF1	ENSG00000138795	0.0972502	-1	3.1099	4.41176	27.1784	2.4466e-19
MEF2C	ENSG00000081189	0.0906736	-1	3.02706	16.5441	36.1515	2.65829e-17
GATA3	ENSG00000107485	0.0773883	-1	2.98231	12.1324	27.2303	2.26697e-15
EMCN	ENSG00000164035	0.172211	-1	2.95804	30.5147	57.3133	8.12482e-33
MYL9	ENSG00000101335	0.0713879	-1	2.93871	74.6324	83.0394	3.41077e-12
MT2A	ENSG00000125148	0.0401209	-1	2.91817	47.7941	56.639	2.43884e-07
FRZB	ENSG00000162998	0.105584	-1	2.87614	13.9706	40.612	2.2048e-20
FARP1	ENSG00000152767	0.0835698	-1	2.83129	24.2647	43.8278	1.08088e-16
GUCY1A1	ENSG00000164116	0.0954499	-1	2.82929	26.4706	52.6971	6.06064e-18
GJA4	ENSG00000187513	0.106802	-1	2.63782	2.20588	24.0145	5.31109e-21
MYLK	ENSG00000065534	0.114752	-1	2.61045	27.2059	55.3423	2.74396e-22
COL4A2	ENSG00000134871	0.109101	-1	2.56523	46.6912	66.3382	5.09316e-20
REN	ENSG00000143839	0.0136857	0.37521	2.534	30.1471	22.3029	0.0029641
SNAI2	ENSG00000019549	0.0502388	-1	2.48358	43.75	49.7407	2.4088e-09
ALX1	ENSG00000180318	0.0746581	-1	2.44588	7.35294	27.0747	7.12367e-15
ALDH1A2	ENSG00000128918	0.24156	-1	2.43975	8.45588	50.2593	2.67204e-46
GBP2	ENSG00000162645	0.0329022	-1	2.41194	3.30882	12.8631	2.60201e-07
MCAM	ENSG00000076706	0.0923803	-1	2.39807	12.8676	31.4834	2.75468e-18
LBH	ENSG00000213626	0.0154078	-1	2.38347	42.2794	50.2075	0.00136394
CAV2	ENSG00000105971	0.0374639	-1	2.37272	7.35294	18.2054	2.61642e-08
MECOM	ENSG00000085276	0.0723472	-1	2.33523	5.14706	23.2884	2.20015e-14
TPM1	ENSG00000140416	0.0150719	-0.953544	2.32281	86.0294	84.4398	0.00760902
TMSB4X	ENSG00000205542	0.0868203	-0.221389	2.31193	98.8971	99.4295	4.77541e-14
HOPX	ENSG00000171476	0.0666673	-1	2.29339	10.2941	30.5498	2.2713e-13
ITGA8	ENSG00000077943	0.00657958	-0.970157	2.29088	27.9412	33.7137	0.0295408
CHST2	ENSG00000175040	0.0733776	-1	2.28515	15.0735	39.3672	7.0527e-15
FOXC2	ENSG00000176692	0.0416615	-1	2.27337	18.75	37.0332	8.87716e-09
SYT1	ENSG00000067715	0.0478567	-0.957821	2.2579	20.2206	38.278	1.55019e-09
TMEM204	ENSG00000131634	0.06025	-1	2.20898	12.8676	32.7801	4.03239e-12
RCAN2	ENSG00000172348	0.041691	-1	2.18164	5.14706	17.0124	4.92084e-09
PDK4	ENSG00000004799	0.0228122	-1	2.17422	5.51471	15.1452	1.42858e-05
CPM	ENSG00000135678	0.0928199	-1	2.15774	7.35294	26.556	2.5028e-18
CCDC102B	ENSG00000150636	0.0240511	-1	2.15509	5.14706	13.4336	1.31779e-05
CPED1	ENSG00000106034	0.191374	-1	2.14992	11.0294	47.0954	3.78297e-37
KCNE4	ENSG00000152049	0.0951144	-1	2.12384	8.82353	33.3506	6.42021e-19
EDNRB	ENSG00000136160	0.090646	-1	2.12292	12.8676	35.166	5.12641e-18
LRRIQ1	ENSG00000133640	0.0277678	-1	2.12283	5.14706	14.834	1.84667e-06
FABP4	ENSG00000170323	0.0282827	-1	2.12171	5.51471	15.0415	1.62259e-06
MOXD1	ENSG00000079931	0.0918628	-1	2.10913	19.1176	44.0353	7.31763e-18
MYH9	ENSG00000100345	0.0110088	-1	2.10279	36.3971	45.3838	0.00475165
ITGA1	ENSG00000213949	0.164592	-1	2.10079	17.2794	53.6826	5.02022e-32
HAAO	ENSG00000162882	0.0299853	-1	2.07359	18.3824	28.9419	2.65306e-06
HOXD11	ENSG00000128713	0.05745	-1	2.06135	6.25	22.7697	3.41977e-12
ETS1	ENSG00000134954	0.0166111	-1	2.06022	13.2353	23.8589	0.000214703
CARMN	ENSG00000249669	0.0537289	-1	2.03457	7.35294	23.0809	1.7075e-11
DIXDC1	ENSG00000150764	-0.00180028	-1	2.01858	14.3382	15.5602	0.85837
NNAT	ENSG00000053438	0.0214125	-1	2.01416	29.0441	36.4627	6.364e-05
GPRIN3	ENSG00000185477	0.0371726	-1	2.01228	3.30882	13.8485	3.89488e-08
CYGB	ENSG00000161544	0.104397	-1	1.98122	13.6029	41.805	6.9984e-21
RERGL	ENSG00000111404	0.03464	-1	1.95644	1.83824	10.9959	1.32842e-07
EPAS1	ENSG00000116016	0.06933	-1	1.94718	10.2941	30.7054	7.10058e-14
CD36	ENSG00000135218	0.0425907	-1	1.94446	13.2353	17.7386	3.61202e-09
ENG	ENSG00000106991	0.0490047	-0.638414	1.94116	56.25	51.0892	4.48978e-09
HOXD10	ENSG00000128710	0.0900838	-1	1.93546	5.14706	27.2822	1.17006e-18
CAV1	ENSG00000105974	0.0320927	-1	1.92599	11.3971	22.0436	1.04053e-06
CNN2	ENSG00000064666	0.0553617	-0.936769	1.91099	59.9265	58.5581	4.29533e-10
FKBP5	ENSG00000096060	0.0295444	-1	1.90408	25.3676	37.0332	2.47571e-06
LMO4	ENSG00000143013	0.0221313	-0.624835	1.8896	56.25	50.6224	9.29145e-05
TSC22D1	ENSG00000102804	0.0294086	-1	1.88623	68.0147	76.1929	2.27761e-05
AGTR1	ENSG00000144891	0.0875139	-1	1.87998	10.2941	31.7946	2.21091e-17
FAM162B	ENSG00000183807	0.0769354	-0.994317	1.87913	2.57353	20.0726	5.60792e-16
RCSD1	ENSG00000198771	0.0431985	-1	1.87327	7.72059	21.7842	1.89287e-09
TBX2	ENSG00000121068	0.132607	-1	1.87095	3.30882	30.2386	3.92731e-26
MYH11	ENSG00000133392	0.0545403	-1	1.8615	3.67647	17.4274	1.52381e-11
ITGA4	ENSG00000115232	0.0627408	-1	1.85733	6.98529	25.0519	2.74305e-13
RORA	ENSG00000069667	0.0011031	-1	1.85562	15.8088	20.0207	0.218962
ZEB2	ENSG00000169554	0.0269734	-1	1.84702	53.3088	57.5726	2.51364e-05
ETV1	ENSG00000006468	0.0258359	-1	1.84452	12.8676	24.8963	3.77945e-06
FREM1	ENSG00000164946	0.0472447	-1	1.8438	6.98529	21.4212	3.12317e-10
CLDN11	ENSG00000013297	0.0327926	-0.243341	1.84287	53.6765	41.1307	2.45164e-06
RERG	ENSG00000134533	0.0267453	-1	1.83361	12.5	25.3631	2.45722e-06
ATP2B1	ENSG00000070961	0.0795093	-1	1.81406	41.1765	57.832	1.36302e-14
MT1E	ENSG00000169715	0.0182951	-1	1.80545	12.5	21.5249	0.00025426
RASD1	ENSG00000108551	0.0156902	-0.96911	1.79234	16.1765	19.139	0.000370872
SOCS2	ENSG00000120833	0.0710237	-1	1.76662	7.72059	27.8527	6.37701e-15
ANGPT2	ENSG00000091879	0.0341429	-1	1.764	11.7647	24.8444	3.90653e-07
ZNF608	ENSG00000168916	0.0502373	-1	1.75829	6.25	21.3174	8.73925e-11
SMIM3	ENSG00000256235	0.0499333	-1	1.75725	19.4853	34.3361	3.25837e-10
TMSB15A	ENSG00000158164	0.00978986	-1	1.75517	42.6471	43.9834	0.0125837
MAP3K7CL	ENSG00000156265	0.026311	-1	1.75396	2.94118	11.2033	5.04303e-06
DPYSL4	ENSG00000151640	0.00580669	-1	1.75144	15.4412	19.2946	0.0273637
FOXS1	ENSG00000179772	0.0638438	-1	1.74763	4.41176	20.9544	1.97584e-13
TFAP4	ENSG00000090447	-0.000333652	-1	1.74387	19.4853	19.8651	0.43429
TGFB1I1	ENSG00000140682	0.0320449	-1	1.74111	55.1471	59.6992	2.98268e-06
PELI1	ENSG00000197329	0.0162309	-1	1.74064	20.9559	31.3797	0.000546745
GSTT2B	ENSG00000133433	0.0207051	-1	1.72295	9.92647	20.8506	3.51784e-05
BST2	ENSG00000130303	0.00699764	-1	1.71381	34.9265	40.5602	0.0345057
CENPV	ENSG00000166582	0.000945735	-1	1.69796	22.4265	23.3402	0.421697
TFPI	ENSG00000003436	0.071953	-1	1.69765	16.9118	38.5373	1.61377e-14
ARHGDIB	ENSG00000111348	0.0327309	-1	1.69324	31.25	39.9896	1.81426e-06
FBLIM1	ENSG00000162458	0.0299137	-1	1.68792	43.3824	50.4149	3.97515e-06
PDGFA	ENSG00000197461	0.0305716	-1	1.68327	11.3971	18.8278	7.38331e-07
SINHCAF	ENSG00000139146	0.0104775	-1	1.67407	25.7353	32.1577	0.007224
PGF	ENSG00000119630	0.0710772	-1	1.66704	10.2941	29.3568	3.55893e-14
LINC00632	ENSG00000203930	0.0325829	-1	1.65777	4.41176	15.5602	1.96575e-07
HOXA10	ENSG00000253293	0.0435688	-0.994237	1.65749	27.5735	43.2573	1.096e-08
HLA-A	ENSG00000206503	0.0299039	-1	1.6555	65.4412	73.8071	1.35178e-05
PDGFRB	ENSG00000113721	0.113066	-1	1.65222	30.1471	54.2531	3.23316e-21
MSI2	ENSG00000153944	0.0825988	-1	1.64746	10.6618	34.4917	1.23902e-16
HRC	ENSG00000130528	0.0361427	-1	1.63651	16.9118	30.9647	1.70969e-07
NOTCH3	ENSG00000074181	0.0159306	-0.964277	1.63444	38.6029	38.3817	0.000785767
ACTN1	ENSG00000072110	0.0770767	-1	1.63307	37.8676	62.9149	1.31728e-14
GATA3-AS1	ENSG00000197308	0.0421721	-1	1.62301	1.83824	12.3963	4.54942e-09
WISP1	ENSG00000104415	0.0559677	-1	1.61948	6.61765	22.1992	6.78062e-12
TNC	ENSG00000041982	0.0574812	-0.999792	1.61703	33.0882	44.2427	2.82387e-11
MEIS2	ENSG00000134138	0.0434069	-0.4672	1.6167	68.75	60.5809	5.59572e-08
KCNJ8	ENSG00000121361	0.0154561	-1	1.61419	18.3824	27.0747	0.00116785
NES	ENSG00000132688	0.0116086	-1	1.60244	31.9853	42.0124	0.00367045
OAZ2	ENSG00000180304	0.023082	0.154456	1.59998	76.8382	65.9232	0.000271608
HLA-B	ENSG00000234745	0.0595881	0.320647	1.59952	55.5147	43.6203	4.69427e-11
DYNLT3	ENSG00000165169	0.0609948	-1	1.59552	18.0147	39.6266	1.98839e-12
HOTAIRM1	ENSG00000233429	0.011711	-1	1.59503	20.5882	27.4896	0.00567299
F2R	ENSG00000181104	0.0190902	-1	1.59006	24.2647	34.5436	0.000165196
SEPTIN4	ENSG00000108387	0.0626833	-1	1.582	3.30882	18.3091	3.85607e-13
SLA	ENSG00000155926	0.0247399	-1	1.57827	4.04412	12.7593	7.47643e-06
ATP2B1-AS1	ENSG00000271614	0.0154906	-1	1.571	11.7647	20.9544	0.000370522
CD9	ENSG00000010278	0.0196541	-1	1.56939	18.3824	28.6826	0.000139997
ISG15	ENSG00000187608	0.00288302	-0.843032	1.5688	37.5	42.2199	0.158027
WNT5A	ENSG00000114251	0.00884186	-1	1.55796	8.82353	15.3008	0.00685734
ID3	ENSG00000117318	0.0310662	-0.0690466	1.55422	89.3382	84.388	3.23689e-05
COX4I2	ENSG00000131055	0.0451167	-1	1.54776	6.61765	19.8133	8.96205e-10
DEPP1	ENSG00000165507	0.0062385	-1	1.5417	12.8676	19.1909	0.0216256
IFITM1	ENSG00000185885	0.0561615	-1	1.53921	15.4412	34.3361	1.67703e-11
COL21A1	ENSG00000124749	0.023506	-1	1.53585	39.3382	46.3174	0.000131945
FBXO32	ENSG00000156804	-0.00118771	-1	1.53322	9.19118	10.4253	0.619452
PTN	ENSG00000105894	0.0219613	-0.889245	1.52543	48.5294	58.5062	0.000240865
OAS1	ENSG00000089127	0.00969818	-1	1.51658	14.3382	17.1162	0.00517753
TBX2-AS1	ENSG00000267280	0.124778	-1	1.51203	0.735294	24.0145	2.22387e-25
UNC5B	ENSG00000107731	0.0502945	-1	1.49444	14.7059	30.5498	3.84195e-10
TNNI1	ENSG00000159173	0.00885861	-1	1.49435	8.45588	13.9523	0.00720382
INAFM1	ENSG00000257704	0.00226705	-1	1.49068	20.5882	22.8734	0.133339
SPARCL1	ENSG00000152583	0.068021	0.547188	1.48655	55.1471	34.1805	3.27313e-13
UBE2E1	ENSG00000170142	0.00368038	-1	1.48523	46.6912	46.9917	0.125082
TMEM47	ENSG00000147027	0.0583017	-1	1.47686	8.82353	25.4668	2.2014e-12
GGT5	ENSG00000099998	0.00784345	-1	1.47484	11.0294	17.6867	0.010732
GJA5	ENSG00000265107	0.0259853	-1	1.47408	5.51471	13.6411	5.55214e-06
TINAGL1	ENSG00000142910	0.0608753	-1	1.47147	15.4412	33.2469	2.41264e-12
DDAH1	ENSG00000153904	4.86174e-05	-1	1.4709	15.0735	17.9979	0.353971
CSRP1	ENSG00000159176	0.0185116	-1	1.4656	60.2941	62.6037	0.000650791
CBFB	ENSG00000067955	0.00403066	-1	1.46537	29.4118	31.0685	0.0836217
ADGRF5	ENSG00000069122	0.0220275	-1	1.46065	3.67647	11.3589	3.31149e-05
GJC1	ENSG00000182963	0.00388968	-1	1.45943	17.6471	23.9108	0.0623128
MRVI1	ENSG00000072952	0.0230354	-1	1.45786	7.72059	17.8423	1.36656e-05
PCDH18	ENSG00000189184	0.0491698	-1	1.45002	43.0147	44.7095	1.01755e-09
TMEM131L	ENSG00000121210	0.00525349	-0.97654	1.45002	15.0735	17.4274	0.0368286
FKBP1B	ENSG00000119782	0.0209324	-1	1.44939	6.98529	13.6411	5.32192e-05
AC100793.2	ENSG00000267042	0.0369233	-1	1.4477	2.57353	12.7075	4.52324e-08
EDNRA	ENSG00000151617	0.0542739	-0.987974	1.44614	30.8824	47.251	1.00726e-10
ECM1	ENSG00000143369	0.060126	-0.978654	1.43422	6.61765	24.8444	2.85533e-12
WFDC1	ENSG00000103175	0.0126184	-1	1.43338	8.08824	11.4627	0.00218904
ANGPT1	ENSG00000154188	0.0639384	-1	1.42939	12.1324	32.2095	7.39189e-13
BCAS3	ENSG00000141376	0.00580541	-1	1.42939	13.6029	18.1535	0.027931
GUCY1B1	ENSG00000061918	0.0340781	-1	1.42408	21.6912	36.6183	2.63975e-07
NDRG2	ENSG00000165795	0.0114038	-1	1.42293	27.9412	32.9876	0.00652147
PTPRG	ENSG00000144724	0.0108006	-1	1.41981	23.1618	29.8755	0.00298776
HDAC1	ENSG00000116478	0.015167	-1	1.41598	39.7059	42.5311	0.00226509
ADGRA2	ENSG00000020181	-0.00293517	-1	1.41424	30.1471	31.0685	0.963196
LIMD2	ENSG00000136490	0.0358983	-1	1.41189	25.3676	40.0415	1.48487e-07
KLF9	ENSG00000119138	0.00564724	0.423522	1.4114	21.3235	14.7303	0.0350751
PDE1A	ENSG00000115252	0.0641946	-1	1.40949	8.45588	26.1929	1.64411e-13
RBPMS	ENSG00000157110	0.0194845	-1	1.40273	27.9412	39.6266	0.000161619
PDE3A	ENSG00000172572	0.0404074	-1	1.40187	5.14706	17.2718	7.34733e-09
EFHD1	ENSG00000115468	0.00662	-1	1.40098	14.3382	18.5166	0.0190913
CCDC50	ENSG00000152492	-0.000776552	-0.694544	1.39944	34.1912	36.722	0.532055
STK17B	ENSG00000081320	0.00562967	-1	1.39824	12.5	18.9834	0.0282378
GNAS	ENSG00000087460	0.0873118	0.68146	1.39708	83.0882	70.695	1.86738e-15
SPECC1	ENSG00000128487	0.0217653	-1	1.39691	9.19118	17.7386	2.69614e-05
TRPS1	ENSG00000104447	0.0154349	-1	1.39536	5.88235	12.7593	0.000448691
DAAM2	ENSG00000146122	0.0284674	-1	1.39138	10.2941	20.7469	1.51415e-06
CYTL1	ENSG00000170891	0.0278886	-0.933491	1.39117	7.35294	19.0871	1.46288e-06
AGRN	ENSG00000188157	0.00717041	-1	1.38659	20.5882	24.8444	0.0149451
LAMC3	ENSG00000050555	0.0794495	-1	1.38526	8.45588	27.8527	1.05523e-15
CDH6	ENSG00000113361	0.0163892	-1	1.38018	5.88235	14.0041	0.000247139
DGKH	ENSG00000102780	0.0089935	-1	1.37414	13.9706	19.8651	0.00677544
B3GNT2	ENSG00000170340	0.00445995	-1	1.37195	12.1324	15.7158	0.049808
BCL7A	ENSG00000110987	0.00914355	-1	1.3696	10.6618	17.0643	0.006256
TBX3	ENSG00000135111	0.0468617	-1	1.36173	17.6471	35.1141	1.43992e-09
TLE4	ENSG00000106829	0.0190142	-1	1.35938	33.0882	44.3983	0.000165599
POLR2M	ENSG00000255529	0.00732101	-1	1.35246	21.6912	29.2012	0.0138812
TPM2	ENSG00000198467	0.098791	-0.997342	1.34633	79.0441	86.1515	5.69735e-17
APOLD1	ENSG00000178878	0.0137491	-1	1.34604	7.72059	15.3527	0.000787405
NRGN	ENSG00000154146	0.0207986	-1	1.34489	6.25	13.1743	5.61064e-05
ETV5	ENSG00000244405	0.00894523	-1	1.34442	11.3971	16.4938	0.00713336
ARID3A	ENSG00000116017	0.0117873	-1	1.34364	29.0441	33.0913	0.00565288
FBXO4	ENSG00000151876	-0.00195422	-0.413625	1.34301	11.0294	11.8776	0.920472
SEMA6A	ENSG00000092421	0.00815629	-1	1.34023	22.4265	26.6598	0.0246064
CTBP2	ENSG00000175029	0.0362822	-1	1.33944	19.4853	36.4627	1.50534e-07
DUSP4	ENSG00000120875	0.0103726	-1	1.33814	7.35294	12.4481	0.00426589
KANK2	ENSG00000197256	-0.00051383	-1	1.33489	45.5882	48.5996	0.465933
SOX13	ENSG00000143842	0.0137006	-1	1.33047	4.41176	10.3734	0.0013049
NEAT1	ENSG00000245532	0.016068	-0.000425753	1.32808	65.0735	60.2697	0.00177496
HGF	ENSG00000019991	0.0191207	-1	1.32732	4.04412	11.1515	0.000119018
MPHOSPH6	ENSG00000135698	0.00605871	-0.109583	1.3261	33.8235	30.861	0.0616936
PIP4P2	ENSG00000155099	0.0274064	-1	1.3209	33.4559	37.4481	6.41714e-06
HIVEP1	ENSG00000095951	0.0173041	1	1.31652	18.75	9.28423	0.000237813
PDE11A	ENSG00000128655	0.0165222	-1	1.30949	4.04412	10.6846	0.000377033
HOXA11-AS	ENSG00000240990	0.0237706	-1	1.30468	2.94118	10.944	2.84181e-06
AGTR2	ENSG00000180772	0.0190355	-0.976486	1.30285	22.7941	32.1577	0.00016651
HMGA1	ENSG00000137309	0.0306377	-0.00640537	1.30235	40.0735	30.1349	1.42854e-06
ETV4	ENSG00000175832	0.020002	-1	1.30218	5.88235	12.2407	7.99858e-05
AC027031.2	ENSG00000254615	-0.00163544	0.102154	1.30126	20.5882	19.9689	0.833497
DNAJC15	ENSG00000120675	0.00225089	-0.992707	1.29661	43.75	45.6432	0.199658
SMARCD2	ENSG00000108604	-0.00162299	0.39261	1.29238	11.3971	10.4772	0.797856
PTMA	ENSG00000187514	0.0466614	-0.0261638	1.2914	98.1618	95.4357	2.13004e-07
HMGA2	ENSG00000149948	0.0165487	-0.822607	1.28673	43.3824	41.2863	0.000858202
NR2F2-AS1	ENSG00000247809	0.034298	-1	1.28415	30.1471	45.8506	2.39137e-07
SYTL2	ENSG00000137501	0.0444359	-1	1.28292	4.04412	16.9606	1.19151e-09
RBP1	ENSG00000114115	0.0750539	0.0273789	1.27838	84.5588	66.4938	2.10958e-13
SOX4	ENSG00000124766	0.0446327	-0.423245	1.27518	79.7794	69.3983	6.46652e-08
RASL11A	ENSG00000122035	0.00659172	-1	1.26946	8.82353	12.7593	0.0205774
CXXC5	ENSG00000171604	0.022205	-1	1.26712	27.9412	33.61	5.83148e-05
FAM107B	ENSG00000065809	0.00267872	-0.998604	1.26502	16.5441	20.1763	0.109008
LZTS1	ENSG00000061337	0.0462607	-1	1.26357	1.10294	11.6701	8.05035e-10
YPEL2	ENSG00000175155	0.0159347	-1	1.25945	6.25	13.5373	0.000356425
NT5DC1	ENSG00000178425	-0.00162162	-0.878289	1.25848	15.8088	16.7012	0.774727
RGS3	ENSG00000138835	0.0241933	-1	1.25314	19.8529	29.9274	2.9061e-05
LAPTM4B	ENSG00000104341	0.0231004	-0.80723	1.24794	53.3088	50.3112	6.18456e-05
THSD7A	ENSG00000005108	0.002904	-0.947186	1.24675	13.2353	18.1535	0.0964673
TSC22D3	ENSG00000157514	0.00242183	-0.938923	1.2457	66.5441	66.1826	0.214315
PPARG	ENSG00000132170	0.0378703	-1	1.24473	3.30882	14.471	2.25693e-08
TTC23	ENSG00000103852	0.00107498	1	1.24428	10.2941	7.72822	0.182219
IFITM3	ENSG00000142089	0.0248145	-0.0348391	1.23828	94.1176	89.2116	0.000277996
CALD1	ENSG00000122786	-0.00072428	-0.62678	1.23235	92.6471	92.7386	0.522863
IFI16	ENSG00000163565	0.0298988	-1	1.23176	35.6618	51.1929	3.28705e-06
FLI1	ENSG00000151702	0.0306148	-1	1.23127	7.72059	18.6203	5.70262e-07
CDH7	ENSG00000081138	0.0223144	-0.929311	1.23	10.2941	19.2427	1.92311e-05
COL18A1	ENSG00000182871	0.0138224	-0.500437	1.22978	42.2794	37.9149	0.00165674
HNMT	ENSG00000150540	-0.000851043	-0.89556	1.22656	30.8824	32.5726	0.540862
HEYL	ENSG00000163909	0.0301977	-1	1.22459	5.88235	15.4564	7.05267e-07
SGIP1	ENSG00000118473	0.0310924	-1	1.22427	1.83824	10.3216	6.44133e-07
KCNE5	ENSG00000176076	0.0079014	-1	1.22346	5.14706	10.2178	0.00465145
CSPG4	ENSG00000173546	0.0254525	-1	1.22142	5.88235	15.9751	4.70742e-06
PNMA1	ENSG00000176903	0.0154284	-0.904612	1.21902	41.5441	40.6639	0.00161223
TRPC4	ENSG00000133107	0.0164626	-1	1.21499	4.41176	11.2552	0.00038617
HBA2	ENSG00000188536	0.00638455	-0.385798	1.21296	28.3088	24.3257	0.0339522
TSPAN6	ENSG00000000003	0.00892759	-0.759458	1.21191	44.1176	42.168	0.0170536
HIGD1B	ENSG00000131097	0.0308109	-1	1.20991	3.30882	12.4481	6.61462e-07
TPD52L1	ENSG00000111907	0.0428532	-1	1.20837	1.83824	12.5519	3.37515e-09
CSNK2A2	ENSG00000070770	-0.00183951	0.608295	1.19982	12.8676	12.0332	0.920561
KIF26B	ENSG00000162849	0.0307443	-1	1.19961	2.57353	11.6701	7.26961e-07
TCIM	ENSG00000176907	0.0100036	0.104563	1.19914	23.1618	17.2718	0.00470182
RAPGEF5	ENSG00000136237	0.0231688	-1	1.19787	8.45588	15.8195	1.97374e-05
PCNX2	ENSG00000135749	0.0192431	1	1.19524	11.0294	3.68257	2.87799e-05
PRTFDC1	ENSG00000099256	-0.00175477	-0.633779	1.1945	28.6765	28.0083	0.715517
NKD1	ENSG00000140807	0.00769167	-1	1.19258	6.25	11.6183	0.00514824
TCF4	ENSG00000196628	0.0018363	-0.820365	1.18775	43.3824	48.6515	0.230944
CSRP2	ENSG00000175183	0.000924868	-0.995231	1.18683	49.2647	52.9564	0.303717
LAMA2	ENSG00000196569	0.0162769	-1	1.18658	12.1324	18.8797	0.000292378
FAM89A	ENSG00000182118	0.0299957	-1	1.17983	4.04412	14.3154	6.51996e-07
INKA1	ENSG00000185614	0.00322722	-0.850053	1.1785	11.3971	16.4419	0.0826507
RAB20	ENSG00000139832	0.00572314	-1	1.17831	9.19118	13.5373	0.0286491
MTIF2	ENSG00000085760	0.00085487	0.958269	1.17608	16.1765	12.7075	0.29625
UPF3B	ENSG00000125351	-0.000516035	-0.942401	1.1754	23.8971	27.9046	0.476923
KCNMB1	ENSG00000145936	0.0604218	-1	1.17533	5.51471	22.3548	8.36093e-13
TNFRSF21	ENSG00000146072	0.020886	-1	1.17418	10.2941	18.1535	4.05305e-05
GNG2	ENSG00000186469	0.00546321	-1	1.17256	26.8382	29.8755	0.0526682
PHACTR3	ENSG00000087495	0.0393183	-1	1.17186	2.20588	12.8631	1.20558e-08
TBC1D1	ENSG00000065882	0.0174455	-1	1.16974	12.1324	22.1473	0.000152074
PCDH9	ENSG00000184226	0.0117317	-0.773257	1.16542	46.6912	45.0207	0.00595566
PELO	ENSG00000152684	0.0189818	-1	1.16465	30.1471	36.722	0.000214109
SBSPON	ENSG00000164764	0.00298694	-1	1.16295	16.1765	20.2801	0.0951134
ARHGEF17	ENSG00000110237	0.0103305	-1	1.16271	19.4853	24.3257	0.00379925
KCTD10	ENSG00000110906	-0.00172631	-0.484522	1.15894	19.8529	20.6432	0.819118
S1PR3	ENSG00000213694	0.002296	-1	1.15698	40.0735	42.3755	0.167573
PSMB9	ENSG00000240065	0.0011968	-0.312361	1.15692	11.7647	10.1141	0.230389
MMD	ENSG00000108960	-0.00197184	-0.00797448	1.15575	16.5441	16.1826	0.937407
ZBTB16	ENSG00000109906	0.0374863	0.309488	1.15495	29.0441	17.0643	1.16661e-07
IGDCC3	ENSG00000174498	0.0179679	-0.925311	1.15412	3.67647	10.8402	4.06895e-05
TMEM200A	ENSG00000164484	0.00602152	-1	1.15059	8.82353	12.3444	0.0266168
SSFA2	ENSG00000138434	0.0046857	-1	1.15035	27.5735	32.4689	0.0640318
C21orf91	ENSG00000154642	0.00444608	-0.976335	1.14862	7.35294	11.9295	0.0491249
XIST	ENSG00000229807	0.00406471	-1	1.14847	8.82353	13.5373	0.0568014
DOCK6	ENSG00000130158	0.000119821	-0.892912	1.14654	10.2941	13.1224	0.337403
B2M	ENSG00000166710	0.039802	0.564639	1.14141	96.6912	96.9917	2.09858e-06
ANGPTL4	ENSG00000167772	0.00731178	-1	1.1404	15.8088	20.7988	0.0139362
H2AFY2	ENSG00000099284	0.00621059	-0.628713	1.13558	45.2206	42.4274	0.0498216
ZNF439	ENSG00000171291	0.00274572	-0.992902	1.13535	6.98529	10.7365	0.107125
ETV6	ENSG00000139083	0.00699104	-1	1.13447	13.2353	15.3008	0.0196544
EGFR	ENSG00000146648	0.000757718	-0.888739	1.1331	23.8971	26.8672	0.262206
PTPRC	ENSG00000081237	0.00680298	-1	1.13094	7.72059	10.6328	0.0285132
HOXA11	ENSG00000005073	0.0299352	-1	1.12538	5.14706	16.1307	6.02032e-07
NCK1	ENSG00000158092	0.000337107	-1	1.12278	20.5882	23.444	0.313335
MSRB3	ENSG00000174099	-0.00181868	-0.626743	1.1209	33.8235	33.4544	0.728952
LINC02256	ENSG00000261064	-0.000817888	-0.480329	1.11849	9.19118	10.3734	0.585595
CREB3L4	ENSG00000143578	-0.0011358	0.56276	1.11748	11.0294	9.59544	0.647518
TMEM63A	ENSG00000196187	0.000596115	-1	1.11611	10.2941	11.9813	0.283399
MYH10	ENSG00000133026	0.0521782	-0.445998	1.11401	72.0588	59.8029	2.82408e-09
BAZ2A	ENSG00000076108	-0.000960312	-0.755428	1.11329	23.8971	26.3485	0.572336
MCTP2	ENSG00000140563	0.00669191	-1	1.11176	8.45588	13.2261	0.0185763
DUSP6	ENSG00000139318	0.0286211	-1	1.11093	13.2353	19.5021	1.54615e-06
RFX5	ENSG00000143390	-0.00160713	-1	1.10976	13.6029	13.7967	0.764891
LANCL2	ENSG00000132434	-0.00172319	0.761194	1.10858	15.4412	14.2116	0.87128
AFAP1L2	ENSG00000169129	0.00360432	-1	1.10667	16.5441	17.2718	0.0747696
TSPAN12	ENSG00000106025	-0.00111516	-0.480769	1.10624	11.7647	12.8112	0.658945
RBM19	ENSG00000122965	0.00773315	-1	1.10022	10.6618	14.1598	0.0139606
CCDC68	ENSG00000166510	0.00154272	-1	1.09704	9.92647	11.5145	0.198265
KLHL23	ENSG00000213160	0.0201792	-1	1.09619	19.1176	29.5643	0.000159086
WASHC4	ENSG00000136051	-0.0016898	0.53224	1.09511	27.9412	26.4523	0.836331
LMO7	ENSG00000136153	-0.00210304	-1	1.09442	12.1324	12.2407	0.997823
XPNPEP3	ENSG00000196236	-4.61647e-05	0.919558	1.09277	16.1765	13.4336	0.439411
IQCK	ENSG00000174628	-0.000572323	-0.85351	1.09241	17.2794	19.7614	0.491012
ESAM	ENSG00000149564	0.0081024	-0.87217	1.09212	21.6912	21.0581	0.0103701
EP300	ENSG00000100393	-0.00142757	0.482616	1.08966	20.9559	19.0871	0.751666
ATP1B2	ENSG00000129244	0.00023843	-1	1.08773	15.8088	16.0788	0.334134
MYO1E	ENSG00000157483	0.00353972	-1	1.08765	10.2941	13.1224	0.0783943
PFKP	ENSG00000067057	-1.74932e-05	-1	1.08443	9.19118	11.8776	0.359217
ITPR1	ENSG00000150995	0.0195816	-1	1.08375	4.41176	12.6556	6.10412e-05
SNHG18	ENSG00000250786	0.00575492	-1	1.08322	33.8235	39.1598	0.0428314
FKBP4	ENSG00000004478	0.0164531	-1	1.08238	35.6618	41.1826	0.000532182
HIST1H4J	ENSG00000197238	0.00744415	-1	1.07994	11.0294	12.3444	0.0163524
TCF12	ENSG00000140262	0.0112046	-0.752628	1.07976	42.2794	40.1971	0.0110526
PKIG	ENSG00000168734	-0.00146415	-0.958081	1.07646	35.6618	38.9004	0.652645
GPSM3	ENSG00000213654	0.0130183	-1	1.07412	12.1324	17.4274	0.00128851
KIAA0895L	ENSG00000196123	-6.00352e-05	-1	1.07339	8.82353	11.3071	0.366432
NUDT4	ENSG00000173598	0.00407222	-0.707924	1.07194	43.0147	41.4938	0.155688
INPP4B	ENSG00000109452	0.0336529	-1	1.07188	6.25	16.39	1.79915e-07
PMEPA1	ENSG00000124225	0.00272726	-1	1.07143	17.6471	19.4502	0.108917
PTEN	ENSG00000171862	0.00212047	-0.42108	1.07062	37.5	34.9066	0.179661
FILIP1	ENSG00000118407	0.00492274	-0.658494	1.07049	25.3676	23.8589	0.0639102
ARMC9	ENSG00000135931	0.00415736	0.804716	1.0683	22.0588	16.7012	0.0623006
ZFHX3	ENSG00000140836	0.00616838	-1	1.06823	22.7941	26.5041	0.0551137
PTP4A3	ENSG00000184489	0.0142377	-1	1.06759	17.2794	22.0954	0.000699996
RAB31	ENSG00000168461	0.00342238	-0.4166	1.0673	34.1912	31.9502	0.110217
UBXN1	ENSG00000162191	0.0074076	0.295793	1.06613	71.6912	62.5519	0.0419915
RPGR	ENSG00000156313	0.000634107	-1	1.06578	10.2941	12.9149	0.270437
ZNF506	ENSG00000081665	-0.00155077	0.268608	1.06551	15.4412	16.1307	0.794381
AL050341.2	ENSG00000259943	0.00240099	-1	1.06053	9.55882	13.3817	0.12236
RBM41	ENSG00000089682	0.00581162	-1	1.05938	9.19118	10.0104	0.0459178
LINGO1	ENSG00000169783	-0.00207059	0.383784	1.05875	11.0294	11.0477	0.995156
CLDN12	ENSG00000157224	-0.00154378	-1	1.05874	9.92647	11.0477	0.733315
EGR2	ENSG00000122877	0.00872003	-1	1.05677	24.6324	25	0.0150832
CHCHD10	ENSG00000250479	0.0392975	-1	1.05651	23.8971	38.6929	3.0331e-08
SNAI1	ENSG00000124216	0.00041899	-1	1.05642	17.2794	19.0871	0.308217
LYN	ENSG00000254087	0.00424391	-1	1.05589	8.08824	11.8776	0.0557541
SH3RF1	ENSG00000154447	-0.00188827	-1	1.05586	12.1324	12.1369	0.883456
HIST1H2AC	ENSG00000180573	-0.000442164	0.153937	1.05482	18.0147	15.7676	0.48283
TARID	ENSG00000227954	0.0250368	-1	1.05431	3.30882	11.722	8.91353e-06
MYO10	ENSG00000145555	-0.00138593	-0.108	1.0518	21.3235	21.5768	0.736186
RMND1	ENSG00000155906	0.0050581	-0.511753	1.05153	22.4265	21.3174	0.039305
HOXB6	ENSG00000108511	0.00945594	-1	1.05	9.55882	11.2552	0.00904463
ACVRL1	ENSG00000139567	-0.000690527	-1	1.04879	13.6029	16.39	0.49861
ZNF121	ENSG00000197961	0.00682219	-0.739205	1.04831	16.5441	16.0788	0.019577
LURAP1L	ENSG00000153714	-0.00120636	0.444444	1.04824	25	22.6141	0.691726
ECE1	ENSG00000117298	0.00525793	-1	1.04768	11.3971	12.0332	0.0418722
HES4	ENSG00000188290	0.0099397	0.353406	1.04733	43.3824	36.722	0.013706
SH3BP1	ENSG00000100092	-0.00130915	0.308075	1.04316	16.5441	14.9378	0.705505
LIN7A	ENSG00000111052	0.0168273	-0.988145	1.04085	5.51471	13.6411	0.000200579
PPP1R3C	ENSG00000119938	0.00219304	-0.847826	1.04063	10.2941	10.166	0.154106
RPRD1A	ENSG00000141425	-5.68104e-05	0.0843278	1.04042	25.3676	23.2884	0.392633
CYSTM1	ENSG00000120306	0.00560322	-0.650525	1.0381	33.8235	31.7427	0.0450723
TLE1	ENSG00000196781	0.000284633	-1	1.03678	50.3676	51.6598	0.375058
ATP5MC2	ENSG00000135390	0.0509219	-0.224826	1.03603	85.2941	81.8983	1.62671e-08
PTPA	ENSG00000119383	-0.0018069	-0.182357	1.03588	26.1029	25.1556	0.876617
VMP1	ENSG00000062716	0.00339554	-0.222321	1.03513	60.2941	54.9793	0.136868
LINC00924	ENSG00000259134	0.00472226	-1	1.03491	5.51471	10.0104	0.0417376
LITAF	ENSG00000189067	0.0272507	-0.215641	1.0347	68.3824	55.8091	2.11048e-05
HMGN3	ENSG00000118418	0.0537885	0.115067	1.03279	83.0882	71.0581	1.5887e-09
PKD2	ENSG00000118762	0.00530823	-1	1.0323	11.7647	16.3382	0.0351899
FEN1	ENSG00000168496	0.000503051	0.259	1.03202	22.4265	18.4647	0.328416
TMTC1	ENSG00000133687	0.0175038	-0.945939	1.03192	7.35294	16.0788	0.000157818
PTGER4	ENSG00000171522	-0.00162994	-0.168623	1.03165	12.1324	10.944	0.814984
CRISPLD2	ENSG00000103196	-0.000717187	-1	1.03059	18.3824	21.7842	0.49758
PTGER2	ENSG00000125384	0.00427374	-1	1.03013	8.08824	13.0705	0.0511637
ZNF649	ENSG00000198093	-9.46186e-05	0.836145	1.02892	10.2941	8.55809	0.377368
C9orf47	ENSG00000186354	-0.000370908	-1	1.02797	7.72059	10.0622	0.419673
CD4	ENSG00000010610	0.0137402	-1	1.02534	4.77941	11.5145	0.000859868
DPPA4	ENSG00000121570	0.00694246	-1	1.02314	10.6618	12.8631	0.0272449
THBS1	ENSG00000137801	0.0304224	0.117472	1.02154	56.25	42.5311	9.693e-06
SEZ6L2	ENSG00000174938	0.00038609	-0.48687	1.02144	14.3382	17.8942	0.303602
DDR1	ENSG00000204580	-0.000874892	-1	1.0203	12.5	13.9523	0.539335
SNN	ENSG00000184602	0.00167313	0.0271838	1.01864	19.4853	17.3237	0.178277
PDLIM3	ENSG00000154553	-0.00130486	-0.0662379	1.01832	12.1324	10.529	0.742313
HMCN1	ENSG00000143341	0.0144342	-1	1.01686	5.88235	13.0187	0.000622868
EPB41L4A-AS1	ENSG00000224032	-0.00120085	0.0587459	1.01661	38.2353	35.944	0.604296
SYNPO2	ENSG00000172403	0.00833487	-1	1.01633	12.1324	18.6722	0.00860709
ST6GALNAC4	ENSG00000136840	-0.000469727	0.349133	1.01543	17.2794	15.9751	0.46718
TRAF4	ENSG00000076604	0.0122474	-0.294531	1.01454	43.75	38.6929	0.00773939
APBA2	ENSG00000034053	-0.0013348	-1	1.01326	9.19118	10.4253	0.663802
MYO1B	ENSG00000128641	0.00090639	-1	1.01325	33.0882	35.6328	0.278732
MAP2	ENSG00000078018	0.0430805	-1	1.01103	1.83824	12.6556	3.10006e-09
PPP1R14A	ENSG00000167641	-0.00192136	-0.246548	1.00865	39.7059	38.6929	0.774893
SLC5A6	ENSG00000138074	-0.000643007	-1	1.00803	14.7059	14.9896	0.494114
ANTXR2	ENSG00000163297	-0.00129768	-0.793555	1.00708	25	26.8672	0.688793
TET2	ENSG00000168769	-0.000595018	-0.939082	1.00437	12.8676	15.6639	0.474827
HIST2H2BE	ENSG00000184678	0.00575189	-1	1.00346	14.3382	16.9606	0.0287775
PGM2	ENSG00000169299	-0.000278133	-0.0917874	1.00314	22.7941	20.6432	0.440093
MSRA	ENSG00000175806	0.00843096	-0.761287	1.00215	8.82353	14.834	0.00851831
MAP3K20	ENSG00000091436	0.00954294	-1	1.00161	30.1471	39.834	0.00856313
ROBO2	ENSG00000185008	0.000381158	-0.85549	1.00148	20.5882	24.3776	0.313766
DACH1	ENSG00000276644	0.018833	-0.974333	0.999793	10.6618	21.2137	8.0693e-05
DPH2	ENSG00000132768	0.000426362	0.679571	0.998854	10.2941	8.14315	0.268774
GNAI1	ENSG00000127955	0.00784053	-0.656924	0.998073	50.7353	47.4585	0.0267481
WASF1	ENSG00000112290	0.0158339	-1	0.997669	19.1176	24.8963	0.000341073
GTF3C3	ENSG00000119041	-0.00197814	-0.65337	0.997593	18.0147	18.4647	0.95259
PTPN12	ENSG00000127947	0.00153924	-0.722428	0.997047	30.5147	29.7718	0.344585
SMARCC1	ENSG00000173473	0.00967888	-0.049186	0.996327	54.4118	48.029	0.0139186
AC093673.1	ENSG00000232533	-0.00192026	0.0766246	0.996306	15.0735	14.5747	0.945884
HBB	ENSG00000244734	0.00659786	-0.887752	0.995704	13.6029	21.0581	0.0277218
TTC33	ENSG00000113638	-0.000795841	-1	0.995382	12.5	13.7967	0.521607
CASP7	ENSG00000165806	-0.00039307	0.905599	0.995305	19.8529	16.9087	0.476686
GPM6B	ENSG00000046653	0.0304695	-1	0.993403	18.75	28.2676	2.12849e-06
ZNF345	ENSG00000251247	0.00017958	1	0.992302	12.1324	9.3361	0.375681
TAF3	ENSG00000165632	0.000333958	-0.945511	0.991366	18.3824	22.3548	0.313122
C8orf82	ENSG00000213563	-0.00100667	-1	0.989745	16.5441	16.8568	0.583652
CTGF	ENSG00000118523	0.0181919	0.548059	0.985626	70.9559	59.6473	0.00253512
DSCC1	ENSG00000136982	0.00169858	0.57187	0.984102	11.7647	8.66183	0.127436
SNCG	ENSG00000173267	-0.00190729	-1	0.983873	13.6029	14.1598	0.894845
ZNF680	ENSG00000173041	-0.00115556	1	0.983657	13.2353	11.722	0.711488
CNST	ENSG00000162852	-0.000984303	-1	0.982183	11.3971	13.6929	0.564891
C9orf3	ENSG00000148120	0.00575005	-1	0.981862	15.4412	21.4212	0.0272085
MRPL23	ENSG00000214026	-0.00186871	-0.575815	0.980284	34.1912	36.5664	0.751451
MAPK10	ENSG00000109339	0.0560395	-1	0.979272	6.61765	22.7697	6.48699e-12
AFF1	ENSG00000172493	0.000209798	-0.59569	0.979185	10.6618	13.4336	0.342239
SPRY4	ENSG00000187678	0.0153096	-1	0.978019	9.19118	16.6494	0.000444793
RASL12	ENSG00000103710	-0.00115504	-1	0.976048	16.1765	17.2718	0.627862
PLXND1	ENSG00000004399	-0.00198223	-0.0674603	0.975959	19.8529	19.139	0.95515
GSTO1	ENSG00000148834	0.00697943	0.257192	0.975839	50.7353	47.0954	0.0436708
FMNL3	ENSG00000161791	-0.000344159	-1	0.975379	12.5	15.5083	0.426346
ENPP1	ENSG00000197594	0.00360529	-0.955032	0.975237	18.3824	20.0207	0.0740267
SLCO3A1	ENSG00000176463	0.00134137	-1	0.97521	10.6618	12.3963	0.20538
TMEM100	ENSG00000166292	-0.00119577	-1	0.975119	11.3971	13.278	0.640849
LRP12	ENSG00000147650	0.000323929	0.65724	0.975117	12.8676	10.6328	0.330649
EZH1	ENSG00000108799	-0.00150142	1	0.974275	10.6618	9.4917	0.816243
PHC2	ENSG00000134686	-0.00114458	0.660502	0.973924	16.1765	14.6266	0.645034
DRAM2	ENSG00000156171	-0.000215146	0.0414579	0.972879	25.7353	24.8444	0.416822
NLN	ENSG00000123213	-0.000654716	0.680745	0.967845	15.4412	13.3817	0.522551
GPRC5C	ENSG00000170412	0.033958	-1	0.966838	9.19118	19.8651	1.34857e-07
APOM	ENSG00000204444	0.000243573	0.729604	0.964695	10.6618	8.60996	0.301084
PLEKHF2	ENSG00000175895	-0.000350297	-0.324602	0.96425	15.0735	14.5228	0.437901
SLC2A13	ENSG00000151229	0.0018904	-1	0.963503	6.98529	10.0622	0.100989
RASSF4	ENSG00000107551	8.62875e-05	0.114106	0.962994	10.2941	8.40249	0.333963
SLC12A2	ENSG00000064651	-0.00111775	-0.955873	0.96223	19.8529	22.5104	0.618502
ZNF880	ENSG00000221923	0.00489658	-0.250094	0.961826	17.6471	16.1307	0.04354
GMEB1	ENSG00000162419	-0.0018722	-0.994718	0.961748	16.5441	17.7905	0.879559
DHODH	ENSG00000102967	0.00111728	0.566149	0.955938	12.5	10.2697	0.23554
KLHL13	ENSG00000003096	0.0115166	-0.424966	0.954622	23.5294	20.332	0.00234128
PRKX	ENSG00000183943	-0.000602208	-1	0.953109	7.72059	10.0104	0.476366
NFASC	ENSG00000163531	0.0270594	-1	0.953041	4.04412	12.7075	3.49257e-06
MTF2	ENSG00000143033	-0.000281808	-0.707452	0.951794	36.3971	36.3589	0.447791
AP3M2	ENSG00000070718	-0.000599462	-0.933227	0.950957	15.8088	18.4647	0.477865
KLHDC8B	ENSG00000185909	0.01612	-0.211078	0.950792	37.5	31.0685	0.000594323
HACE1	ENSG00000085382	0.00344065	-1	0.950561	8.08824	10.8402	0.127628
FOPNL	ENSG00000133393	-0.000325591	0.648776	0.950096	22.4265	19.6577	0.452404
ARHGAP42	ENSG00000165895	0.000377786	-0.886241	0.948819	13.9706	14.9378	0.311229
AL157938.3	ENSG00000246851	-0.00154379	-1	0.947762	12.1324	13.7967	0.741122
ADCY3	ENSG00000138031	-0.00148097	-0.774312	0.94749	10.6618	11.9813	0.747152
ADAMTS7	ENSG00000136378	2.8689e-05	0.0693937	0.943582	14.3382	13.278	0.371321
UCK2	ENSG00000143179	8.62875e-05	0.37905	0.940871	10.2941	8.40249	0.333963
STAM	ENSG00000136738	0.0183263	1	0.939955	19.8529	10.2178	0.000161213
HMGB3	ENSG00000029993	-0.00129142	-0.645682	0.938314	40.0735	39.4191	0.600315
TSPYL2	ENSG00000184205	0.00698169	-0.866712	0.936871	37.1324	36.8776	0.0259075
NAXD	ENSG00000213995	0.000297978	0.949853	0.936433	17.2794	13.9004	0.370241
EYA4	ENSG00000112319	0.00647116	-1	0.93558	7.35294	12.6556	0.0196544
RMND5A	ENSG00000153561	0.000303919	-1	0.935418	12.8676	16.39	0.31789
GNLY	ENSG00000115523	-0.000371402	0.776485	0.935256	11.0294	9.1805	0.450657
NAALAD2	ENSG00000077616	-0.00030964	0.243948	0.934144	10.2941	8.76556	0.439691
ABTB1	ENSG00000114626	0.00746714	-1	0.933697	7.72059	13.6929	0.0125944
C12orf45	ENSG00000151131	0.000416561	-1	0.93364	15.8088	16.027	0.308782
FBXW9	ENSG00000132004	0.00208213	-0.307122	0.933282	11.3971	10.6846	0.160802
INTS4	ENSG00000149262	-0.00176743	0.699115	0.931869	16.5441	15.8195	0.895458
GLMN	ENSG00000174842	-0.000726653	0.924695	0.929877	23.5294	21.8361	0.56672
FUOM	ENSG00000148803	0.00490904	-1	0.929719	12.1324	18.2054	0.0388734
PLEKHH3	ENSG00000068137	-0.00149157	-0.759723	0.928419	13.9706	14.2635	0.736413
CDA	ENSG00000158825	0.00189194	-1	0.927629	13.9706	15.249	0.158737
GTF2IRD1	ENSG00000006704	0.00542738	-1	0.927433	9.92647	10.2697	0.0549132
BZW2	ENSG00000136261	0.0179386	0.187792	0.927306	51.1029	42.2199	0.000583558
TFDP2	ENSG00000114126	-0.00109838	-0.832157	0.927276	39.3382	38.8485	0.58174
PLEKHH2	ENSG00000152527	0.00162021	0.19481	0.92613	34.5588	30.2386	0.223942
ZFYVE9	ENSG00000157077	0.0262534	1	0.925866	24.2647	11.722	4.68336e-06
CRIP2	ENSG00000182809	0.00992322	-1	0.924183	39.7059	42.6349	0.017825
NAPRT	ENSG00000147813	-2.3575e-05	0.383859	0.924027	19.4853	16.9087	0.395462
ACTR6	ENSG00000075089	-0.00109495	0.121951	0.923935	22.0588	22.6141	0.647056
NR2F2	ENSG00000185551	0.0154782	-0.697248	0.923864	71.6912	66.8568	0.00305299
ABRACL	ENSG00000146386	0.00505764	-0.677649	0.923709	34.5588	33.4544	0.0595878
SH2D3C	ENSG00000095370	0.00402714	-1	0.919914	8.82353	11.4108	0.0638696
TGFB1	ENSG00000105329	0.0039282	-1	0.919854	17.2794	21.7842	0.0622256
RAPGEF2	ENSG00000109756	-0.000462411	0.77686	0.919586	13.6029	11.3071	0.490012
PPP3CA	ENSG00000138814	-0.0018261	-0.219413	0.918421	33.4559	35.0622	0.744452
RPUSD4	ENSG00000165526	-0.000174126	-1	0.916916	17.6471	18.7759	0.398257
OSBPL9	ENSG00000117859	0.00358278	-0.604318	0.916248	38.9706	36.9295	0.103012
NFYC	ENSG00000066136	0.00251659	0.2482	0.915129	40.8088	35.6846	0.161547
STARD13	ENSG00000133121	0.0293558	-1	0.913864	8.82353	18.8797	1.02754e-06
E2F3	ENSG00000112242	0.00262495	-0.589209	0.912461	8.45588	11.7739	0.115931
SNX16	ENSG00000104497	0.02461	0.991556	0.912451	18.0147	7.41701	2.24012e-06
APOC1	ENSG00000130208	0.00202017	0.306076	0.912148	31.25	26.1929	0.203928
ZNF44	ENSG00000197857	-0.0010096	0.629393	0.9112	12.5	10.944	0.60073
SERPINE1	ENSG00000106366	0.011212	0.775507	0.90864	15.8088	8.92116	0.00280341
PQLC3	ENSG00000162976	-0.00173366	0.443535	0.907566	17.6471	16.805	0.881863
AFF3	ENSG00000144218	-0.00186102	-0.453301	0.905026	23.8971	25.3112	0.882051
FXYD6	ENSG00000137726	-0.000732389	-0.921772	0.904641	52.9412	54.9793	0.508441
FLNA	ENSG00000196924	-0.00338113	-0.990729	0.904597	62.8676	62.9149	0.868935
MUTYH	ENSG00000132781	-0.000919884	0.39	0.903285	15.0735	13.5892	0.577574
SLC37A4	ENSG00000137700	-0.00145591	0.642125	0.90292	12.1324	10.7884	0.750851
TSEN54	ENSG00000182173	0.000831735	0.885039	0.902604	18.0147	14.471	0.276963
TBC1D16	ENSG00000167291	-0.000129087	0.115875	0.902319	14.7059	15.8714	0.427441
APBB3	ENSG00000113108	0.00219255	0.634689	0.901932	11.0294	7.78008	0.0975494
ANAPC15	ENSG00000110200	-0.00193908	-0.236476	0.899211	26.1029	25.6743	0.929063
NFYA	ENSG00000001167	-0.00149197	-1	0.897729	9.19118	10.7365	0.711488
RRS1	ENSG00000179041	-0.00202895	0.647668	0.89747	12.1324	11.722	0.981671
PRMT3	ENSG00000185238	-0.00209815	-0.198157	0.897121	10.6618	10.529	0.993496
AL512625.1	ENSG00000170161	-0.00161004	0.656992	0.896214	10.2941	9.3361	0.791303
ZNF300	ENSG00000145908	-0.00193423	0.0505415	0.896007	10.6618	10.2178	0.915678
ARHGAP18	ENSG00000146376	-0.00127692	-0.534884	0.895234	12.5	13.7967	0.687084
RHOBTB2	ENSG00000008853	0.00139974	0.365274	0.895234	11.3971	8.50622	0.150779
STARD4-AS1	ENSG00000246859	-0.000491617	0.660211	0.895046	33.4559	29.0456	0.49604
KIF13A	ENSG00000137177	-0.000127006	0.77951	0.894988	12.5	10.0622	0.413634
SLC16A2	ENSG00000147100	0.00310925	-0.686998	0.893895	11.3971	11.0996	0.104458
PCGF5	ENSG00000180628	-0.00183738	-1	0.893526	10.2941	11.4108	0.85243
SLC4A7	ENSG00000033867	-0.00175947	-0.495146	0.892452	16.1765	15.8195	0.840492
POLB	ENSG00000070501	-0.000553514	-1	0.891972	8.82353	10.8921	0.459647
ARID5A	ENSG00000196843	0.002502	0.0677488	0.89141	35.6618	31.3278	0.162006
CDCA7L	ENSG00000164649	0.000617991	-0.986584	0.891163	21.6912	25.2593	0.27808
PLEKHO1	ENSG00000023902	0.00210754	0.4383	0.891127	43.0147	37.8631	0.188745
SORT1	ENSG00000134243	0.00348038	-1	0.890968	11.3971	12.2925	0.0810332
IER5L	ENSG00000188483	-0.000540407	0.350232	0.890405	23.8971	20.8506	0.509716
PAN3	ENSG00000152520	0.00401507	0.431813	0.887881	29.4118	24.1183	0.0648751
NCOA3	ENSG00000124151	-0.00150649	1	0.885974	18.75	18.6722	0.79731
MXI1	ENSG00000119950	0.000449105	0.0147059	0.885418	13.9706	12.7075	0.308655
OSTM1	ENSG00000081087	-0.00108991	-1	0.88534	12.8676	13.4855	0.600883
CTHRC1	ENSG00000164932	-0.00264107	-0.190114	0.884637	20.5882	21.7842	0.909682
MEF2D	ENSG00000116604	-0.00115199	0.592204	0.884574	16.5441	15.0415	0.694728
SMARCD1	ENSG00000066117	-0.001302	0.487038	0.88438	23.5294	21.473	0.707918
AC006333.2	ENSG00000272686	0.00168071	-0.816907	0.88334	9.19118	12.2925	0.178507
ARHGAP15	ENSG00000075884	0.00310651	-1	0.883211	6.25	10.2178	0.0872729
TPM4	ENSG00000167460	0.0210904	0.449983	0.881185	86.3971	79.8237	0.00078477
WDR86	ENSG00000187260	0.00100442	-0.678188	0.880353	15.4412	19.1909	0.22827
MKL2	ENSG00000186260	-0.00176508	-0.909091	0.88034	11.3971	12.4481	0.85216
YPEL3	ENSG00000090238	-0.00127863	-0.182517	0.879614	17.6471	19.8133	0.674653
SLC39A4	ENSG00000147804	0.00140947	-1	0.878622	12.1324	15.1971	0.191035
LPAR6	ENSG00000139679	-0.000561767	-0.418778	0.877666	30.8824	29.0975	0.490351
IP6K1	ENSG00000176095	0.000109322	1	0.877439	16.5441	14.5228	0.411992
SRSF12	ENSG00000154548	0.00450379	-1	0.877362	8.82353	10.3734	0.0810895
L1TD1	ENSG00000240563	-0.00193031	-1	0.876802	11.0294	11.2033	0.887388
OGFOD2	ENSG00000111325	0.00230559	0.744574	0.875862	10.2941	7.10581	0.0923199
KIAA1217	ENSG00000120549	-0.00143554	0.803972	0.875672	25.3676	23.9108	0.763358
THADA	ENSG00000115970	0.000338236	0.888889	0.873884	11.0294	8.86929	0.283245
ERN1	ENSG00000178607	0.000654206	0.403248	0.872514	10.2941	7.98755	0.23356
CNPPD1	ENSG00000115649	0.0378963	0.990289	0.871927	29.4118	13.4855	2.54538e-08
ZNF274	ENSG00000171606	-0.00181322	-1	0.870642	12.5	12.9149	0.844914
MSANTD1	ENSG00000188981	-0.000627737	0.0185923	0.870459	10.6618	9.4917	0.564112
CDK18	ENSG00000117266	0.0115263	-1	0.870148	6.25	13.0187	0.00220273
RNF144A	ENSG00000151692	0.00122116	-0.936879	0.867787	12.8676	16.2344	0.206615
CLASP2	ENSG00000163539	-0.00151794	-1	0.867066	13.9706	14.4191	0.738147
SARDH	ENSG00000123453	0.000673143	0.301181	0.866943	10.6618	11.0477	0.333954
ENDOD1	ENSG00000149218	-0.00199942	-0.230263	0.86601	13.6029	13.4855	0.971903
NOL3	ENSG00000140939	0.00647027	-1	0.865996	6.25	10.166	0.0324124
PAX8	ENSG00000125618	0.00043891	0.840525	0.865122	12.1324	10.529	0.36611
RGCC	ENSG00000102760	0.00177088	-0.0560702	0.86413	23.8971	19.917	0.217031
RBM48	ENSG00000127993	-0.00107219	-0.256071	0.863945	12.1324	11.6183	0.606874
FRYL	ENSG00000075539	-0.000912889	-1	0.862751	19.4853	21.6805	0.557657
PHLDB3	ENSG00000176531	0.00237151	-1	0.862125	6.98529	10.3216	0.0774244
TOP1MT	ENSG00000184428	-0.000891489	0.911631	0.861934	12.1324	10.3734	0.643362
MFSD4B	ENSG00000173214	0.000964821	1	0.860175	11.3971	8.76556	0.193066
BTN2A1	ENSG00000112763	-0.000805885	-0.0418079	0.858635	20.5882	19.2946	0.54909
COL6A3	ENSG00000163359	0.0359491	-0.906865	0.856974	60.2941	59.6992	5.93177e-07
MTX3	ENSG00000177034	0.00358744	0.947123	0.856649	10.2941	6.58714	0.0471625
ZNF442	ENSG00000198342	0.00242373	-1	0.854624	7.72059	11.2552	0.121057
BOP1	ENSG00000261236	0.00176833	-0.997303	0.853089	20.5882	20.9544	0.167846
SDK2	ENSG00000069188	0.00572558	-0.969985	0.85235	5.88235	10.4253	0.0135403
SAMD14	ENSG00000167100	-0.00166318	0.630435	0.848674	10.2941	10.2178	0.868918
CDKN2AIPNL	ENSG00000237190	-0.00141727	0.452555	0.848457	29.0441	26.8672	0.747755
PEX19	ENSG00000162735	-0.000289745	0.859574	0.848004	27.2059	25.0519	0.470312
CCR10	ENSG00000184451	0.00709255	-1	0.847662	9.92647	11.0996	0.0259094
BCAR1	ENSG00000050820	0.00156406	-0.054755	0.847645	33.0882	30.9647	0.34808
BRAP	ENSG00000089234	-8.38693e-05	0.933723	0.846345	12.5	10.0104	0.458022
CDC6	ENSG00000094804	0.0080049	0.360519	0.845378	13.9706	9.4917	0.0119386
G0S2	ENSG00000123689	-0.00141105	-0.702355	0.845178	12.8676	12.9149	0.707918
PRPF4	ENSG00000136875	-0.000211088	1	0.844042	25.3676	21.9398	0.439631
ZNF318	ENSG00000171467	0.00118236	1	0.84359	10.6618	7.98755	0.171021
ZNF714	ENSG00000160352	-0.000368145	0.838608	0.841411	11.3971	9.85477	0.457562
ATOH8	ENSG00000168874	-0.00172499	0.571429	0.841351	11.0294	10.166	0.889018
HOXD8	ENSG00000175879	-0.00184454	-0.00513875	0.839054	17.6471	16.9087	0.885963
TMED8	ENSG00000100580	0.000734214	0.97055	0.838809	10.2941	7.93568	0.222618
FZD3	ENSG00000104290	0.0074877	-1	0.838477	6.98529	12.5	0.0132774
SYDE1	ENSG00000105137	-0.00196211	0.834416	0.8372	30.8824	30.7573	0.809444
TANC1	ENSG00000115183	-0.000526708	-1	0.835584	9.55882	12.1369	0.45891
RAPH1	ENSG00000173166	0.00324499	-0.15301	0.833697	15.4412	13.9004	0.0900582
NAPEPLD	ENSG00000161048	0.000315688	0.48227	0.832836	10.6618	10.944	0.387778
SNX29	ENSG00000048471	0.00200923	1	0.832148	12.8676	9.0249	0.169904
COG2	ENSG00000135775	-0.00149346	1	0.831824	15.0735	13.5373	0.797371
PDCD11	ENSG00000148843	0.00189668	0.320744	0.831196	20.2206	16.7531	0.165386
AC090204.1	ENSG00000247134	0.01168	-1	0.829693	5.14706	10.9959	0.00320376
PLEKHA5	ENSG00000052126	0.00301967	0.481413	0.829172	45.9559	39.3672	0.162881
PCCA	ENSG00000175198	0.00221987	0.711333	0.828418	18.3824	14.6784	0.141874
NARS2	ENSG00000137513	-0.00035224	0.826055	0.827663	19.8529	16.9087	0.489561
PUS3	ENSG00000110060	0.00170768	0.175097	0.827482	12.8676	11.2552	0.179056
HS1BP3	ENSG00000118960	-9.46186e-05	0.505291	0.825097	10.2941	8.55809	0.377368
FLT1	ENSG00000102755	0.00634863	0.52471	0.82485	11.7647	6.84647	0.0118134
PKN2	ENSG00000065243	-0.00119136	0.535683	0.824628	38.2353	35.6846	0.640662
COQ8A	ENSG00000163050	0.000780976	0.880071	0.824552	11.7647	11.3589	0.321271
IFT46	ENSG00000118096	0.00243475	-1	0.824315	12.5	12.7075	0.138919
POLM	ENSG00000122678	0.0101364	0.880683	0.824173	15.4412	8.97303	0.00446066
RBP5	ENSG00000139194	0.0357144	1	0.824156	17.2794	5.23859	1.38945e-08
GFRA1	ENSG00000151892	-0.000451751	0.813016	0.823559	10.2941	8.92116	0.488952
TPST2	ENSG00000128294	0.00268616	0.744456	0.821972	24.2647	19.0353	0.121057
PPP1R2	ENSG00000184203	-0.00227913	0.836595	0.821927	37.8676	38.0705	0.867406
TMEM266	ENSG00000169758	0.00127361	0.896236	0.821652	10.6618	7.93568	0.16237
KMT2E-AS1	ENSG00000239569	0.00169258	-0.197558	0.821068	13.6029	12.5	0.180001
AMOT	ENSG00000126016	0.000426362	0.874307	0.820577	10.2941	8.14315	0.268774
RCL1	ENSG00000120158	-0.000987906	0.578947	0.818864	12.8676	11.1515	0.597963
TBL1X	ENSG00000101849	-0.0013065	-0.270968	0.818034	16.5441	16.027	0.680769
DCAF12	ENSG00000198876	0.000121681	0.626255	0.817625	16.1765	16.4938	0.399638
ALDOC	ENSG00000109107	0.00118236	0.896236	0.817373	10.6618	7.98755	0.171021
HEBP2	ENSG00000051620	0.000471426	0.977265	0.816832	30.5147	26.4004	0.320909
SEC14L1	ENSG00000129657	0.00133904	-0.158837	0.816646	27.9412	25.9336	0.208055
C1orf112	ENSG00000000460	0.00674488	1	0.81621	10.2941	5.60166	0.00986686
LRCH1	ENSG00000136141	-0.00117309	-0.875991	0.815711	11.3971	13.1224	0.647518
DKKL1	ENSG00000104901	-0.00164228	1	0.815659	11.0294	9.90664	0.854458
GATA2	ENSG00000179348	0.0115919	-1	0.814988	9.92647	17.7905	0.00200742
ZBTB37	ENSG00000185278	0.00408102	0.943333	0.814909	15.0735	10.0104	0.0706273
ZNF444	ENSG00000167685	0.00162821	0.778892	0.814574	23.8971	19.2946	0.192501
DNAJA3	ENSG00000103423	-0.000475872	-1	0.81358	12.1324	13.6929	0.45111
MRPS30	ENSG00000112996	-0.00161501	0.515963	0.813473	27.5735	25.7261	0.819209
ADGRE5	ENSG00000123146	-0.00149902	-0.493466	0.812667	16.5441	15.9232	0.751449
NOTCH1	ENSG00000148400	-8.49122e-05	0.401099	0.812479	12.1324	10.7884	0.393707
HSD17B8	ENSG00000204228	-0.00206246	0.549091	0.812402	13.9706	13.9004	0.967989
CCDC144A	ENSG00000170160	0.00245843	1	0.811668	11.3971	9.43983	0.170532
DEDD2	ENSG00000160570	0.00265472	0.972566	0.811482	10.6618	7.26141	0.0764759
NDUFA7	ENSG00000267855	-0.000789305	0.234527	0.811361	33.8235	30.7054	0.563554
PTGR2	ENSG00000140043	0.000756681	1	0.811326	10.6618	8.24689	0.219269
ANAPC4	ENSG00000053900	-0.000495212	0.486515	0.810567	17.2794	15.0934	0.482474
KIZ	ENSG00000088970	-0.00207871	-0.605442	0.808545	16.9118	16.9606	0.995265
CMTM7	ENSG00000153551	-0.000618324	-1	0.807538	21.3235	22.0436	0.4943
SLC20A2	ENSG00000168575	0.00296763	-1	0.806439	18.0147	22.1992	0.0954
CBWD2	ENSG00000136682	0.00563046	0.988196	0.804016	22.0588	15.4046	0.0360445
NDUFAF5	ENSG00000101247	-0.000136556	1	0.803888	10.6618	9.4917	0.493547
USP28	ENSG00000048028	-0.00139475	0.817694	0.803024	11.0294	9.54357	0.754512
ME3	ENSG00000151376	0.00451647	-0.507525	0.8022	7.35294	10.8921	0.0523386
ZNF253	ENSG00000256771	0.000616839	-1	0.800867	8.08824	10.166	0.285083
CDCA7	ENSG00000144354	-0.00195644	0.159297	0.800737	14.7059	15.1971	0.921321
RNF214	ENSG00000167257	0.00309464	0.61071	0.799615	21.6912	17.4793	0.0969804
NUDT10	ENSG00000122824	0.00281229	0.553007	0.798453	18.3824	14.5747	0.112724
C2CD3	ENSG00000168014	0.000741434	0.882193	0.798367	12.8676	9.69917	0.289405
MPHOSPH9	ENSG00000051825	-0.000560924	0.844156	0.797655	14.7059	14.7822	0.522643
SMIM4	ENSG00000168273	-0.00203593	0.546196	0.797533	26.4706	26.2967	0.978537
COL4A5	ENSG00000188153	-0.00140568	-0.319127	0.797072	15.8088	17.6349	0.716135
CREG1	ENSG00000143162	-0.000350817	-1	0.796255	23.1618	24.1701	0.438555
MAPK8	ENSG00000107643	0.00191023	0.848218	0.796129	18.75	17.583	0.180616
PTCH1	ENSG00000185920	0.000158408	-1	0.795345	9.19118	11.9813	0.342128
HLA-DQB1	ENSG00000179344	0.00155988	0.8822	0.795292	10.6618	7.78008	0.138489
ACSS3	ENSG00000111058	-0.00115161	-1	0.794541	12.5	14.6784	0.614566
MDP1	ENSG00000213920	0.0011255	0.97844	0.794515	17.6471	13.7448	0.262206
NBEA	ENSG00000172915	0.000382619	-1	0.79373	7.72059	10.529	0.297154
SEPTIN5	ENSG00000184702	0.00234017	0.752985	0.793718	12.8676	9.28423	0.0893088
CYTH3	ENSG00000008256	-0.0018671	-1	0.79336	14.7059	14.8859	0.879591
MOSPD1	ENSG00000101928	-0.000633061	-0.511312	0.792871	13.2353	12.9668	0.496506
RWDD2B	ENSG00000156253	0.00667865	0.812627	0.792426	15.0735	9.90664	0.0201415
USP53	ENSG00000145390	0.0226294	0.132319	0.792272	24.2647	15.4564	1.84368e-05
HIST1H2BH	ENSG00000275713	0.00724962	-1	0.791961	8.45588	11.1515	0.02353
RASAL2	ENSG00000075391	-0.000872231	0.567507	0.791811	17.6471	15.3008	0.610556
PBX3	ENSG00000167081	-0.00191723	-1	0.790832	17.2794	18.3091	0.909817
ARID4A	ENSG00000032219	0.00176038	1	0.790423	31.9853	26.6079	0.186512
HOXA9	ENSG00000078399	0.00131541	0.771284	0.790182	26.8382	22.0436	0.225062
SH3BGRL	ENSG00000131171	0.00788503	-0.130586	0.79012	79.4118	74.9481	0.0510702
SGTB	ENSG00000197860	0.00372929	0.975531	0.788906	10.2941	6.53527	0.0438629
AL450998.2	ENSG00000179743	0.00256806	0.896539	0.788309	14.7059	12.8631	0.148226
CGNL1	ENSG00000128849	-0.000953882	-0.862403	0.787952	9.92647	10.5809	0.749442
COQ3	ENSG00000132423	-0.000249995	1	0.787938	11.3971	9.38797	0.503146
DNAJC12	ENSG00000108176	0.00555976	-1	0.787874	17.6471	23.8071	0.0296854
FAM122A	ENSG00000187866	0.00076646	0.0349479	0.787435	23.5294	20.9544	0.269991
ZNF134	ENSG00000213762	-0.00159554	-0.557945	0.786825	11.7647	12.6556	0.808967
ELK3	ENSG00000111145	-0.000408572	0.454214	0.785534	23.1618	20.1245	0.477499
FANCD2	ENSG00000144554	0.00242653	0.492695	0.785451	12.1324	8.60996	0.0855829
RITA1	ENSG00000139405	-0.00190695	0.69	0.785211	11.7647	11.0477	0.916836
ATR	ENSG00000175054	0.010597	0.969798	0.784708	13.6029	7.10581	0.00152387
AGO1	ENSG00000092847	0.00162222	0.900766	0.783979	12.5	9.95851	0.227251
RERE	ENSG00000142599	-0.00192933	-0.639922	0.783655	31.6176	32.1577	0.928864
FBXO28	ENSG00000143756	0.000966395	-0.128823	0.78294	11.7647	11.0477	0.257189
RRP9	ENSG00000114767	-0.000299154	0.975028	0.782698	20.5882	17.8942	0.481334
MOB2	ENSG00000182208	-0.000810307	0.601896	0.781852	23.8971	21.5768	0.558329
TRIM32	ENSG00000119401	-0.00182766	0.900439	0.779814	11.7647	10.8402	0.907093
STK38L	ENSG00000211455	-0.00174813	-1	0.779315	11.7647	11.7739	0.821165
GSKIP	ENSG00000100744	0.00266483	0.342894	0.779159	19.1176	15.9751	0.115494
CBL	ENSG00000110395	0.00132566	-0.581055	0.779157	9.92647	12.3963	0.218971
CHN1	ENSG00000128656	-0.00177261	0.617507	0.77845	10.2941	9.4917	0.838816
PEX16	ENSG00000121680	0.00242625	1	0.778012	16.5441	12.5	0.15636
RTN2	ENSG00000125744	0.0144672	-1	0.777924	8.45588	15.3527	0.000701793
UTP14A	ENSG00000156697	-0.00155021	0.783564	0.777785	14.3382	13.5892	0.821006
KMT2D	ENSG00000167548	0.00310957	0.961364	0.776084	12.5	8.60996	0.0595322
TIGAR	ENSG00000078237	0.000986645	0.974768	0.775794	10.2941	7.78008	0.191688
LEAP2	ENSG00000164406	-0.000920172	0.375535	0.775682	11.0294	9.8029	0.578716
DDX20	ENSG00000064703	-0.00184294	0.840376	0.775484	12.8676	12.6037	0.925302
TARS2	ENSG00000143374	-0.000658507	1	0.775397	14.7059	13.3299	0.578433
RFTN1	ENSG00000131378	0.0133982	-1	0.774379	19.4853	29.0975	0.000916883
NBPF3	ENSG00000142794	0.031105	1	0.774103	17.6471	6.12033	1.14418e-07
PPP6R1	ENSG00000105063	0.00732951	0.944444	0.771237	12.1324	6.84647	0.00732329
PTH1R	ENSG00000160801	-1.92915e-05	0.369298	0.770674	19.8529	17.2199	0.391468
PGM2L1	ENSG00000165434	0.000589722	-1	0.770244	8.82353	12.0332	0.271161
CALCRL	ENSG00000064989	-0.00192142	1	0.768882	15.4412	14.6266	0.934545
PAG1	ENSG00000076641	0.0177579	-1	0.768372	14.3382	23.5477	0.000137613
ZNF587	ENSG00000198466	-0.00102921	0.89697	0.768205	11.0294	9.1805	0.647056
GORASP1	ENSG00000114745	-0.00204262	0.510961	0.768141	10.6618	10.6846	0.944121
CCDC84	ENSG00000186166	0.00291599	1	0.767079	10.2941	6.84647	0.0667955
FHL3	ENSG00000183386	0.00128001	-0.0950105	0.766748	40.0735	36.4627	0.256508
FHOD1	ENSG00000135723	-0.00166903	-0.867435	0.766622	16.1765	17.4793	0.818533
PRKG1	ENSG00000185532	0.0101724	0.324541	0.766151	26.4706	19.7614	0.00423506
CD52	ENSG00000169442	0.00933614	0.6169	0.766013	17.6471	11.3071	0.00625354
GATA5	ENSG00000130700	0.0122064	-1	0.76483	4.41176	10.4772	0.000594787
FEZ2	ENSG00000171055	0.0022731	0.481364	0.763792	50.7353	44.1909	0.180919
MLLT3	ENSG00000171843	-0.00105939	-1	0.763556	18.3824	20.9025	0.597445
TRMT13	ENSG00000122435	-0.000738194	0.653752	0.76307	19.1176	16.5456	0.553525
EIF2B5	ENSG00000145191	0.0024673	1	0.762344	26.8382	21.2656	0.135086
LRRFIP1	ENSG00000124831	0.00408363	-0.486603	0.760763	43.3824	40.6639	0.0853889
USF3	ENSG00000176542	-0.000440064	1	0.760682	12.5	10.166	0.523429
C5orf51	ENSG00000205765	0.00164151	0.957764	0.760068	12.5	9.3361	0.224055
ZNF785	ENSG00000197162	0.00159742	1	0.760019	14.3382	11.0477	0.227251
RBM15	ENSG00000162775	0.00135278	0.97236	0.759953	10.2941	7.57261	0.155664
NTM	ENSG00000182667	0.00129059	0.516693	0.758462	30.5147	26.556	0.26506
COX17	ENSG00000138495	0.00447592	0.362592	0.758185	47.7941	40.3527	0.0773123
SLC7A6OS	ENSG00000103061	-0.00134256	-0.404118	0.757539	12.1324	13.7448	0.703577
NMRK1	ENSG00000106733	0.00456098	0.982662	0.757529	12.1324	7.72822	0.0284218
GON7	ENSG00000170270	0.000554327	0.00799087	0.757128	16.5441	15.1971	0.293365
GALE	ENSG00000117308	0.00376226	0.829055	0.75712	18.75	13.6411	0.0758191
XPO7	ENSG00000130227	0.000747291	1	0.756073	11.7647	9.95851	0.339163
UHRF1	ENSG00000276043	-0.000670733	0.691573	0.755671	20.2206	17.5311	0.549185
SRD5A1	ENSG00000145545	0.000780678	0.739588	0.755391	13.6029	10.7365	0.275622
PHKG1	ENSG00000164776	-0.000281316	1	0.75466	10.6618	9.07676	0.430208
CYYR1	ENSG00000166265	0.00151199	-1	0.754251	9.92647	12.8631	0.182219
JAM3	ENSG00000166086	-0.00165742	-0.44162	0.754229	23.8971	25.2593	0.79606
IKBKB	ENSG00000104365	8.36296e-05	1	0.754189	15.4412	12.3444	0.396782
CACNB3	ENSG00000167535	0.00912046	1	0.753938	25	17.5311	0.00804589
DPP9	ENSG00000142002	0.00433885	0.937956	0.753613	13.6029	9.0249	0.0314714
HVCN1	ENSG00000122986	-0.00141758	-0.204846	0.753427	12.1324	12.9149	0.754133
ZNF266	ENSG00000174652	0.00197755	0.97094	0.752752	11.0294	7.88382	0.109724
ZNF286B	ENSG00000249459	0.0107426	0.984605	0.752472	11.0294	5.18672	0.00146325
PDK1	ENSG00000152256	-9.39609e-05	0.37296	0.752464	11.0294	9.23237	0.376237
TRMT6	ENSG00000089195	0.00414841	0.691889	0.752254	18.3824	13.6411	0.061187
TIE1	ENSG00000066056	-0.000139014	0.940272	0.752183	12.5	10.4772	0.461226
FAM118A	ENSG00000100376	-0.000645916	0.0458992	0.751743	14.3382	13.278	0.504607
RNF123	ENSG00000164068	0.0024541	0.95541	0.751374	14.3382	10.0622	0.144837
EHD3	ENSG00000013016	0.00154883	0.376952	0.750387	10.2941	7.46888	0.139659
GDAP2	ENSG00000196505	0.00231156	0.972636	0.748982	11.7647	8.35062	0.0912288
CDH5	ENSG00000179776	0.0434661	0.992256	0.748682	13.6029	2.28216	4.25009e-10
PLEKHG2	ENSG00000090924	0.00189469	-1	0.747943	19.1176	21.0581	0.156941
MGLL	ENSG00000074416	0.00270751	0.460513	0.747669	19.8529	15.5083	0.118838
SNRPN	ENSG00000128739	0.00873102	0.128958	0.747473	65.0735	57.0539	0.0263508
BAZ1A	ENSG00000198604	0.00596993	0.141488	0.746039	35.6618	30.0311	0.0401094
ELL	ENSG00000105656	0.000380558	1	0.745753	10.6618	8.50622	0.276189
MRRF	ENSG00000148187	0.00181453	0.844571	0.74548	18.0147	13.5892	0.186527
PITPNA	ENSG00000174238	0.00276045	0.905061	0.745344	12.1324	8.45436	0.0716508
C21orf58	ENSG00000160298	0.000701659	0.959656	0.745292	11.0294	8.60996	0.226229
WAC-AS1	ENSG00000254635	0.00111348	1	0.744949	23.1618	18.6722	0.2519
HIP1	ENSG00000127946	-0.00165349	0.354839	0.74343	22.0588	20.695	0.843689
CEP131	ENSG00000141577	-0.0010904	1	0.742103	11.7647	10.529	0.706513
TOM1	ENSG00000100284	0.00238311	0.727679	0.742024	19.4853	15.3527	0.134175
SART3	ENSG00000075856	0.000137902	0.895983	0.740769	22.4265	19.1909	0.395878
ARHGEF12	ENSG00000196914	9.86963e-05	0.761859	0.740711	31.6176	27.4378	0.385216
PLXDC1	ENSG00000161381	-0.000683532	0.271057	0.740609	19.1176	17.2718	0.553525
ATP10D	ENSG00000145246	0.0181184	-1	0.738509	12.5	19.8651	0.000149342
FBXW4	ENSG00000107829	0.00430673	0.978495	0.738288	11.7647	7.52075	0.032393
ZNF224	ENSG00000267680	-0.000944836	0.912258	0.736672	13.6029	13.278	0.64872
AMN1	ENSG00000151743	-0.00108858	1	0.735456	16.5441	14.4191	0.669593
HACL1	ENSG00000131373	-0.000889954	0.815994	0.7352	11.3971	9.43983	0.593808
EIF3C	ENSG00000184110	-0.00100451	0.448408	0.734954	14.3382	12.6037	0.604384
KRI1	ENSG00000129347	0.00424038	0.513824	0.734707	12.5	9.28423	0.0612752
TGIF2	ENSG00000118707	-0.00200857	-0.529213	0.734062	20.5882	21.473	0.947079
LRP3	ENSG00000130881	0.00416587	1	0.734059	11.7647	7.57261	0.0347757
TECPR2	ENSG00000196663	0.00129061	0.975636	0.733898	11.0294	8.24689	0.160642
GSTO2	ENSG00000065621	0.00172288	-1	0.733154	11.0294	15.3008	0.163108
ELK1	ENSG00000126767	0.00311393	0.93977	0.733037	20.2206	15.249	0.110927
PRKAR1A	ENSG00000108946	0.00900304	0.0801944	0.732884	72.4265	67.4274	0.0237349
AKT3	ENSG00000117020	0.00326099	-0.433046	0.732412	10.6618	10.2697	0.0979522
BHLHB9	ENSG00000198908	0.00538503	0.979344	0.730974	10.6618	6.27593	0.0190709
ZNF496	ENSG00000162714	0.00225854	0.700323	0.729786	12.1324	8.92116	0.142432
GRK2	ENSG00000173020	0.00499315	1	0.72938	11.0294	6.69087	0.0230951
EMID1	ENSG00000186998	0.000386914	0.883362	0.729033	11.7647	10.529	0.377395
WDR20	ENSG00000140153	0.00211857	0.965137	0.728641	20.5882	15.8195	0.167521
DOCK4	ENSG00000128512	0.00384273	0.979281	0.726561	12.8676	8.60996	0.0407226
CCDC130	ENSG00000104957	7.12753e-05	0.977756	0.725851	19.8529	16.4938	0.405724
ANKZF1	ENSG00000163516	0.00191341	0.901563	0.724002	16.9118	12.6037	0.184979
SNCA	ENSG00000145335	0.00339856	0.975309	0.723794	11.0294	7.26141	0.051719
SAAL1	ENSG00000166788	-0.000352086	0.976182	0.722901	22.7941	19.5021	0.478089
FCHO2	ENSG00000157107	0.00259798	0.952729	0.722066	13.9706	9.75104	0.130432
GFM2	ENSG00000164347	-0.00153522	-0.803672	0.721927	12.5	14.2116	0.748212
L3MBTL3	ENSG00000198945	0.0160472	0.530811	0.721734	15.0735	10.166	0.00053599
KIFC3	ENSG00000140859	-0.00210094	-0.188235	0.721667	11.7647	12.0851	0.984975
SMAD9	ENSG00000120693	-0.00267881	0.57485	0.721183	26.8382	25.3631	0.923803
TTF1	ENSG00000125482	-0.00040118	0.631061	0.720421	18.75	16.5975	0.499765
CASP6	ENSG00000138794	0.00807682	-0.936958	0.720326	17.6471	21.8361	0.0101189
SPACA9	ENSG00000165698	0.00127361	0.966568	0.719973	10.6618	7.93568	0.16237
HOXA5	ENSG00000106004	-0.00202324	-1	0.71976	16.9118	17.4793	0.947788
ST3GAL1	ENSG00000008513	0.00286177	0.171419	0.71822	16.5441	18.4647	0.11198
PCM1	ENSG00000078674	0.0159223	0.997433	0.718157	60.6618	51.7635	0.00134889
RNPC3	ENSG00000185946	-0.000600659	1	0.717709	10.2941	10.166	0.568241
IL1RAPL1	ENSG00000169306	0.00107469	-0.0665597	0.717302	17.2794	15.8195	0.235488
BCS1L	ENSG00000074582	0.00342911	0.785081	0.716803	23.5294	18.3091	0.0855752
TIGD1	ENSG00000221944	0.0031771	0.945675	0.716401	10.2941	6.74274	0.0582958
RAB30-AS1	ENSG00000246067	-0.000138936	-1	0.715987	15.0735	18.2573	0.398264
RPS6KA2	ENSG00000071242	0.00253519	0.977011	0.714858	10.6618	7.31328	0.0814526
ZNF562	ENSG00000171466	-0.00149062	0.29224	0.71428	22.4265	20.6432	0.771039
R3HCC1L	ENSG00000166024	0.00118236	1	0.713544	10.6618	7.98755	0.171021
MKS1	ENSG00000011143	0.000252082	0.909814	0.712312	13.6029	10.6328	0.386716
WFDC2	ENSG00000101443	-0.00200533	-0.744147	0.712082	18.75	18.5166	0.954598
RB1	ENSG00000139687	0.00292104	0.986993	0.711834	25	19.2427	0.113899
WDR91	ENSG00000105875	0.0059901	1	0.711748	11.0294	6.37967	0.0141424
SYDE2	ENSG00000097096	0.0241677	1	0.711652	11.0294	3.0083	3.02868e-06
C17orf100	ENSG00000256806	0.000964821	1	0.711617	11.3971	8.76556	0.193066
SNHG10	ENSG00000247092	0.000199693	-1	0.711225	11.0294	11.4627	0.340358
ZNF75A	ENSG00000162086	-0.00187498	0.946499	0.710612	17.6471	16.8568	0.92718
TMC6	ENSG00000141524	0.00462413	0.916256	0.710579	17.6471	12.0332	0.057213
LINC01006	ENSG00000182648	0.00444983	0.980616	0.709868	11.7647	7.46888	0.0301188
CARF	ENSG00000138380	0.00355689	0.873197	0.70983	10.6618	6.89834	0.0477766
HTT	ENSG00000197386	0.00260888	0.957843	0.709533	14.3382	10.5809	0.151107
NSUN2	ENSG00000037474	0.00090567	0.527341	0.709366	22.7941	19.0871	0.26233
COL25A1	ENSG00000188517	0.017241	-1	0.709011	6.61765	14.056	0.000205344
NELFA	ENSG00000185049	0.00497232	0.988302	0.708927	23.1618	16.7531	0.0478737
RGS1	ENSG00000090104	0.005479	-0.827223	0.708536	12.5	12.1369	0.0352628
NEK3	ENSG00000136098	0.00095379	0.957895	0.708207	20.2206	16.1307	0.268356
C8orf88	ENSG00000253250	0.00198009	0.924806	0.707947	12.5	10.3216	0.192969
ADH1B	ENSG00000196616	-0.000256426	-0.563986	0.70775	11.0294	13.9523	0.405046
KIAA1551	ENSG00000174718	4.91907e-05	1	0.706339	22.4265	18.8278	0.40379
RETREG3	ENSG00000141699	0.000684901	0.572339	0.706276	17.2794	14.834	0.277937
SWSAP1	ENSG00000173928	0.00625548	0.880143	0.706179	11.3971	6.58714	0.0123995
ANKRD13D	ENSG00000172932	0.00236759	1	0.705793	13.6029	9.4917	0.148714
KAT7	ENSG00000136504	-0.000900832	0.771499	0.705508	18.0147	15.9232	0.584583
RTL5	ENSG00000242732	0.00460729	0.830596	0.705345	14.3382	9.4917	0.0528387
FTX	ENSG00000230590	-0.00140804	0.863727	0.705207	22.7941	20.7469	0.749008
PTPRN2	ENSG00000155093	0.000215826	-0.909476	0.704619	16.9118	19.3465	0.330227
NCDN	ENSG00000020129	0.000379831	1	0.704333	12.8676	9.90664	0.343328
MLLT6	ENSG00000275023	0.00157071	1	0.704325	18.0147	13.7967	0.213906
MRPL58	ENSG00000167862	-0.000941757	0.965966	0.703259	16.1765	13.9004	0.628088
NUP160	ENSG00000030066	-0.000247141	-0.304211	0.702594	19.8529	20.0207	0.418193
NUBPL	ENSG00000151413	0.00121439	0.763148	0.702503	18.75	15.0934	0.228465
PGM5P3-AS1	ENSG00000277631	0.00333898	0.00381018	0.702445	14.7059	12.8112	0.0867137
TDP1	ENSG00000042088	0.0027688	0.924318	0.701184	12.8676	9.07676	0.0711262
ZNF574	ENSG00000105732	0.00118317	0.0400439	0.701127	13.6029	14.5747	0.244699
DUOX1	ENSG00000137857	0.000604204	0.85329	0.700954	13.2353	10.2697	0.337027
HOXD9	ENSG00000128709	0.00510319	-0.923942	0.700567	12.1324	18.0498	0.0357252
DENND6A	ENSG00000174839	-0.000418491	0.731481	0.70025	12.1324	10.2178	0.46272
DUSP2	ENSG00000158050	0.0414544	0.655892	0.700011	34.5588	17.9461	2.17877e-08
GNA14	ENSG00000156049	-0.00146782	0.946916	0.699784	13.9706	13.5373	0.778351
TRAK1	ENSG00000182606	0.000174672	0.753498	0.699648	12.1324	9.6473	0.365027
DDI2	ENSG00000197312	0.00125803	0.928375	0.699611	10.2941	7.62448	0.164136
SAP30	ENSG00000164105	0.000860226	1	0.698933	11.0294	8.50622	0.205749
B3GALNT2	ENSG00000162885	0.00114872	-1	0.698812	13.6029	14.3672	0.222883
AC020915.3	ENSG00000268516	0.000198311	0.970345	0.698294	12.8676	9.95851	0.386901
TP53	ENSG00000141510	0.00183532	0.386332	0.698237	23.5294	25.2075	0.173001
PLCL1	ENSG00000115896	0.00427046	-1	0.698172	9.19118	10.7884	0.0899366
METTL22	ENSG00000067365	0.00420163	0.671233	0.697951	13.9706	10.0622	0.0599293
LGI4	ENSG00000153902	0.0106916	0.425352	0.695919	12.8676	9.95851	0.00560768
IBA57	ENSG00000181873	0.00620939	0.962358	0.69489	12.5	7.46888	0.0125633
ZC3H18	ENSG00000158545	2.30922e-05	1	0.694878	25.7353	21.9398	0.399849
GSTZ1	ENSG00000100577	0.00204963	0.817378	0.694407	22.7941	18.5166	0.157525
SPATA2L	ENSG00000158792	0.00146235	1	0.694403	10.6618	7.83195	0.146234
GNA13	ENSG00000120063	0.00335684	0.979006	0.694339	12.1324	8.19502	0.0524372
SPIN2B	ENSG00000186787	0.00153541	1	0.693857	15.0735	13.0187	0.225953
MPLKIP	ENSG00000168303	0.00451254	0.12687	0.693852	53.3088	46.7842	0.0921898
PSMB8	ENSG00000204264	0.00231241	0.454943	0.69328	20.9559	16.39	0.144137
HIPK1	ENSG00000163349	0.00350104	0.880102	0.692771	19.8529	14.471	0.0864551
SAMD11	ENSG00000187634	0.00217842	-1	0.692468	24.6324	26.4004	0.169418
FKBPL	ENSG00000204315	0.00346753	0.983856	0.691817	12.8676	8.76556	0.0493351
CORO7	ENSG00000262246	0.00168389	0.875117	0.691735	11.3971	8.35062	0.128678
DELE1	ENSG00000081791	-0.000133105	0.811974	0.691734	23.1618	22.0436	0.439758
PRR12	ENSG00000126464	0.00478611	0.97824	0.691108	11.3971	7.05394	0.0255478
TRIM24	ENSG00000122779	0.000815553	0.91229	0.69096	20.2206	16.4419	0.295061
ABCA1	ENSG00000165029	-8.63015e-06	0.800878	0.690377	11.3971	9.4917	0.354475
MDM1	ENSG00000111554	0.000726575	0.662835	0.69035	14.3382	11.3589	0.285086
SERP2	ENSG00000151778	-0.00184279	0.900875	0.689848	11.7647	10.944	0.921858
BRMS1	ENSG00000174744	0.00188996	0.938024	0.689685	26.1029	20.9544	0.180336
ZNF197	ENSG00000186448	0.00816109	1	0.689515	13.9706	8.03942	0.00484428
ZNF808	ENSG00000198482	0.00781103	1	0.688867	11.7647	6.43154	0.0058339
PPM1F	ENSG00000100034	0.00654777	0.193908	0.688829	13.6029	11.1515	0.0235427
TEAD3	ENSG00000007866	-0.00138758	0.830675	0.688272	28.3088	26.2448	0.734459
SMAD6	ENSG00000137834	0.00342086	0.59803	0.688233	10.6618	6.95021	0.0512583
ASB3	ENSG00000115239	-0.000736262	1	0.68822	17.6471	15.3527	0.582654
NUDT15	ENSG00000136159	-3.42144e-05	0.975548	0.687836	20.2206	18.6722	0.422694
DNALI1	ENSG00000163879	0.0002711	0.884758	0.687403	11.0294	8.92116	0.295382
PRPF40B	ENSG00000110844	0.0022822	0.906077	0.687185	13.9706	12.2925	0.177385
MAML2	ENSG00000184384	-0.00159807	-1	0.687098	22.0588	23.9108	0.773194
AKAP7	ENSG00000118507	0.00299296	0.841545	0.687092	12.1324	8.35062	0.063396
KPNA5	ENSG00000196911	0.000301765	0.973027	0.687091	14.7059	11.6183	0.355875
DCBLD1	ENSG00000164465	-0.00187258	-0.117808	0.685839	10.2941	10.2697	0.94061
EMILIN1	ENSG00000138080	0.0444515	0.462285	0.6858	76.8382	59.2324	3.69566e-08
DSTYK	ENSG00000133059	0.00583202	0.238745	0.68575	18.0147	15.249	0.0295422
RBM45	ENSG00000155636	0.00192381	0.944715	0.6856	12.5	9.1805	0.11209
SULT1A1	ENSG00000196502	-0.000556303	-0.569546	0.68508	15.0735	16.7531	0.500655
SMCR5	ENSG00000226746	0.00196451	-0.895207	0.684071	8.45588	12.4481	0.145315
POGLUT1	ENSG00000163389	0.0140073	1	0.683731	25	15.4564	0.000967361
CWF19L2	ENSG00000152404	-0.00183921	-0.619543	0.683118	29.7794	31.7427	0.7284
PTPRK	ENSG00000152894	0.0112017	-1	0.683079	15.0735	24.2739	0.00237486
AKAP10	ENSG00000108599	0.00507018	1	0.682822	12.8676	11.6183	0.0508227
MRPL21	ENSG00000197345	0.0181087	0.955635	0.682749	56.25	42.168	0.000301378
EPM2AIP1	ENSG00000178567	0.00141953	0.867009	0.68259	39.3382	33.8693	0.2423
ATN1	ENSG00000111676	0.0214167	0.985675	0.682129	38.2353	25.3631	3.40259e-05
ZC3H7B	ENSG00000100403	-0.00190912	0.426966	0.681207	17.2794	16.9087	0.939741
TRMT2A	ENSG00000099899	0.00287212	0.885274	0.681069	18.0147	13.1743	0.123378
SSTR2	ENSG00000180616	0.00115272	-1	0.680943	12.5	13.3817	0.221287
WNK3	ENSG00000196632	-0.00145951	1	0.680444	12.5	11.1515	0.794385
MAPK9	ENSG00000050748	0.0120163	1	0.679603	12.5	5.96473	0.000793214
NSD1	ENSG00000165671	0.000581171	0.762397	0.678244	35.2941	30.5498	0.328891
ALKBH6	ENSG00000239382	0.00277656	0.941227	0.677966	10.6618	7.20954	0.0716755
RFXAP	ENSG00000133111	0.00325149	1	0.677961	16.9118	11.9295	0.103094
POLG	ENSG00000140521	0.00687837	1	0.677392	16.5441	10.3734	0.0194455
IGF2-AS	ENSG00000099869	-0.000663244	-1	0.67642	11.0294	13.278	0.4856
ZFP30	ENSG00000120784	0.00848485	1	0.676318	11.0294	5.70539	0.00426459
EFNB2	ENSG00000125266	0.00197274	0.414046	0.675774	21.3235	16.7531	0.169519
KPTN	ENSG00000118162	0.00712742	0.914761	0.675076	13.9706	8.35062	0.0079538
USP3	ENSG00000140455	-0.000360809	0.25571	0.674908	17.2794	15.5602	0.445459
CASC15	ENSG00000272168	0.00282604	0.656618	0.674742	13.2353	9.95851	0.110649
UNK	ENSG00000132478	-0.00144463	0.969381	0.674661	14.3382	12.7593	0.756455
ZNF320	ENSG00000182986	0.00452907	1	0.674139	11.0294	6.84647	0.0291197
METTL16	ENSG00000127804	0.00621184	1	0.67372	22.0588	15.1971	0.0263453
HDAC8	ENSG00000147099	0.00168006	0.770471	0.673613	19.1176	15.3527	0.184185
PAXBP1	ENSG00000159086	-0.000510291	0.7025	0.673588	13.9706	13.0187	0.537959
ZNF544	ENSG00000198131	0.0073805	0.761036	0.673527	20.2206	14.056	0.0147376
CHUK	ENSG00000213341	0.00129061	0.964173	0.67252	11.0294	8.24689	0.160642
SLC7A6	ENSG00000103064	-3.10303e-06	0.900439	0.672334	12.5	9.95851	0.446603
GMCL1	ENSG00000087338	-0.000857744	0.969272	0.671944	19.4853	17.6867	0.607884
IFIT5	ENSG00000152778	0.0075649	0.792666	0.671881	24.2647	17.6349	0.0134707
RHOF	ENSG00000139725	0.00670756	0.924518	0.671878	11.0294	6.1722	0.00997035
KRBOX4	ENSG00000147121	0.000143501	0.870031	0.671856	17.2794	14.834	0.407731
FERMT3	ENSG00000149781	0.0125994	1	0.671787	10.2941	4.30498	0.000622251
SNRK	ENSG00000163788	0.00142931	0.512898	0.670593	18.3824	14.9378	0.206643
NCK2	ENSG00000071051	0.0049793	0.348497	0.670528	20.2206	16.2863	0.0414245
SETDB1	ENSG00000143379	0.00164772	1	0.669987	16.1765	12.5519	0.214228
BUD13	ENSG00000137656	0.000290608	0.872259	0.668584	19.1176	16.0788	0.374485
B9D1	ENSG00000108641	0.00135464	0.963018	0.66826	16.5441	12.7593	0.220604
KLHL5	ENSG00000109790	0.00188933	1	0.667554	15.4412	12.0332	0.195169
LACTB2	ENSG00000147592	-0.000763546	0.967449	0.667362	11.0294	9.1805	0.620153
ENPP2	ENSG00000136960	0.00778381	-1	0.666866	10.2941	17.2199	0.0107276
C1orf109	ENSG00000116922	0.0014299	1	0.666614	15.0735	11.8776	0.239273
TADA3	ENSG00000171148	0.00133316	0.743901	0.666121	48.8971	42.4274	0.261578
FAM184B	ENSG00000047662	-9.11173e-05	0.959257	0.665828	11.3971	9.6473	0.480493
GCC2	ENSG00000135968	0.0011468	0.813953	0.665619	49.2647	43.8278	0.282505
SUFU	ENSG00000107882	0.00366694	1	0.664901	11.0294	7.15768	0.0450256
PRKAB2	ENSG00000131791	-6.62122e-05	0.955468	0.663459	10.6618	8.86929	0.369695
FAXDC2	ENSG00000170271	0.00346753	0.979493	0.663155	12.8676	8.76556	0.0493351
KREMEN1	ENSG00000183762	0.0234495	1	0.662704	18.0147	7.62448	3.81356e-06
AC040162.1	ENSG00000261884	0.00708267	0.962933	0.662207	11.0294	6.06846	0.00831779
TENT4A	ENSG00000112941	0.00977642	1	0.662104	10.6618	5.13485	0.0023215
SATB1	ENSG00000182568	0.00983609	-1	0.661557	6.61765	11.5145	0.00726064
ACBD5	ENSG00000107897	-0.0010096	0.586314	0.661215	12.5	10.944	0.60073
TTLL5	ENSG00000119685	0.00225052	1	0.66107	15.4412	11.5145	0.168076
CISH	ENSG00000114737	0.000857205	0.720251	0.660661	30.5147	25.7261	0.276432
UBA7	ENSG00000182179	-0.00140236	-1	0.660264	11.7647	13.6411	0.697295
PIGV	ENSG00000060642	0.00894596	1	0.660217	12.5	6.69087	0.00337823
TRMT61B	ENSG00000171103	-0.000625356	0.973048	0.660173	17.2794	15.4046	0.56145
PRR4	ENSG00000111215	0.00122615	0.339108	0.659655	22.4265	19.2427	0.220873
ZNF100	ENSG00000197020	2.40867e-05	0.83513	0.659247	10.2941	8.45436	0.34808
TSTD1	ENSG00000215845	0.0122212	0.893065	0.658805	17.6471	9.8029	0.00193608
NEK9	ENSG00000119638	0.000835627	0.955657	0.658191	18.75	14.834	0.288644
SMAD7	ENSG00000101665	-0.000994906	-1	0.657532	10.2941	10.6846	0.577879
GEMIN5	ENSG00000082516	0.00253519	0.917509	0.656629	10.6618	7.31328	0.0814526
SLMAP	ENSG00000163681	0.00169619	0.763135	0.656494	21.6912	17.3237	0.20079
PABPC5	ENSG00000174740	0.0104701	0.968914	0.656219	12.8676	6.58714	0.00163086
TMEM91	ENSG00000142046	0.00767558	0.839423	0.656204	14.7059	8.86929	0.013311
BLVRA	ENSG00000106605	-0.00206736	-0.311798	0.656178	26.1029	26.3485	0.986655
LARP4B	ENSG00000107929	0.00107045	0.976863	0.655653	11.7647	9.0249	0.181396
NKD2	ENSG00000145506	0.00394979	-0.904915	0.655501	5.88235	10.166	0.059273
ACSS1	ENSG00000154930	0.00476238	0.980682	0.655277	13.2353	8.55809	0.0255266
CBX2	ENSG00000173894	0.00207968	1	0.654863	10.6618	7.52075	0.103989
ZNF641	ENSG00000167528	0.00165016	0.965306	0.654599	10.2941	7.41701	0.13197
SIGLEC11	ENSG00000161640	0.0134656	-1	0.653693	4.04412	10.529	0.000880348
RNF138	ENSG00000134758	0.00204068	0.949319	0.653388	27.9412	22.8734	0.160276
LRRC37B	ENSG00000185158	0.00336913	1	0.653256	15.8088	11.2552	0.103778
ARMC5	ENSG00000140691	0.00360182	1	0.653194	15.4412	10.7884	0.0953236
CCDC152	ENSG00000198865	8.00008e-05	0.938586	0.653102	18.3824	15.0415	0.397672
PLEKHM2	ENSG00000116786	0.00336696	0.876798	0.652745	11.7647	7.88382	0.0522966
C3orf33	ENSG00000174928	0.0052184	0.877551	0.652308	10.6618	6.3278	0.020703
ALDH5A1	ENSG00000112294	0.011018	0.937137	0.651567	11.7647	5.65353	0.00127623
THUMPD2	ENSG00000138050	0.00229263	0.947826	0.651439	20.2206	15.3008	0.150577
SLC25A17	ENSG00000100372	0.00509535	0.789001	0.650984	30.8824	24.7407	0.0404382
ZNF429	ENSG00000197013	-0.00127647	-1	0.650868	9.19118	10.8921	0.640819
TMEM220	ENSG00000187824	0.00380465	0.708403	0.650679	11.0294	7.10581	0.0420072
GPT2	ENSG00000166123	0.00468127	1	0.650274	11.0294	6.79461	0.0269924
USP12	ENSG00000152484	0.000405522	1	0.650195	12.5	9.85477	0.37307
STAG3	ENSG00000066923	0.00239666	0.98288	0.650182	20.5882	15.5602	0.145507
MTMR3	ENSG00000100330	0.00230559	0.795533	0.650123	10.2941	7.10581	0.0923199
KLHL36	ENSG00000135686	0.00504533	0.843529	0.650073	13.2353	8.45436	0.0221354
CYHR1	ENSG00000187954	0.00202962	0.925508	0.649819	31.25	25.778	0.167121
AC093157.1	ENSG00000233184	0.00287571	1	0.649496	12.1324	8.40249	0.067422
ITGA9	ENSG00000144668	0.00148333	0.103201	0.649104	19.4853	16.9087	0.196483
ZC3H3	ENSG00000014164	0.00261802	0.954255	0.648636	12.1324	9.07676	0.152908
ZNF430	ENSG00000118620	0.00248806	0.878385	0.64749	18.75	13.9004	0.14233
TBCCD1	ENSG00000113838	0.00104626	0.973165	0.646857	13.2353	10.1141	0.289151
ST7	ENSG00000004866	0.0105236	1	0.646474	11.3971	5.49793	0.00161558
CBR4	ENSG00000145439	-0.000947915	-1	0.645478	20.5882	20.6432	0.573553
POT1	ENSG00000128513	0.00935276	1	0.645446	12.5	6.58714	0.00278451
CD2AP	ENSG00000198087	0.000353529	1	0.645441	15.0735	12.2925	0.379432
DNAL4	ENSG00000100246	0.00373898	0.952492	0.645258	19.4853	13.9523	0.082672
UBR3	ENSG00000144357	0.00383393	0.85018	0.645199	13.2353	8.92116	0.0408118
TATDN3	ENSG00000203705	0.000751809	0.74704	0.645117	11.3971	8.92116	0.275477
COL9A1	ENSG00000112280	-0.00109889	0.574344	0.644665	12.1324	10.5809	0.628347
UBA2	ENSG00000126261	0.00611184	-0.141915	0.644361	62.1324	54.6162	0.0522795
C8orf44	ENSG00000213865	0.00366694	1	0.64392	11.0294	7.15768	0.0450256
DYRK4	ENSG00000010219	-0.000274122	-0.537576	0.64382	18.0147	21.4212	0.420223
LONRF1	ENSG00000154359	0.00260636	0.913788	0.643619	14.3382	10.0104	0.133512
LPP	ENSG00000145012	0.000847712	-0.163194	0.64351	46.3235	44.0871	0.308758
ZBTB21	ENSG00000173276	0.00335006	1	0.643457	12.5	8.50622	0.0524921
APEX1	ENSG00000100823	0.0311365	0.368906	0.64342	73.5294	61.0477	8.77591e-06
DDX11	ENSG00000013573	0.000309926	0.929679	0.642983	14.3382	11.2033	0.368188
ABR	ENSG00000159842	0.000342565	0.940767	0.642576	13.2353	10.2178	0.368261
Z93930.2	ENSG00000226471	0.00541436	0.937642	0.642183	11.3971	6.84647	0.0186754
ENTPD1-AS1	ENSG00000226688	0.0087464	1	0.641892	12.5	6.74274	0.00371192
APOOL	ENSG00000155008	0.00351017	0.983587	0.64186	17.2794	12.2925	0.0951134
RANGAP1	ENSG00000100401	0.00692287	0.923801	0.641567	14.7059	8.76556	0.0198014
LDLRAD4	ENSG00000168675	0.00176131	0.967118	0.641433	10.6618	7.67635	0.123835
TEX10	ENSG00000136891	0.0129636	0.914119	0.641354	22.4265	13.6929	0.00128851
ACTN4	ENSG00000130402	0.0199254	-0.271048	0.640873	65.8088	57.7282	0.000399977
ATAD3B	ENSG00000160072	0.013538	1	0.640556	13.6029	6.43154	0.000385143
BCAM	ENSG00000187244	0.0105343	0.397783	0.640484	49.2647	40.5602	0.0106835
ZNF263	ENSG00000006194	6.92668e-05	1	0.640091	17.6471	14.471	0.409933
CCDC126	ENSG00000169193	0.00123638	1	0.640028	14.3382	10.6846	0.250187
MRI1	ENSG00000037757	-0.00139654	1	0.639986	16.9118	15.0934	0.755778
LANCL1	ENSG00000115365	-0.000220965	0.958384	0.639783	14.3382	13.0705	0.490351
PGM5P4-AS1	ENSG00000231943	0.00360888	0.63555	0.639762	22.4265	17.3755	0.0817587
GTF3C2	ENSG00000115207	-0.00122977	1	0.639338	12.8676	11.0996	0.713928
ZNF738	ENSG00000172687	-0.00177254	0.955468	0.638261	18.3824	17.168	0.886059
ZSWIM4	ENSG00000132003	0.00188323	0.850943	0.637086	11.3971	8.24689	0.115281
NCOA1	ENSG00000084676	0.0260306	1	0.636952	28.3088	14.6784	4.63711e-06
SYNJ2BP	ENSG00000213463	-0.000756635	0.949428	0.636899	32.7206	29.668	0.565067
CLN6	ENSG00000128973	0.00369443	0.802773	0.636183	22.4265	17.2718	0.0841875
ARHGEF7	ENSG00000102606	0.000655471	0.759573	0.636017	22.0588	17.9979	0.304576
ADCY6	ENSG00000174233	-0.000708163	0.884337	0.635672	12.1324	10.0104	0.541889
ZCCHC14	ENSG00000140948	0.01011	1	0.635099	13.2353	6.95021	0.00192708
HIVEP2	ENSG00000010818	0.0287365	1	0.634321	13.9706	4.14938	3.54183e-07
EXD3	ENSG00000187609	-0.000745265	0.734893	0.633886	11.7647	10.4772	0.612195
AC132192.1	ENSG00000254397	0.00806272	0.828356	0.632708	13.6029	7.78008	0.00509753
TBC1D2B	ENSG00000167202	0.0021664	0.980676	0.632598	15.4412	11.6183	0.173412
ZNF322	ENSG00000181315	0.011037	0.968685	0.632451	27.5735	18.4647	0.00340589
NBPF11	ENSG00000263956	0.00894596	1	0.632381	12.5	6.69087	0.00337823
TTI1	ENSG00000101407	0.0065819	1	0.632065	16.5441	10.4253	0.0251657
NEIL2	ENSG00000154328	0.00679591	0.609461	0.63205	16.9118	12.0332	0.0189863
MEX3A	ENSG00000254726	0.00894208	-0.0951223	0.630179	33.0882	27.6971	0.0132013
CCAR2	ENSG00000158941	0.0022378	0.944738	0.629993	25	20.0207	0.156999
PLCG1	ENSG00000124181	0.00231525	0.795407	0.629925	15.8088	12.0332	0.139741
RPRD2	ENSG00000163125	0.000550097	0.769179	0.629779	20.9559	17.1162	0.314998
VASH2	ENSG00000143494	0.00193532	0.98109	0.6296	15.8088	11.7739	0.18598
RNF113A	ENSG00000125352	0.00324604	0.734535	0.629411	16.9118	12.6556	0.0927311
ATP7A	ENSG00000165240	0.00533633	0.864881	0.628996	13.2353	8.35062	0.0191443
RUSC2	ENSG00000198853	0.0276581	1	0.628977	15.0735	4.97925	5.69905e-07
WDR59	ENSG00000103091	0.00492721	0.969971	0.628833	19.8529	13.7967	0.0501566
GRID2	ENSG00000152208	-0.0017417	0.508228	0.628689	10.6618	9.85477	0.898782
MAPKAPK5	ENSG00000089022	0.00194178	0.841601	0.628527	25.3676	20.7469	0.165393
M6PR	ENSG00000003056	0.00708655	0.645466	0.628036	31.6176	32.7801	0.0269188
CDC23	ENSG00000094880	-0.000985812	0.754906	0.627916	21.6912	19.3465	0.636809
APTX	ENSG00000137074	0.000687127	0.48272	0.627632	19.4853	16.4419	0.28437
SLX4IP	ENSG00000149346	0.00494559	0.933868	0.627226	14.7059	9.43983	0.0513654
FHIT	ENSG00000189283	0.00276045	0.905061	0.627073	12.1324	8.45436	0.0716508
PCMTD2	ENSG00000203880	0.000607667	0.916667	0.626773	27.2059	22.8734	0.313663
RPP25L	ENSG00000164967	-0.001937	0.370149	0.626727	18.75	18.0498	0.928448
NOP14	ENSG00000087269	0.000562649	0.525054	0.626485	12.8676	10.944	0.296049
C8orf58	ENSG00000241852	0.00305839	1	0.625921	13.6029	9.38797	0.120499
FIGNL1	ENSG00000132436	0.00951425	1	0.625449	14.7059	9.07676	0.00852808
FAM200A	ENSG00000221909	0.00372929	1	0.624894	10.2941	6.53527	0.0438629
NEDD4L	ENSG00000049759	0.000203536	0.909814	0.624658	12.8676	9.95851	0.387008
CDK9	ENSG00000136807	-0.000322317	0.910083	0.624248	22.7941	20.0726	0.481334
GNB4	ENSG00000114450	0.00218521	0.903163	0.623895	43.75	37.2407	0.189976
NAT10	ENSG00000135372	0.00325437	1	0.622532	18.0147	12.9149	0.0974376
HENMT1	ENSG00000162639	-0.000756448	0.826674	0.622465	16.9118	14.4191	0.567168
PPM1K	ENSG00000163644	-0.000344853	0.253182	0.622237	23.5294	22.1992	0.440944
SLF2	ENSG00000119906	-0.00154134	-0.440909	0.621834	20.9559	22.251	0.77452
CCDC28A	ENSG00000024862	-9.92245e-05	1	0.621687	15.8088	12.8631	0.442234
SPRTN	ENSG00000010072	0.00187599	0.902718	0.621111	15.8088	11.7739	0.176382
ZNF93	ENSG00000184635	-0.000254527	0.904485	0.621102	12.5	9.95851	0.477808
ACYP2	ENSG00000170634	-0.00157722	0.665848	0.620466	19.8529	19.0871	0.822131
HECA	ENSG00000112406	0.0091857	1	0.620314	15.0735	8.60996	0.00295298
AC009812.3	ENSG00000254162	0.0117513	1	0.619951	10.6618	4.71992	0.000918579
CASP2	ENSG00000106144	0.00200443	0.91718	0.619808	26.1029	20.9025	0.171021
CUX1	ENSG00000257923	-0.00181546	-0.56471	0.619539	36.3971	35.3734	0.730958
SEMA5A	ENSG00000112902	-0.000298751	1	0.619408	24.2647	23.029	0.460177
DNAJC18	ENSG00000170464	-0.000616225	0.931417	0.619294	15.8088	13.2261	0.54298
NEDD4	ENSG00000069869	-0.00175645	1	0.619184	11.3971	10.3734	0.884256
DNAJC24	ENSG00000170946	0.00358506	1	0.619	13.2353	9.38797	0.100322
ZNF71	ENSG00000197951	0.00814813	0.729744	0.618627	14.3382	9.38797	0.0110083
SLC25A25	ENSG00000148339	0.00124351	0.704302	0.618269	26.1029	24.0664	0.231123
MTHFD2L	ENSG00000163738	0.0102441	-1	0.618165	10.6618	12.9149	0.00634625
CDK19	ENSG00000155111	-0.00157912	0.592434	0.617947	17.6471	17.168	0.820499
PCGF6	ENSG00000156374	0.00122296	1	0.617588	16.1765	12.2925	0.247027
MED1	ENSG00000125686	-0.00203252	-1	0.61748	13.9706	14.471	0.945884
GSTM5	ENSG00000134201	0.00382291	0.843499	0.61684	23.5294	17.5311	0.0759465
TYW5	ENSG00000162971	0.00492663	0.97972	0.615446	12.8676	9.4917	0.0592607
ZNF143	ENSG00000166478	0.0033029	0.954867	0.615005	17.2794	12.9149	0.105537
ZNF891	ENSG00000214029	0.000448664	0.808232	0.614469	11.7647	9.23237	0.318292
TMEM68	ENSG00000167904	0.00511843	0.923613	0.614379	22.0588	15.7158	0.0418895
NOC4L	ENSG00000184967	-0.000694198	1	0.614066	21.3235	18.4647	0.557339
YAF2	ENSG00000015153	-0.000417428	0.6548	0.613507	32.7206	29.7718	0.471901
IL27RA	ENSG00000104998	-0.000668877	1	0.612863	12.5	10.4253	0.576637
MIPEP	ENSG00000027001	0.00956002	1	0.612856	12.5	6.53527	0.00252211
SMYD4	ENSG00000186532	0.00512519	0.984552	0.612668	16.5441	13.6411	0.0469667
MDK	ENSG00000110492	0.108824	0.0928319	0.612482	92.2794	69.8651	2.73898e-19
MPV17L2	ENSG00000254858	0.0037194	0.874072	0.612147	13.9706	9.54357	0.0769177
PTPN1	ENSG00000196396	0.00131022	0.516675	0.612086	26.1029	21.7324	0.219624
TRIM22	ENSG00000132274	0.0121787	1	0.61182	13.9706	7.00207	0.000724149
NXPE3	ENSG00000144815	0.00313943	0.77597	0.611302	11.0294	7.36515	0.0591508
RGS14	ENSG00000169220	0.0104911	1	0.611078	10.2941	4.71992	0.0016642
RAB11B-AS1	ENSG00000269386	0.00278911	0.97169	0.610934	10.2941	6.89834	0.071458
NQO1	ENSG00000181019	0.051647	1	0.610911	26.8382	9.6473	5.60896e-11
HAP1	ENSG00000173805	0.0152666	1	0.610882	10.2941	3.83817	0.000180887
SCO2	ENSG00000130489	0.0791854	1	0.610823	30.5147	8.97303	2.31891e-16
HMGXB3	ENSG00000113716	0.00248734	0.907205	0.610612	17.6471	12.9149	0.141987
FIGN	ENSG00000182263	-0.000960518	-1	0.610313	14.3382	15.0415	0.569396
SYT10	ENSG00000110975	0.00848485	0.710365	0.60993	11.0294	5.70539	0.00426459
PLA2G4A	ENSG00000116711	0.00124549	0.960591	0.609879	14.3382	10.6846	0.248723
DAAM1	ENSG00000100592	-0.00156935	0.90982	0.609545	45.2206	40.7676	0.683203
CBX8	ENSG00000141570	0.00886876	1	0.60952	10.6618	5.34232	0.00357202
HOXA-AS2	ENSG00000253552	0.00192064	-0.859891	0.609357	9.92647	11.2033	0.161613
ANGEL2	ENSG00000174606	0.0141983	1	0.609293	20.2206	11.0996	0.000841723
RNF44	ENSG00000146083	-0.00175947	0.195	0.609033	16.1765	15.8195	0.840492
TMEM218	ENSG00000150433	0.0175192	1	0.609019	37.5	25.0519	0.000185689
INTS1	ENSG00000164880	0.00725745	0.965648	0.608875	13.2353	7.72822	0.00751362
DDHD1	ENSG00000100523	-0.00156571	0.957921	0.608744	12.1324	10.8402	0.825435
EFCAB2	ENSG00000203666	0.00417384	0.939876	0.608572	14.7059	9.75104	0.0649699
TEAD4	ENSG00000197905	0.00287571	0.831059	0.608292	12.1324	8.40249	0.067422
MAVS	ENSG00000088888	0.00586517	0.953499	0.608196	19.1176	12.8112	0.0307321
PARG	ENSG00000227345	0.00563609	0.939582	0.60757	16.1765	10.3734	0.0370527
SPEF2	ENSG00000152582	-0.000818409	0.526606	0.607235	15.4412	13.5373	0.564489
SFXN5	ENSG00000144040	0.0028821	0.903901	0.607207	15.4412	10.8921	0.12526
TMEM94	ENSG00000177728	0.000977505	1	0.607155	12.8676	9.54357	0.269991
ZNF136	ENSG00000196646	0.00396274	0.925077	0.606615	20.2206	14.5747	0.0761667
ABHD11	ENSG00000106077	0.00664938	0.951935	0.606247	20.5882	15.5602	0.0242685
ERF	ENSG00000105722	0.000333598	0.286811	0.606104	29.4118	25.4668	0.342321
ARRDC1-AS1	ENSG00000203993	0.00119312	1	0.605916	15.0735	12.0851	0.270779
PPP1R3B	ENSG00000173281	0.00141814	0.821366	0.605478	11.7647	8.81743	0.149001
BRF2	ENSG00000104221	0.00946725	0.986783	0.604989	16.1765	9.1805	0.00707181
TCP11L1	ENSG00000176148	0.0132857	1	0.604274	11.3971	4.92739	0.000444257
SASS6	ENSG00000156876	0.00175372	0.957071	0.604247	10.2941	7.36515	0.124644
TBC1D4	ENSG00000136111	0.00202143	0.926685	0.60415	16.5441	13.3817	0.182219
BTBD3	ENSG00000132640	-0.00159494	0.117703	0.603778	13.2353	12.3444	0.790348
FAM13B	ENSG00000031003	0.00387534	1	0.603736	20.9559	15.5083	0.0795553
NMRAL1	ENSG00000153406	-0.00111757	0.864235	0.603462	27.5735	25.2075	0.666078
CTSS	ENSG00000163131	0.0059901	0.877441	0.603343	11.0294	6.37967	0.0141424
TLN2	ENSG00000171914	0.00442544	0.986545	0.603241	18.0147	13.3817	0.0645462
RCBTB1	ENSG00000136144	-0.000544192	1	0.603034	11.3971	9.1805	0.543388
NUP88	ENSG00000108559	0.00579733	0.924355	0.60289	25	17.9979	0.0311928
CDADC1	ENSG00000102543	0.00117075	0.92924	0.602405	13.6029	10.2178	0.264628
TCF20	ENSG00000100207	0.007401	0.919645	0.601988	10.6618	5.70539	0.00718047
DRAM1	ENSG00000136048	0.00634343	1	0.601833	11.0294	6.27593	0.0119144
PLEKHO2	ENSG00000241839	0.00930212	0.886855	0.601646	16.5441	9.75104	0.00686329
SNCAIP	ENSG00000064692	0.0014544	-1	0.601563	11.0294	13.2261	0.189857
EEF1G	ENSG00000254772	0.0183383	1	0.601104	25.7353	14.6266	0.000141628
HUS1	ENSG00000136273	0.00469607	0.916748	0.600583	19.1176	13.3299	0.0510445
CRYBG3	ENSG00000080200	0.00395808	0.202479	0.600535	29.7794	24.8963	0.0670639
TRAPPC6A	ENSG00000007255	0.00288795	0.877296	0.600444	26.1029	21.6286	0.117528
KCTD18	ENSG00000155729	0.0156057	1	0.600335	12.8676	5.49793	0.000149342
HDAC5	ENSG00000108840	0.00208247	-1	0.600331	24.2647	28.527	0.143073
NDUFAF6	ENSG00000156170	0.000923409	1	0.600046	14.3382	10.8402	0.283822
ABCC5	ENSG00000114770	0.00575688	1	0.599858	15.4412	10.4253	0.0394472
DAPL1	ENSG00000163331	0.00278911	0.750555	0.599852	10.2941	6.89834	0.071458
TCTA	ENSG00000145022	0.0315273	0.994986	0.599614	28.3088	14.1598	4.37735e-07
ARMCX4	ENSG00000196440	0.00410265	0.980088	0.59952	12.8676	8.50622	0.0356647
TMEM206	ENSG00000065600	0.00262643	0.979199	0.599407	15.4412	11.5664	0.149565
POC1B	ENSG00000139323	0.000490918	0.980418	0.59934	13.9706	10.8921	0.324243
HAUS6	ENSG00000147874	-0.000193507	1	0.598797	11.0294	10.4253	0.473674
GLOD4	ENSG00000167699	0.00310471	0.962197	0.59876	46.6912	39.1598	0.135907
MOAP1	ENSG00000165943	-0.000563662	0.939552	0.598337	25.3676	22.1473	0.518682
CEP192	ENSG00000101639	0.00984059	1	0.597774	15.4412	8.71369	0.00215431
ZNF821	ENSG00000102984	0.00310202	0.881326	0.597708	20.5882	15.3008	0.109417
FBXW8	ENSG00000174989	0.00801169	1	0.597662	10.6618	5.54979	0.0053678
FNBP4	ENSG00000109920	0.00188361	0.969044	0.597451	43.3824	41.2863	0.220636
ZNF682	ENSG00000197124	0.00265472	0.729098	0.597433	10.6618	7.26141	0.0764759
CEP44	ENSG00000164118	0.00322763	0.962699	0.597271	15.0735	10.3734	0.105537
ZNF189	ENSG00000136870	0.00605599	0.689973	0.597141	15.4412	10.6846	0.0264164
MEX3C	ENSG00000176624	0.00507712	0.985019	0.597123	15.4412	10.3734	0.050182
SMARCA4	ENSG00000127616	0.0144446	0.697579	0.597102	51.1029	42.2199	0.00347888
LXN	ENSG00000079257	0.00900143	0.85099	0.596802	20.9559	13.9004	0.00746513
PHF11	ENSG00000136147	0.00120439	0.895674	0.596665	16.5441	13.4336	0.258982
ZNF141	ENSG00000131127	0.00864778	0.972268	0.596448	15.0735	8.76556	0.00381003
HNRNPA1	ENSG00000135486	0.0724549	0.349842	0.59639	96.3235	86.6183	5.26223e-12
FAAP100	ENSG00000185504	0.0143527	0.988207	0.596272	18.0147	9.43983	0.000754194
ZNF609	ENSG00000180357	0.00193412	-1	0.595896	13.9706	15.0415	0.160861
PLXNA1	ENSG00000114554	0.00489279	1	0.595026	11.7647	7.31328	0.024132
ZNF662	ENSG00000182983	0.00780512	1	0.594931	10.6618	5.60166	0.00591867
SNAPC3	ENSG00000164975	-0.00090018	0.59362	0.594738	28.3088	25.3631	0.602507
C2orf74	ENSG00000237651	0.00358593	0.957725	0.594587	13.2353	9.0249	0.0462838
KCNJ2	ENSG00000123700	0.0365166	0.673209	0.594244	20.2206	7.00207	9.27776e-09
POLR3F	ENSG00000132664	-0.00186238	0.37037	0.594223	12.5	12.5519	0.922346
NUDT9	ENSG00000170502	0.0148491	0.367803	0.594162	41.1765	31.7946	0.00111395
SMG6	ENSG00000070366	-0.00180321	-0.403183	0.593611	14.3382	14.7822	0.889919
ING3	ENSG00000071243	0.0029704	-0.0996055	0.593546	27.9412	25.1556	0.100502
ZFYVE27	ENSG00000155256	0.00136694	0.969713	0.593388	10.6618	7.88382	0.154124
HHLA3	ENSG00000197568	0.0012284	0.981968	0.593033	19.4853	15.3527	0.246554
UBL4A	ENSG00000102178	0.0061924	1	0.592693	16.9118	11.9813	0.0305314
DAB2IP	ENSG00000136848	0.00535659	1	0.592046	11.7647	7.15768	0.0191474
PACSIN2	ENSG00000100266	0.00161442	0.954897	0.591795	32.7206	27.4896	0.193827
CDKL5	ENSG00000008086	-0.00104622	1	0.591276	11.7647	10.0622	0.683511
KLHL24	ENSG00000114796	0.0019602	-0.985794	0.590721	23.1618	23.1328	0.15465
ZNF524	ENSG00000171443	-0.0012385	0.740949	0.590489	11.7647	10.1141	0.693561
BRAF	ENSG00000157764	0.00406312	1	0.590175	13.6029	9.07676	0.0807415
ABHD4	ENSG00000100439	0.00881026	1	0.589844	11.7647	6.1722	0.00362839
ULK3	ENSG00000140474	0.00222737	1	0.589744	17.2794	12.8631	0.164547
PTCD2	ENSG00000049883	0.00607871	0.979619	0.589514	10.6618	6.06846	0.0135987
H3F3A	ENSG00000163041	0.0689337	0.287455	0.589307	95.9559	85.6846	2.45481e-11
AL691432.2	ENSG00000272106	-0.00147516	1	0.589196	16.1765	15.7158	0.794385
ENOPH1	ENSG00000145293	-0.000825197	0.587361	0.58881	34.1912	30.0311	0.553525
CAPRIN2	ENSG00000110888	0.0158429	0.775107	0.58875	16.9118	8.35062	0.000128224
MAP3K1	ENSG00000095015	0.0056813	0.955056	0.588706	16.1765	11.0477	0.0398305
C10orf88	ENSG00000119965	0.00163121	1	0.588529	12.8676	9.1805	0.207086
PARN	ENSG00000140694	0.00126553	1	0.588493	16.5441	13.2261	0.259803
LRIF1	ENSG00000121931	0.00169151	1	0.588442	13.6029	11.0477	0.217413
MCM7	ENSG00000166508	0.00711221	0.463973	0.587787	42.2794	33.195	0.0277497
HERC1	ENSG00000103657	-0.00120089	-1	0.587044	21.6912	22.3548	0.64304
SPTLC1	ENSG00000090054	0.0053224	0.985991	0.586781	16.1765	11.2033	0.0457874
INIP	ENSG00000148153	0.0015221	0.950024	0.586665	23.5294	18.7759	0.211804
FAM222B	ENSG00000173065	0.000114112	0.966152	0.586664	10.6618	8.71369	0.327435
AGBL5	ENSG00000084693	0.00720974	0.384085	0.58657	16.5441	13.1743	0.0173535
AC245452.1	ENSG00000224086	0.00304531	1	0.586234	10.2941	6.79461	0.0624429
IFT81	ENSG00000122970	-0.00116732	0.0220318	0.584656	23.1618	21.888	0.651852
SENP1	ENSG00000079387	0.00364351	0.980233	0.584379	11.3971	7.46888	0.0454307
PRDM4	ENSG00000110851	0.0076014	1	0.584233	12.5	7.05394	0.00640476
UTP25	ENSG00000117597	0.00250061	1	0.583373	13.2353	9.28423	0.152313
FANCL	ENSG00000115392	0.00516095	0.879584	0.583008	29.7794	24.1701	0.0417908
KTN1	ENSG00000126777	-0.000670118	0.84387	0.582735	68.75	64.9378	0.523211
URGCP	ENSG00000106608	0.00896877	1	0.582469	17.2794	10.3216	0.009263
INVS	ENSG00000119509	0.00529292	1	0.582358	10.2941	6.0166	0.0200143
VAMP4	ENSG00000117533	0.00212938	0.956382	0.58201	13.6029	9.8029	0.178649
FAM131A	ENSG00000175182	0.00284363	0.98225	0.581923	15.4412	12.0332	0.13197
EBF1	ENSG00000164330	-0.00160608	-0.0747837	0.581301	52.2059	48.1846	0.666605
TMEM123	ENSG00000152558	-0.00129463	0.763709	0.581084	42.6471	39.056	0.648858
ZBTB2	ENSG00000181472	0.00979847	0.794019	0.580965	20.9559	14.1079	0.00518713
SPOUT1	ENSG00000198917	0.00315228	0.950796	0.580948	17.2794	12.6037	0.111314
MAPKAPK5-AS1	ENSG00000234608	0.00490171	0.530889	0.580599	23.5294	18.8797	0.0426241
FAM161B	ENSG00000156050	0.00957496	1	0.580545	11.0294	5.44606	0.00254425
YAE1D1	ENSG00000241127	0.00103473	0.962708	0.580502	23.1618	18.7241	0.25982
USP38	ENSG00000170185	0.00714764	1	0.580464	12.1324	6.89834	0.00798522
CWF19L1	ENSG00000095485	-0.0014036	0.887417	0.57995	13.2353	11.6183	0.758062
C1orf131	ENSG00000143633	0.00217845	0.982932	0.579922	20.2206	16.4419	0.165886
GVQW3	ENSG00000179240	0.00713752	1	0.57958	10.2941	5.49793	0.00816766
NBR1	ENSG00000188554	-0.000948158	0.975955	0.579511	28.6765	25.8817	0.606263
PEX1	ENSG00000127980	0.00486563	1	0.579133	13.9706	9.3361	0.057301
CERK	ENSG00000100422	-0.00146905	0.973048	0.579103	16.5441	15.1971	0.791679
CTBS	ENSG00000117151	0.0123715	0.815517	0.57891	19.4853	12.1369	0.00163031
SLFN5	ENSG00000166750	-5.20608e-05	0.886351	0.578695	11.3971	10.6846	0.437461
SULT1C4	ENSG00000198075	0.00450416	1	0.578689	17.6471	12.1369	0.0561314
EXOG	ENSG00000157036	0.000900011	1	0.578672	17.2794	13.4855	0.284206
WDR55	ENSG00000120314	-0.00127359	0.658464	0.578429	15.4412	13.7448	0.686174
CDC42SE2	ENSG00000158985	-0.000115847	0.961905	0.577977	14.7059	14.2116	0.453763
NMD3	ENSG00000169251	0.00201594	0.607071	0.577499	38.9706	33.7656	0.191919
ABCC9	ENSG00000069431	-0.00170625	-0.533638	0.576654	20.9559	21.6286	0.841239
RHBDD2	ENSG00000005486	0.00125319	0.913845	0.576422	31.6176	26.5041	0.230113
STX16	ENSG00000124222	-0.000109166	1	0.576331	20.5882	19.139	0.439981
SESN3	ENSG00000149212	-9.99966e-05	0.708488	0.576149	32.3529	28.3195	0.425419
ZNF720	ENSG00000197302	0.0021839	1	0.576056	16.1765	12.6037	0.172356
SCARF2	ENSG00000244486	0.00959804	0.976608	0.575863	21.6912	13.6411	0.00609911
TNS2	ENSG00000111077	0.00817521	0.710097	0.575622	45.9559	37.3963	0.0167821
SEMA4C	ENSG00000168758	0.00151541	0.873527	0.575411	26.1029	21.11	0.208237
OTUD6B	ENSG00000155100	0.00185953	0.949945	0.574867	10.2941	7.31328	0.117534
RBL1	ENSG00000080839	0.0059901	0.961538	0.574499	11.0294	6.37967	0.0141424
PTBP2	ENSG00000117569	-0.00108276	-0.155266	0.574324	13.9706	14.5747	0.675485
MRM3	ENSG00000171861	-2.75782e-05	0.942152	0.574201	15.0735	12.3444	0.439691
AKNA	ENSG00000106948	0.00198336	0.926247	0.57411	12.8676	9.0249	0.176703
KDM5D	ENSG00000012817	0.000942393	0.957152	0.573942	11.0294	8.45436	0.195898
ACCS	ENSG00000110455	0.00489314	1	0.573782	10.6618	6.43154	0.024344
NLE1	ENSG00000073536	0.00241708	0.957071	0.573582	11.3971	7.98755	0.0863573
BPNT1	ENSG00000162813	-0.00146619	0.384615	0.573118	15.0735	14.3154	0.732652
CCDC57	ENSG00000176155	0.00301329	1	0.572982	11.0294	7.41701	0.063169
ZNF326	ENSG00000162664	0.00722398	0.610221	0.572975	46.3235	37.7075	0.0258585
BCL9L	ENSG00000186174	0.00674832	1	0.572698	13.2353	7.88382	0.00959797
SYMPK	ENSG00000125755	-0.000314142	0.440865	0.572623	36.3971	33.0394	0.4539
CHTF18	ENSG00000127586	0.00615336	0.958813	0.57136	15.8088	9.90664	0.0298376
METTL6	ENSG00000206562	0.0060146	0.953804	0.570945	13.9706	8.71369	0.0136621
NAF1	ENSG00000145414	0.0031098	1	0.570941	22.4265	16.9606	0.107533
CDK17	ENSG00000059758	0.00230332	0.834058	0.570664	14.3382	10.4772	0.14233
DUSP3	ENSG00000108861	-0.000148024	0.713181	0.570342	16.1765	13.4855	0.456352
STK4	ENSG00000101109	0.00304347	0.973618	0.57034	22.4265	16.8568	0.108932
ZNF140	ENSG00000196387	0.000883112	0.783984	0.570114	16.1765	12.8631	0.262331
SMG5	ENSG00000198952	1.80954e-05	1	0.569943	12.5	9.8029	0.429981
SHPK	ENSG00000197417	0.00430673	1	0.569386	11.7647	7.52075	0.032393
ATP11C	ENSG00000101974	-0.000539567	0.674395	0.569313	15.8088	13.3299	0.50972
TUBGCP5	ENSG00000275835	0.00743959	1	0.568626	16.1765	9.90664	0.0154878
FAM174A	ENSG00000174132	-0.000777693	1	0.568235	23.8971	21.0581	0.563663
SHISA2	ENSG00000180730	-0.000295196	0.666067	0.568225	11.7647	9.6473	0.436406
HARS2	ENSG00000112855	0.00360967	0.979647	0.568086	12.1324	8.09129	0.0460152
VCAM1	ENSG00000162692	-5.93274e-05	0.866855	0.567419	20.9559	18.3091	0.416119
PFDN6	ENSG00000204220	0.0178448	0.995861	0.56729	48.1618	34.2842	0.000357531
HKR1	ENSG00000181666	0.00234172	1	0.567262	18.3824	13.6411	0.147508
UTP15	ENSG00000164338	0.00496327	0.957942	0.567216	12.5	7.88382	0.0231782
GLCE	ENSG00000138604	0.000500296	1	0.567153	10.2941	8.09129	0.256821
ECM2	ENSG00000106823	-0.00203201	0.908602	0.567128	12.1324	11.9813	0.983373
CRYZ	ENSG00000116791	0.00306141	1	0.566948	24.6324	18.8278	0.107023
BAK1	ENSG00000030110	0.00124841	0.738624	0.566512	17.6471	14.0041	0.225407
SMPDL3A	ENSG00000172594	0.00159437	1	0.566159	13.6029	9.85477	0.20658
ACAD8	ENSG00000151498	0.00318353	1	0.566018	15.4412	11.0996	0.115823
SKA3	ENSG00000165480	0.0024161	0.885176	0.565559	11.0294	7.67635	0.0865673
TMEM231	ENSG00000205084	0.00346277	0.941631	0.565058	14.3382	9.6473	0.0952526
NFRKB	ENSG00000170322	0.00153854	0.980152	0.565037	16.9118	12.7593	0.212921
TRAPPC9	ENSG00000167632	0.00336696	0.973996	0.56503	11.7647	7.88382	0.0522966
APTR	ENSG00000214293	8.62875e-05	0.866142	0.564629	10.2941	8.40249	0.333963
ZNF689	ENSG00000156853	-0.000978851	-1	0.56456	10.6618	12.8631	0.575862
HOXC9	ENSG00000180806	-0.00104826	0.905166	0.564503	35.6618	31.7946	0.595519
SAP130	ENSG00000136715	0.00578815	1	0.564409	13.2353	8.19502	0.0153275
RNF141	ENSG00000110315	0.00745801	0.915573	0.564292	21.6912	14.3154	0.0159383
SLC43A3	ENSG00000134802	0.00405245	0.966249	0.563993	20.2206	14.6266	0.0723288
HPS4	ENSG00000100099	0.00704828	0.989487	0.563807	22.7941	17.4274	0.0200162
LRRC28	ENSG00000168904	0.00303772	1	0.563707	18.3824	13.4855	0.115099
TTPAL	ENSG00000124120	0.00812279	1	0.563506	18.3824	11.4627	0.0114747
ULK1	ENSG00000177169	0.00165952	1	0.563248	10.6618	7.72822	0.131024
SDC4	ENSG00000124145	0.00665448	0.945924	0.562471	15.0735	10.7365	0.0249869
C16orf70	ENSG00000125149	0.0087464	1	0.562441	12.5	6.74274	0.00371192
AC006480.2	ENSG00000273448	0.0045319	1	0.562392	12.5	8.03942	0.0287709
BCOR	ENSG00000183337	0.00084919	1	0.562392	13.2353	9.90664	0.293159
NFATC2IP	ENSG00000176953	-0.000101363	1	0.561855	18.75	17.5311	0.437563
WDFY2	ENSG00000139668	-0.00197899	0.385321	0.561472	15.4412	14.9896	0.966992
BICD2	ENSG00000185963	6.27072e-05	1	0.561106	16.5441	13.5892	0.41698
ZNF254	ENSG00000213096	0.000619394	0.953187	0.561065	17.2794	13.6411	0.316996
TAPBPL	ENSG00000139192	0.011237	0.969905	0.560779	10.6618	4.82365	0.00116819
POLR2J2	ENSG00000228049	-0.00189395	-0.125296	0.560684	12.5	12.5519	0.936662
CEP295	ENSG00000166004	0.00724371	0.987235	0.560576	15.0735	9.95851	0.0197989
KLHL8	ENSG00000145332	-0.00171494	0.658291	0.560367	12.1324	11.0996	0.879591
SPRED2	ENSG00000198369	0.000168316	-0.119155	0.560344	13.2353	12.3444	0.349958
RRP12	ENSG00000052749	0.00687023	0.985417	0.560082	15.0735	9.1805	0.0228641
PES1	ENSG00000100029	0.00682407	0.945569	0.559951	33.0882	25.7261	0.0204339
STAU2	ENSG00000040341	0.000177251	0.946245	0.559947	23.1618	21.6805	0.382717
HDHD2	ENSG00000167220	0.000513925	0.890499	0.559641	25	20.9025	0.319634
CYP46A1	ENSG00000036530	0.00815041	1	0.559234	13.2353	7.46888	0.00489709
PCGF1	ENSG00000115289	0.00211201	0.642586	0.559216	14.3382	11.3071	0.149632
ZRANB3	ENSG00000121988	8.62875e-05	1	0.558599	10.2941	8.40249	0.333963
PNISR	ENSG00000132424	0.0116377	0.993219	0.557991	79.4118	72.5622	0.0169436
GATAD2A	ENSG00000167491	0.000810865	1	0.557669	18.3824	14.6266	0.297225
TRPM4	ENSG00000130529	0.00316258	0.984332	0.557621	18.3824	14.056	0.110393
BRPF3	ENSG00000096070	0.0124934	1	0.557329	11.3971	5.08299	0.000642689
GPATCH8	ENSG00000186566	0.000616344	0.987082	0.556938	45.9559	41.9087	0.339974
WDR5	ENSG00000196363	0.00435778	0.982292	0.556418	16.1765	12.9149	0.0679351
GSTCD	ENSG00000138780	0.00302719	1	0.556281	10.6618	7.10581	0.062866
BROX	ENSG00000162819	0.00863174	0.864789	0.555916	27.2059	18.9315	0.00879127
HEATR1	ENSG00000119285	0.000683418	0.652846	0.555715	15.8088	12.7075	0.291026
ORAI1	ENSG00000276045	0.00962702	0.988087	0.55548	12.8676	6.79461	0.00243276
LDAH	ENSG00000118961	-0.00131908	1	0.555477	12.8676	11.2033	0.742128
GAN	ENSG00000261609	0.00144722	0.880959	0.555246	15.4412	11.5145	0.223372
AJUBA	ENSG00000129474	0.00801751	-0.27719	0.554603	17.2794	15.8195	0.0116734
DIABLO	ENSG00000184047	0.000150407	0.929607	0.554146	10.2941	8.35062	0.320177
CLEC16A	ENSG00000038532	0.0114831	1	0.554107	11.3971	5.29046	0.00103089
AVL9	ENSG00000105778	0.00118438	0.845911	0.554019	15.0735	11.722	0.230354
DTD2	ENSG00000129480	0.00456665	0.782914	0.55389	15.0735	10.4253	0.0509934
MTG1	ENSG00000148824	0.00486847	0.739801	0.553718	20.2206	14.8859	0.0449204
SLC31A1	ENSG00000136868	0.0195425	1	0.553611	26.1029	15.4046	8.57289e-05
AFAP1	ENSG00000196526	0.0494393	1	0.553391	31.6176	13.3817	1.44777e-10
AARS2	ENSG00000124608	0.00304531	1	0.553237	10.2941	6.79461	0.0624429
ERI2	ENSG00000196678	0.00781103	1	0.552987	11.7647	6.43154	0.0058339
SIAH1	ENSG00000196470	0.00501037	0.864047	0.552648	29.4118	22.1473	0.0447905
EPDR1	ENSG00000086289	0.00447754	0.903867	0.552505	10.2941	6.27593	0.0300554
LNPEP	ENSG00000113441	0.00267503	1	0.551731	15.4412	12.3444	0.140388
WHAMM	ENSG00000156232	0.00865596	0.988719	0.55145	18.3824	11.3589	0.0102999
SKA1	ENSG00000154839	0.00636432	0.973149	0.551447	10.2941	5.70539	0.0118865
FBXL17	ENSG00000145743	0.00697461	0.98247	0.5514	11.3971	6.37967	0.00873096
DHX40	ENSG00000108406	0.00186768	1	0.551121	19.8529	15.1971	0.183212
RPP14	ENSG00000163684	0.00546162	1	0.551042	12.1324	7.41701	0.0181409
SLC18B1	ENSG00000146409	0.00172816	-1	0.55071	14.7059	15.4564	0.172878
ANKRD10	ENSG00000088448	1.63628e-05	0.260617	0.550314	40.4412	36.9813	0.405502
GPR89B	ENSG00000188092	0.00949712	0.986737	0.550236	13.2353	7.10581	0.00258005
ENTPD1	ENSG00000138185	-0.000750636	-1	0.54928	11.0294	12.1888	0.51279
PYCR2	ENSG00000143811	-0.00203037	0.5706	0.549051	23.8971	24.0145	0.974356
CEP112	ENSG00000154240	0.00343933	0.923218	0.548921	17.6471	12.6556	0.0970926
TTC31	ENSG00000115282	0.00634863	1	0.54848	11.7647	6.84647	0.0118134
POU2F1	ENSG00000143190	0.01018	0.948518	0.548473	16.1765	14.3672	0.00519396
NHS	ENSG00000188158	0.00787502	1	0.548298	12.8676	7.26141	0.00560206
CC2D2A	ENSG00000048342	0.000584829	0.9106	0.548291	23.5294	19.8133	0.30381
C3orf70	ENSG00000187068	0.000809988	0.978442	0.548121	16.1765	12.5519	0.290114
GRK4	ENSG00000125388	-0.00170187	0.547667	0.548007	14.3382	13.1743	0.843561
GCFC2	ENSG00000005436	0.00123836	0.694774	0.54777	18.75	16.9087	0.247394
UBE2W	ENSG00000104343	-0.000521653	0.904695	0.547498	26.8382	23.4959	0.509716
GPR137B	ENSG00000077585	0.00926986	0.968453	0.547318	14.7059	8.29876	0.00284108
RASA2	ENSG00000155903	-0.00024344	0.338757	0.547125	16.1765	14.4191	0.421505
MAP4K2	ENSG00000168067	-4.63946e-05	1	0.547094	14.7059	12.3963	0.447984
FBF1	ENSG00000188878	0.00607871	1	0.54706	10.6618	6.06846	0.0135987
VASH1	ENSG00000071246	0.0132431	0.989348	0.546696	17.2794	9.28423	0.00149053
TGDS	ENSG00000088451	0.0108968	1	0.546663	19.4853	11.5145	0.00383711
CYSLTR1	ENSG00000173198	0.0145306	0.961976	0.546457	12.8676	5.70539	0.000244537
MYBBP1A	ENSG00000132382	0.00149249	1	0.546434	11.3971	8.45436	0.143279
RPAIN	ENSG00000129197	-0.00155054	1	0.546061	47.7941	44.2427	0.707887
THOC1	ENSG00000079134	0.000774011	1	0.545958	23.1618	18.9315	0.288973
PHLDA1	ENSG00000139289	0.0198472	0.363603	0.545955	53.3088	41.5975	0.000249004
ZSCAN26	ENSG00000197062	0.0103406	0.874049	0.545584	20.2206	12.7075	0.0040232
KLHL42	ENSG00000087448	0.00407207	0.975662	0.545389	19.1176	15.0934	0.0735321
MED17	ENSG00000042429	0.00506017	0.988531	0.544376	36.3971	28.7863	0.0419915
NECAP1	ENSG00000089818	0.00405923	0.973561	0.543943	26.1029	22.8216	0.0715572
CXorf56	ENSG00000018610	-0.00190494	1	0.54372	13.2353	12.5519	0.944578
UTP20	ENSG00000120800	0.00308992	0.967417	0.542991	16.5441	11.7739	0.113178
IRF2	ENSG00000168310	0.00398267	0.949981	0.542511	24.6324	18.4129	0.0725535
SKP2	ENSG00000145604	0.00397666	1	0.542075	17.6471	14.7303	0.0756395
XRCC1	ENSG00000073050	0.00226287	0.880938	0.541824	34.1912	28.3195	0.183212
RBBP5	ENSG00000117222	0.0012127	0.84228	0.541715	16.5441	13.9004	0.261578
GTPBP3	ENSG00000130299	-0.00161222	0.952909	0.541505	18.75	17.4793	0.837014
BORCS5	ENSG00000165714	0.00437054	0.979025	0.541483	12.8676	8.40249	0.031128
IFT140	ENSG00000187535	0.0122797	1	0.541405	10.6618	4.61618	0.000718197
CHAF1B	ENSG00000159259	0.000529953	0.878093	0.541181	11.3971	8.60996	0.307648
LUC7L	ENSG00000007392	0.0315208	0.967761	0.541138	50.7353	35.6846	1.08358e-06
IFITM2	ENSG00000185201	0.0425991	-0.0368015	0.540954	83.4559	74.1183	1.42392e-07
CDK6	ENSG00000105810	-0.000143129	0.906097	0.540843	43.0147	38.0705	0.448686
MDM4	ENSG00000198625	0.0079096	0.641664	0.540801	45.9559	37.4481	0.0190537
TRADD	ENSG00000102871	0.00871351	0.912164	0.540715	13.2353	7.31328	0.00374369
CHMP7	ENSG00000147457	0.00273325	0.879938	0.540475	22.4265	17.1162	0.127219
SEL1L	ENSG00000071537	0.0820658	1	0.540097	49.2647	21.9398	4.73192e-17
METTL4	ENSG00000101574	0.00253587	1	0.539672	12.1324	8.55809	0.0807443
UBE4B	ENSG00000130939	0.00395679	0.936105	0.539202	19.8529	14.1598	0.0748106
RIT1	ENSG00000143622	0.00237305	0.829263	0.539096	26.4706	20.9025	0.143062
OXNAD1	ENSG00000154814	0.00515287	1	0.539016	11.0294	6.639	0.0213252
PTGER3	ENSG00000050628	0.0323622	1	0.538885	12.8676	3.06017	6.93596e-08
GBA2	ENSG00000070610	0.00804508	0.957816	0.538347	16.1765	9.59544	0.013151
LCOR	ENSG00000196233	0.0118746	1	0.537679	20.5882	13.1743	0.00260642
UBR2	ENSG00000024048	0.00159015	1	0.537182	16.9118	13.9004	0.220446
C20orf194	ENSG00000088854	0.00257184	1	0.537055	17.6471	12.9149	0.133022
FBXO42	ENSG00000037637	0.00219655	0.958473	0.536955	16.1765	11.7739	0.161604
EFCAB7	ENSG00000203965	0.00129061	1	0.536712	11.0294	8.24689	0.160642
TARSL2	ENSG00000185418	0.00469729	0.551713	0.536248	14.7059	11.2552	0.0482025
BAG5	ENSG00000166170	0.000120697	0.975827	0.536142	17.6471	16.1307	0.403428
ATG13	ENSG00000175224	0.00311251	1	0.536132	16.5441	12.5519	0.119312
TRMU	ENSG00000100416	0.0110536	1	0.535874	18.3824	12.2925	0.0037972
RICTOR	ENSG00000164327	0.00670777	0.970084	0.535619	27.2059	19.3983	0.0215672
ZNF34	ENSG00000196378	0.00935084	1	0.535546	11.0294	5.49793	0.00283165
SNHG25	ENSG00000266402	-0.00157976	0.733652	0.535418	13.9706	12.5519	0.819493
CBWD5	ENSG00000147996	-0.000173041	0.982789	0.53523	25	22.0954	0.44629
UMAD1	ENSG00000219545	0.00416746	1	0.535034	14.7059	9.69917	0.0664526
ZNF592	ENSG00000166716	0.00313943	0.981512	0.534698	11.0294	7.36515	0.0591508
LINC00665	ENSG00000232677	0.00661629	0.987697	0.534664	19.4853	12.7593	0.0231726
TOP3A	ENSG00000177302	0.00128538	1	0.534584	13.2353	10.166	0.254919
MAP3K13	ENSG00000073803	0.0140689	0.336428	0.533837	55.5147	45.9025	0.00242029
USP13	ENSG00000058056	0.00542214	0.987532	0.532757	13.9706	8.92116	0.0182719
RASL11B	ENSG00000128045	0.000248309	0.658352	0.532645	20.9559	17.2718	0.369741
VASP	ENSG00000125753	0.0130097	0.037763	0.532573	49.2647	41.027	0.00230354
NADK2	ENSG00000152620	0.00627884	1	0.532566	13.9706	8.86929	0.032816
SMNDC1	ENSG00000119953	7.48915e-05	1	0.53237	26.1029	23.8589	0.396804
FAM13A	ENSG00000138640	-0.000321333	0.903811	0.53219	25.3676	23.3921	0.477808
CD46	ENSG00000117335	0.002768	0.583376	0.531913	45.5882	38.3299	0.152349
RNFT1	ENSG00000189050	0.00513952	0.355345	0.531734	16.5441	13.3817	0.0420737
EEF1E1	ENSG00000124802	0.00517486	0.959239	0.531655	43.0147	34.6473	0.0580551
SERGEF	ENSG00000129158	0.0108178	1	0.531359	12.1324	5.96473	0.00139427
RAD51C	ENSG00000108384	0.00250716	1	0.531319	28.6765	24.1701	0.137603
CHGB	ENSG00000089199	0.0205775	1	0.531289	11.7647	3.94191	1.53836e-05
HSDL1	ENSG00000103160	0.00255941	0.813629	0.531023	17.2794	12.9149	0.126655
BOLA2B	ENSG00000169627	-0.00109341	0.813826	0.530767	14.7059	12.7075	0.652801
PHC1	ENSG00000111752	0.00499182	1	0.530706	19.4853	13.6411	0.0495499
PDLIM5	ENSG00000163110	0.00588428	0.117679	0.530559	28.3088	21.9917	0.0291425
ATG14	ENSG00000126775	0.00300783	0.919263	0.530278	15.8088	11.2033	0.10619
NIN	ENSG00000100503	-1.38124e-05	0.95393	0.529648	19.4853	16.1307	0.417275
C14orf93	ENSG00000100802	0.000816279	0.743929	0.529516	10.2941	7.88382	0.211964
INPP5K	ENSG00000132376	0.00674832	0.982356	0.529149	13.2353	7.88382	0.00959797
ITPR2	ENSG00000123104	0.0050618	1	0.529005	13.2353	9.38797	0.0529416
ASB6	ENSG00000148331	0.00526157	1	0.528956	12.5	7.78008	0.0199597
DENND4C	ENSG00000137145	0.0119557	0.97674	0.528482	13.9706	7.05394	0.000803949
TCHP	ENSG00000139437	0.00758973	1	0.528403	16.1765	10.2178	0.0171536
MDN1	ENSG00000112159	0.00617771	0.80015	0.527904	15.4412	9.95851	0.0258364
TTC21B	ENSG00000123607	0.00101048	1	0.527864	13.2353	9.85477	0.262247
PRKCE	ENSG00000171132	0.02142	1	0.527834	11.0294	3.37137	1.06128e-05
AC020656.1	ENSG00000257764	0.00669895	0.982785	0.527619	11.7647	6.74274	0.00994468
AC012306.2	ENSG00000272667	0.0175913	0.98603	0.527313	23.5294	13.0187	0.000200041
DMTF1	ENSG00000135164	0.00681456	0.952158	0.527156	21.3235	16.805	0.0224099
GSE1	ENSG00000131149	-0.000367008	1	0.526791	16.1765	13.3817	0.491531
DHX33	ENSG00000005100	0.00221365	1	0.526531	12.1324	8.71369	0.0959442
ZC3H14	ENSG00000100722	0.0022039	0.934482	0.526206	39.7059	33.2988	0.19129
CUL5	ENSG00000166266	0.00718108	0.962673	0.526178	33.8235	25.1556	0.0170867
NVL	ENSG00000143748	0.00209977	0.984692	0.525548	18.0147	13.8485	0.17226
HOXA3	ENSG00000105997	0.000857991	1	0.525413	22.4265	18.2054	0.279145
WDR19	ENSG00000157796	0.0132965	1	0.525409	13.6029	6.4834	0.000429941
FBXO22	ENSG00000167196	0.00364943	1	0.525387	26.4706	20.5913	0.0843612
STYX	ENSG00000198252	0.00287689	0.978365	0.525256	12.5	8.71369	0.0672474
HOMER3	ENSG00000051128	-0.000414757	0.514312	0.524978	17.6471	15.1452	0.47261
ZNF33A	ENSG00000189180	0.000501269	1	0.524541	21.3235	18.1535	0.339192
NEK4	ENSG00000114904	0.00212581	0.601266	0.52366	14.7059	11.6183	0.148571
NUP43	ENSG00000120253	0.00112814	1	0.523624	12.8676	9.43983	0.261334
ZNF268	ENSG00000090612	0.00123215	1	0.52348	19.8529	15.6639	0.235402
APBA3	ENSG00000011132	0.00377826	1	0.523238	11.3971	7.41701	0.0424643
TMEM132A	ENSG00000006118	0.0169266	0.965574	0.523048	18.0147	9.43983	0.000298665
SRC	ENSG00000197122	0.00581564	0.910585	0.523009	10.2941	5.861	0.015491
TRPC6	ENSG00000137672	0.0153169	0.858799	0.522653	14.3382	6.58714	0.000167575
SRFBP1	ENSG00000151304	0.00281309	0.886557	0.522343	29.7794	23.7033	0.118033
NUDT19	ENSG00000213965	-7.93535e-06	0.635995	0.522303	10.6618	8.81743	0.35522
LRCH3	ENSG00000186001	0.00592864	1	0.522269	23.5294	16.4938	0.0303174
FOXN2	ENSG00000170802	0.00131497	1	0.52218	13.9706	10.3734	0.245964
CCDC157	ENSG00000187860	0.00124059	0.778626	0.521885	11.7647	8.92116	0.164547
PARP14	ENSG00000173193	0.000945135	0.899166	0.521214	16.5441	12.9149	0.268549
EIF1AD	ENSG00000175376	0.0104166	0.987988	0.520932	16.1765	9.38797	0.00521059
DOK4	ENSG00000125170	0.00109858	1	0.520906	17.2794	13.3817	0.261759
XKR8	ENSG00000158156	0.00696297	0.935946	0.520628	18.75	12.1369	0.0210539
ZNF280B	ENSG00000275004	0.00976005	1	0.520483	10.2941	4.87552	0.00235188
MTURN	ENSG00000180354	0.00383626	1	0.51984	10.6618	6.79461	0.0414593
CCNYL1	ENSG00000163249	0.026254	1	0.519758	14.3382	4.71992	1.09473e-06
MCPH1	ENSG00000147316	-0.00138305	1	0.51963	16.5441	15.8714	0.766915
DXO	ENSG00000204348	0.00706259	1	0.51936	18.75	12.9668	0.0209549
HGH1	ENSG00000235173	0.00557755	0.979363	0.51934	11.3971	6.79461	0.0172201
NELFCD	ENSG00000101158	0.00318566	0.788499	0.519208	50.7353	43.6722	0.127486
PTPRD-AS1	ENSG00000225706	0.00976989	1	0.519188	12.5	6.4834	0.00228049
MYNN	ENSG00000085274	0.00400157	1	0.519092	23.8971	17.8423	0.0725951
ATMIN	ENSG00000166454	0.00745824	1	0.518922	16.9118	10.4253	0.0172391
FOXK1	ENSG00000164916	0.00554329	0.969991	0.518842	25.3676	18.4647	0.0368637
LENG1	ENSG00000105617	0.00786439	0.981607	0.518802	27.5735	19.7614	0.0134878
PPP1R3E	ENSG00000235194	0.00546432	0.981293	0.518588	10.2941	5.96473	0.0184052
PYGO2	ENSG00000163348	0.000961739	1	0.518261	12.5	10.529	0.29497
TTC38	ENSG00000075234	-0.000271284	0.975775	0.517597	19.1176	16.1826	0.47491
TAF8	ENSG00000137413	0.0056874	0.954044	0.517466	20.5882	14.2116	0.0329012
LYZ	ENSG00000090382	-0.00111249	0.610714	0.517371	12.5	11.0477	0.628126
FOXRED1	ENSG00000110074	-0.000468254	0.967727	0.517222	13.9706	11.6701	0.529795
ZDHHC21	ENSG00000175893	0.00136673	1	0.517159	14.7059	11.0996	0.244101
JMY	ENSG00000152409	0.00716099	1	0.517137	11.3971	6.3278	0.00798658
ASTE1	ENSG00000034533	0.00366694	1	0.516766	11.0294	7.15768	0.0450256
TSTD2	ENSG00000136925	0.00117309	1	0.516722	13.6029	10.0622	0.24903
ZNF814	ENSG00000204514	-0.000572649	-0.885622	0.516607	14.7059	17.6867	0.475943
ZNF883	ENSG00000228623	0.0113849	1	0.516312	16.9118	9.59544	0.00341911
POGZ	ENSG00000143442	0.000477635	0.965223	0.516076	34.9265	31.0166	0.414582
GPATCH4	ENSG00000160818	0.0021488	0.986667	0.515915	26.8382	21.4212	0.159269
USP19	ENSG00000172046	0.00732951	0.980769	0.515723	12.1324	6.84647	0.00732329
PGGT1B	ENSG00000164219	0.00227241	0.982745	0.515555	20.9559	16.027	0.155831
UBE3D	ENSG00000118420	0.00648632	0.877443	0.515426	14.7059	9.28423	0.0222597
YRDC	ENSG00000196449	0.00869723	0.914968	0.515359	20.9559	13.278	0.00929749
CCDC71	ENSG00000177352	0.00790624	0.957429	0.515332	18.75	11.8257	0.0125944
TRIT1	ENSG00000043514	0.00633078	1	0.515291	16.1765	10.6846	0.0295259
SLC25A24	ENSG00000085491	0.00257376	0.991376	0.515172	37.8676	32.1058	0.169298
PATL1	ENSG00000166889	0.0161905	1	0.514982	20.5882	11.4108	0.000399195
NHLRC2	ENSG00000196865	0.00158245	1	0.514778	19.4853	16.39	0.214445
NPW	ENSG00000183971	0.0196499	0.411674	0.514532	43.75	31.8983	0.000151759
SDHAF4	ENSG00000154079	0.0171446	0.942054	0.514178	14.7059	6.4834	7.17384e-05
CHCHD4	ENSG00000163528	0.00582982	0.984896	0.51404	15.4412	10.529	0.0373294
DMAP1	ENSG00000178028	-0.000875869	1	0.51384	33.0882	30.0311	0.593303
WIZ	ENSG00000011451	0.00739931	1	0.513759	14.7059	9.59544	0.0201813
AC068888.1	ENSG00000257337	0.00374721	0.961238	0.513698	13.2353	8.71369	0.0773384
METAP1	ENSG00000164024	0.00523085	0.789655	0.51369	24.6324	17.7905	0.0408696
AL021368.2	ENSG00000272316	0.00636814	0.964962	0.513582	13.6029	8.29876	0.0115306
MOSMO	ENSG00000185716	0.00270503	0.979141	0.513499	14.3382	9.95851	0.131497
CSNK1G3	ENSG00000151292	0.0077594	0.931139	0.51344	29.4118	21.11	0.0137315
ANO1	ENSG00000131620	0.00205246	-0.885506	0.513149	7.35294	11.0996	0.141323
TTLL3	ENSG00000214021	0.00489279	1	0.51313	11.7647	7.31328	0.024132
TSPAN9	ENSG00000011105	-0.00175277	0.95841	0.51299	19.1176	18.361	0.880399
ASF1A	ENSG00000111875	0.00816989	0.544064	0.512858	38.9706	30.083	0.0173156
CDK8	ENSG00000132964	0.0029306	0.944835	0.512817	16.9118	13.0705	0.127522
FBXL4	ENSG00000112234	0.0135684	1	0.512751	13.9706	6.69087	0.000378441
HMG20B	ENSG00000064961	0.00132909	1	0.512113	51.4706	45.9025	0.329623
FLOT2	ENSG00000132589	0.00382131	1	0.511701	15.4412	10.6846	0.0858419
CCDC112	ENSG00000164221	0.000183221	1	0.511462	12.8676	10.529	0.408806
WDR75	ENSG00000115368	0.0132984	0.993299	0.511434	28.6765	19.6577	0.00126826
PRKAA1	ENSG00000132356	0.00746088	0.950839	0.511324	25.7353	17.9979	0.0160833
GGA2	ENSG00000103365	0.0150668	0.771803	0.511112	31.25	21.6286	0.000493592
TIAL1	ENSG00000151923	0.0279528	1	0.510945	52.5735	42.1162	4.61912e-06
CXorf38	ENSG00000185753	0.00245423	1	0.51064	12.5	9.1805	0.164224
SLC25A14	ENSG00000102078	0.00738664	1	0.510611	15.4412	9.8029	0.0195684
PARPBP	ENSG00000185480	0.00743868	0.818314	0.510504	15.0735	9.1805	0.0150549
PRKACA	ENSG00000072062	0.00423588	0.923475	0.510487	16.5441	11.3589	0.0696761
MEMO1	ENSG00000162959	0.000234019	1	0.509941	11.3971	9.28423	0.302081
RSPH3	ENSG00000130363	0.00490286	1	0.509814	13.2353	8.50622	0.023778
VEZF1	ENSG00000136451	0.00718689	0.9446	0.509507	37.5	28.6826	0.0164826
U2AF1L5	ENSG00000275895	0.0106682	0.971368	0.509486	13.9706	7.36515	0.00146857
MLH3	ENSG00000119684	0.00606612	1	0.509445	26.4706	22.9253	0.0292413
ZNF248	ENSG00000198105	0.00200364	1	0.509343	15.0735	11.0477	0.18408
FBLN7	ENSG00000144152	0.00892335	0.941781	0.509245	15.8088	9.38797	0.0094731
REPS1	ENSG00000135597	0.0135536	0.992159	0.509058	23.1618	13.8485	0.00117238
DGCR2	ENSG00000070413	0.0033953	1	0.508564	24.6324	19.6577	0.0959864
PRKD2	ENSG00000105287	0.00214146	0.860255	0.50852	24.6324	19.5539	0.155181
TBC1D25	ENSG00000068354	0.0125501	1	0.508309	13.2353	6.37967	0.000613291
GNE	ENSG00000159921	0.0119394	0.972792	0.508262	15.0735	7.88382	0.000802377
CCDC58	ENSG00000160124	0.00255839	0.734219	0.508014	21.3235	16.5456	0.128494
GGA1	ENSG00000100083	0.000170859	0.85804	0.507802	31.25	27.0228	0.37471
SP2	ENSG00000167182	0.00387119	1	0.507797	15.4412	10.7365	0.0857016
PER2	ENSG00000132326	-0.00099153	0.0156522	0.50779	12.5	11.6701	0.592191
EMSY	ENSG00000158636	-0.00101642	1	0.507568	12.5	11.9813	0.663195
ZNF74	ENSG00000185252	0.00157272	0.603664	0.507559	11.0294	8.09129	0.137229
CCL5	ENSG00000271503	0.00944805	0.512852	0.507083	16.9118	11.2552	0.00597752
TNFAIP8	ENSG00000145779	0.000359561	0.667098	0.506958	22.0588	18.2054	0.351123
ANKRD27	ENSG00000105186	0.00813358	0.943255	0.506891	11.3971	6.06846	0.00502486
BANP	ENSG00000172530	0.0144925	0.990566	0.506683	21.6912	12.1888	0.000766432
ARIH2OS	ENSG00000221883	0.00509537	1	0.506497	11.3971	6.95021	0.0218703
POLR2D	ENSG00000144231	0.00276736	0.972475	0.506404	23.5294	18.4129	0.125237
FAM91A1	ENSG00000176853	0.00491119	0.966634	0.50621	13.9706	9.12863	0.0551265
GIGYF1	ENSG00000146830	0.00205689	0.966312	0.506045	18.75	14.1598	0.166235
MCM5	ENSG00000100297	0.00459512	0.756748	0.505697	24.2647	21.7324	0.0833489
SEMA4F	ENSG00000135622	0.0160794	1	0.505004	10.6618	3.94191	0.000123799
ERCC5	ENSG00000134899	-0.000280437	1	0.50474	12.5	10.8921	0.501977
TBP	ENSG00000112592	0.00261753	0.959656	0.504515	14.3382	10.944	0.146882
KHNYN	ENSG00000100441	0.00325427	1	0.504351	14.7059	10.3216	0.111288
PARP11	ENSG00000111224	0.0111296	0.987141	0.504299	12.8676	6.43154	0.00119626
GHR	ENSG00000112964	0.00436493	1	0.504028	12.1324	10.4772	0.0652184
PGAP2	ENSG00000148985	0.00799527	0.904245	0.503791	19.8529	12.7593	0.011907
NOTCH2NL	ENSG00000264343	0.00781061	0.989196	0.503699	17.2794	11.3589	0.0152741
AGK	ENSG00000006530	-0.000614175	0.900244	0.503498	15.0735	12.6037	0.551727
FGF13	ENSG00000129682	0.000204889	0.754697	0.503498	11.7647	9.43983	0.349513
LPGAT1	ENSG00000123684	-0.00171173	0.934803	0.503498	15.8088	15.3008	0.873838
PPP2R3B	ENSG00000167393	0.00563855	1	0.503498	10.2941	5.91286	0.0168872
ZNF362	ENSG00000160094	-9.61531e-05	0.323719	0.503498	22.0588	19.3983	0.40561
ENSG00000182109	ENSG00000182109	0.0187547	0.977513	0.503202	15.4412	6.69087	3.38923e-05
C2CD5	ENSG00000111731	0.00647796	1	0.503034	12.8676	7.67635	0.0109783
ZNF3	ENSG00000166526	0.00344804	0.710698	0.502931	23.8971	19.2427	0.0828966
RFWD3	ENSG00000168411	0.0122324	0.962369	0.502493	11.7647	5.39419	0.000723516
NTRK3	ENSG00000140538	0.0232556	0.90022	0.502436	19.1176	8.40249	1.55843e-05
ZNF675	ENSG00000197372	0.00743156	1	0.502375	13.2353	7.67635	0.00691105
TMTC4	ENSG00000125247	0.00460538	0.880515	0.501869	13.6029	8.92116	0.0275416
NONO	ENSG00000147140	0.0243744	0.405079	0.501614	78.3088	65.4564	0.000113541
WRNIP1	ENSG00000124535	0.0036209	1	0.500978	13.9706	9.43983	0.0948818
POLR3B	ENSG00000013503	0.00854276	0.974218	0.500644	14.7059	8.50622	0.00401778
MUS81	ENSG00000172732	0.00254952	1	0.500597	25	19.6577	0.129231
INPP5B	ENSG00000204084	0.00198591	0.974085	0.500569	11.3971	8.19502	0.109008
ZNF7	ENSG00000147789	9.54527e-05	0.976298	0.500108	18.75	15.3527	0.396682
RILPL2	ENSG00000150977	-0.0016433	0.868085	0.499975	19.8529	19.4502	0.842173
AC067852.2	ENSG00000266962	0.00939324	1	0.499678	11.3971	5.75726	0.00276321
ZNF776	ENSG00000152443	0.00976005	0.908651	0.499567	10.2941	4.87552	0.00235188
MTREX	ENSG00000039123	0.0193721	0.980775	0.499476	41.9118	31.0166	0.000223744
TRERF1	ENSG00000124496	-0.000722488	1	0.499431	15.8088	14.2116	0.585099
MANEA	ENSG00000172469	0.00844037	1	0.499382	14.3382	8.24689	0.0042299
DNAJC17	ENSG00000104129	0.00231543	0.894882	0.499375	26.1029	21.4212	0.151107
FKRP	ENSG00000181027	0.00792527	0.954967	0.49906	16.5441	9.95851	0.0126871
C3orf62	ENSG00000188315	0.00304531	1	0.498805	10.2941	6.79461	0.0624429
PPP2R3A	ENSG00000073711	-0.000308595	1	0.498795	19.1176	16.027	0.473478
TBC1D22A	ENSG00000054611	0.00524098	0.921623	0.498582	17.6471	11.722	0.0424649
ACSS2	ENSG00000131069	0.00408953	1	0.498472	13.2353	8.81743	0.0358146
MICU3	ENSG00000155970	0.00311788	1	0.498404	11.7647	7.98755	0.0595322
PARP4	ENSG00000102699	0.0150495	0.975566	0.49839	13.9706	6.37967	0.000189897
ZNF793	ENSG00000188227	0.00475421	0.651036	0.498053	16.9118	12.2925	0.0463595
AGPAT5	ENSG00000155189	0.00420841	0.956812	0.498027	13.6029	9.07676	0.0336538
BMI1	ENSG00000168283	0.000755223	0.845087	0.497827	16.1765	12.6556	0.29142
NOA1	ENSG00000084092	0.00365837	0.987559	0.497656	25.3676	19.6058	0.0845439
LDB1	ENSG00000198728	0.000516499	1	0.497333	11.7647	8.86929	0.351258
PRADC1	ENSG00000135617	0.0337064	0.99609	0.496828	30.5147	17.3755	1.52391e-07
POLE2	ENSG00000100479	0.00377826	0.982564	0.49662	11.3971	7.41701	0.0424643
MED23	ENSG00000112282	0.00169858	1	0.496491	11.7647	8.66183	0.127436
APBA1	ENSG00000107282	0.0149625	1	0.496415	11.3971	4.61618	0.000204104
VOPP1	ENSG00000154978	0.00642837	0.990231	0.496185	29.0441	21.2137	0.0244539
APCDD1	ENSG00000154856	-0.000996002	0.531426	0.496001	22.0588	19.5539	0.632794
ACOX3	ENSG00000087008	0.01273	1	0.495689	15.8088	8.24689	0.000550506
SMYD5	ENSG00000135632	0.00751199	0.971755	0.495671	12.8676	7.36515	0.00666869
BCAS2	ENSG00000116752	0.01675	1	0.495661	56.25	42.7386	0.00111614
PNKP	ENSG00000039650	0.00259526	0.683907	0.495615	30.8824	25.8817	0.123084
SLC25A16	ENSG00000122912	0.0089916	1	0.49545	13.6029	7.52075	0.00327362
ABRAXAS1	ENSG00000163322	0.014264	1	0.494876	26.1029	15.8714	0.000822753
MRPL40	ENSG00000185608	0.0195724	0.993208	0.494664	50.3676	38.1224	0.000174032
FANCF	ENSG00000183161	0.00230324	1	0.494657	11.0294	7.72822	0.0920195
ZMIZ2	ENSG00000122515	0.0255426	0.989563	0.494531	14.3382	4.82365	1.51892e-06
MYCBP	ENSG00000214114	0.00752069	-0.919231	0.494057	14.7059	15.4564	0.0145288
TOE1	ENSG00000132773	-0.00062544	-0.171336	0.493912	10.6618	11.8776	0.532055
CELF1	ENSG00000149187	0.00667723	0.986564	0.493877	43.0147	34.4917	0.033656
ICK	ENSG00000112144	0.000142273	0.942177	0.493774	11.0294	9.0249	0.320907
PINLYP	ENSG00000234465	0.00874652	1	0.493563	15.4412	9.28423	0.010695
ACSF3	ENSG00000176715	0.00470837	1	0.493518	13.9706	10.7365	0.0649292
RBM28	ENSG00000106344	0.00579668	0.77127	0.492943	30.5147	22.8734	0.0310134
SYNGAP1	ENSG00000197283	0.00750748	0.930626	0.492817	15.0735	9.3361	0.0184052
TTTY15	ENSG00000233864	0.00339687	0.984539	0.49281	16.9118	13.0187	0.101586
PDPR	ENSG00000090857	0.00864396	1	0.492791	15.0735	9.12863	0.0111655
HECTD4	ENSG00000173064	0.000804073	1	0.492569	11.3971	8.86929	0.212434
MORC2-AS1	ENSG00000235989	0.00706176	0.980802	0.491898	12.5	7.20954	0.00829287
MIRLET7BHG	ENSG00000197182	0.00861018	1	0.491635	10.2941	5.13485	0.00405293
PDZD2	ENSG00000133401	0.00519965	1	0.491581	11.7647	7.20954	0.020703
USPL1	ENSG00000132952	0.0136062	1	0.491036	14.3382	6.95021	0.000370699
RAD54L2	ENSG00000164080	0.004918	0.93605	0.491032	18.0147	12.4481	0.0450201
PPP1R35	ENSG00000160813	0.00687788	1	0.490888	11.7647	6.69087	0.00911639
MCM2	ENSG00000073111	-0.000348119	0.976564	0.49054	19.1176	16.0788	0.479692
ID4	ENSG00000172201	0.0203701	0.606084	0.490501	60.6618	48.7033	0.000531414
ZNF577	ENSG00000161551	0.00364351	1	0.490386	11.3971	7.46888	0.0454307
CYP3A5	ENSG00000106258	0.0348939	1	0.490281	12.1324	2.38589	2.20273e-08
PURA	ENSG00000185129	0.00186727	1	0.489975	17.2794	13.278	0.191261
NFKBIL1	ENSG00000204498	0.00328854	0.978334	0.489946	30.1471	24.2739	0.0974512
MRPS12	ENSG00000128626	0.0196462	0.994688	0.489711	39.3382	25.6224	7.05229e-05
GLIS3	ENSG00000107249	0.0259371	0.967423	0.489319	12.1324	3.42324	1.31444e-06
ZMAT3	ENSG00000172667	0.00323592	0.89172	0.489171	17.2794	12.2407	0.102074
KIF9	ENSG00000088727	0.00379944	1	0.48887	16.1765	11.5145	0.087054
SNRNP48	ENSG00000168566	-0.000191922	-0.498513	0.488504	14.3382	16.0788	0.429381
RABGAP1L	ENSG00000152061	0.00809724	0.988116	0.488295	19.1176	11.9813	0.0126376
SOCS7	ENSG00000274211	0.0129983	0.984241	0.488237	11.7647	5.23859	0.000506693
RAB42	ENSG00000188060	0.0180469	1	0.487942	11.3971	4.09751	4.95297e-05
POMC	ENSG00000115138	0.00299417	0.883438	0.487908	12.8676	8.97303	0.063118
ZNF561	ENSG00000171469	0.00154616	0.984112	0.487718	22.0588	18.1017	0.215117
ATG2B	ENSG00000066739	0.0090805	1	0.487648	12.1324	6.37967	0.00317865
WARS2	ENSG00000116874	0.00942574	1	0.487638	22.0588	14.1079	0.00642855
HIC2	ENSG00000169635	0.00787502	0.952169	0.487179	12.8676	7.26141	0.00560206
ERV3-1	ENSG00000213462	-0.000398988	0.784179	0.48716	20.2206	17.583	0.467416
ZNF664	ENSG00000179195	-0.00130653	0.248963	0.48716	15.0735	14.2116	0.680973
CYP51A1	ENSG00000001630	0.0114924	1	0.487132	10.6618	4.77178	0.00103645
HOXB2	ENSG00000173917	-0.000425396	0.974598	0.486884	18.3824	15.4564	0.493653
RAB2B	ENSG00000129472	0.00958799	1	0.486664	20.5882	12.7593	0.00611235
PLEKHM1	ENSG00000225190	0.011482	1	0.486592	11.0294	5.03112	0.00103644
AEBP2	ENSG00000139154	0.00717472	0.88444	0.486223	31.9853	24.1701	0.0174689
AGAP3	ENSG00000133612	0.00956002	1	0.48621	12.5	6.53527	0.00252211
ZMYND19	ENSG00000165724	0.0149625	1	0.485831	11.3971	4.61618	0.000204104
SURF2	ENSG00000148291	0.00121663	0.214169	0.485715	20.2206	17.9461	0.219402
RCC2	ENSG00000179051	-0.00175164	0.945073	0.485699	15.0735	13.9004	0.869658
UBE2Q1	ENSG00000160714	0.0179843	0.929867	0.485576	19.8529	10.1141	0.000143756
ABCB7	ENSG00000131269	0.0014001	1	0.485185	19.4853	15.1452	0.225377
MTBP	ENSG00000172167	0.0102498	1	0.484989	10.6618	5.03112	0.00185527
VPS50	ENSG00000004766	0.0119856	1	0.484941	15.4412	8.14315	0.00266051
SLX1A	ENSG00000132207	0.00917609	0.830127	0.484497	11.3971	5.80913	0.00306253
ZNF334	ENSG00000198185	0.00495852	1	0.48439	10.2941	6.12033	0.0236493
FMC1	ENSG00000164898	0.00245121	0.801394	0.484292	45.2206	40.1971	0.177851
SPHK2	ENSG00000063176	0.00299226	0.975688	0.48401	12.5	8.66183	0.0632889
EPB41	ENSG00000159023	0.00744423	0.965758	0.483936	18.75	12.2925	0.0150678
CPNE2	ENSG00000140848	0.00681276	0.370553	0.483879	15.0735	11.0477	0.0189548
ABHD3	ENSG00000158201	0.00834785	0.977924	0.483827	18.75	11.5664	0.0110923
AL162231.1	ENSG00000187186	0.00527854	0.974598	0.483622	16.9118	12.1888	0.0446313
NAIP	ENSG00000249437	0.00983399	1	0.483586	12.8676	6.74274	0.00220506
ZNF133	ENSG00000125846	0.0112345	0.985895	0.483455	14.7059	7.78008	0.00112151
C4orf33	ENSG00000151470	0.00813358	1	0.483454	11.3971	6.06846	0.00502486
TEAD2	ENSG00000074219	0.00777045	0.651197	0.483234	52.2059	43.4647	0.0290243
PRPF38A	ENSG00000134748	0.000712557	0.615825	0.482987	47.4265	42.0643	0.326103
LAIR1	ENSG00000167613	0.0172327	0.89816	0.482919	10.2941	3.52697	7.3356e-05
NAA16	ENSG00000172766	0.00424873	0.973085	0.482884	23.1618	16.9087	0.0637728
USP9Y	ENSG00000114374	0.00590117	1	0.482813	10.6618	6.12033	0.0148116
WRN	ENSG00000165392	0.00461738	0.671171	0.482199	19.1176	14.8859	0.0493867
WDR73	ENSG00000177082	0.000790863	0.98303	0.481918	26.1029	21.7842	0.291896
KDM2B	ENSG00000089094	-0.000397192	0.947571	0.481519	17.6471	15.7676	0.510611
PPP2R1B	ENSG00000137713	-0.00142534	-0.84632	0.481359	11.3971	12.1369	0.695839
RFXANK	ENSG00000064490	0.00331418	0.551916	0.481217	46.6912	39.834	0.127113
NEK7	ENSG00000151414	0.0440097	0.99571	0.481123	28.3088	12.4481	1.70801e-09
LCA5	ENSG00000135338	0.00172171	0.882067	0.480897	14.3382	10.4253	0.194622
SENP5	ENSG00000119231	0.028005	1	0.480897	37.5	24.2739	1.78876e-06
PINX1	ENSG00000254093	-0.00114162	0.749835	0.480848	16.1765	14.1598	0.662294
EIF1B	ENSG00000114784	0.0178103	0.976395	0.480843	75.3676	61.4108	0.000956772
TTC32	ENSG00000183891	0.00173561	1	0.480792	15.8088	12.6556	0.207186
DHRS4	ENSG00000157326	0.00551057	1	0.480737	19.4853	13.1743	0.0374617
BAP1	ENSG00000163930	0.00775287	0.935259	0.480654	22.4265	15.0934	0.0146594
HEXIM2	ENSG00000168517	0.00538503	1	0.480598	10.6618	6.27593	0.0190709
DDX24	ENSG00000089737	0.00110146	0.958957	0.480291	61.7647	57.6245	0.314688
NDUFAF4	ENSG00000123545	0.00655751	0.885382	0.48021	30.8824	27.5934	0.0225069
ZNF528	ENSG00000167555	0.00473445	1	0.480031	10.6618	6.4834	0.0263787
NPTN	ENSG00000156642	0.00481422	0.939652	0.479829	21.6912	15.4564	0.0513061
XPR1	ENSG00000143324	0.00615122	1	0.479826	12.8676	7.78008	0.0128934
MTF1	ENSG00000188786	0.0149208	1	0.479572	15.4412	7.46888	0.000198629
MRM2	ENSG00000122687	0.0120666	0.993067	0.479346	25.3676	16.6494	0.00220506
RNF135	ENSG00000181481	0.00731322	1	0.479261	21.6912	14.3672	0.0169437
TRAK2	ENSG00000115993	0.00669015	1	0.47926	13.6029	8.19502	0.00984437
ST20	ENSG00000180953	0.00655239	0.985939	0.479138	14.7059	9.12863	0.0104464
GEMIN6	ENSG00000152147	0.00830476	1	0.479117	23.1618	16.8568	0.0116422
HOXD-AS2	ENSG00000237380	0.0154107	0.987201	0.479041	12.1324	5.03112	0.000164924
ITGB5	ENSG00000082781	0.000860226	0.977318	0.478366	11.0294	8.50622	0.205749
C19orf66	ENSG00000130813	-0.00112199	0.789704	0.47828	27.9412	26.1411	0.667217
TMEM199	ENSG00000244045	-0.00183755	0.454254	0.478013	20.2206	19.1909	0.912467
MAK16	ENSG00000198042	0.0124283	0.989034	0.477939	19.4853	10.9959	0.00183084
VSIG10L	ENSG00000186806	0.00219061	1	0.47791	10.2941	7.15768	0.0980542
CARNMT1	ENSG00000156017	0.0115824	1	0.477878	12.8676	6.3278	0.000967608
RILPL1	ENSG00000188026	0.0135565	1	0.477874	11.3971	4.87552	0.000392131
UBXN8	ENSG00000104691	0.00226086	0.869482	0.477767	18.0147	13.5892	0.148268
IDS	ENSG00000010404	0.00451922	0.939433	0.477538	27.9412	21.0581	0.0558461
JAG1	ENSG00000101384	0.00936955	0.42431	0.477391	30.8824	22.5104	0.00634341
PIP4K2A	ENSG00000150867	0.0046531	1	0.477099	19.8529	17.1162	0.0553844
LMBR1L	ENSG00000139636	0.00526788	0.965435	0.47706	25	19.0353	0.0427605
DESI1	ENSG00000100418	0.00559858	1	0.476772	20.5882	14.1598	0.0348054
ATG4D	ENSG00000130734	2.57882e-05	0.942152	0.476566	13.9706	12.0332	0.438302
CLK2	ENSG00000176444	0.000701659	0.936508	0.476553	11.0294	8.60996	0.226229
HNRNPA1L2	ENSG00000139675	0.0419143	0.334861	0.476511	79.7794	63.7967	1.9563e-07
PRIM1	ENSG00000198056	0.00247803	0.943013	0.476493	15.0735	10.6846	0.1437
SLC38A6	ENSG00000139974	0.0134991	1	0.476466	12.5	5.65353	0.000396791
LRRC23	ENSG00000010626	0.006788	1	0.476267	14.7059	8.92116	0.0239964
POLRMT	ENSG00000099821	0.00697059	0.94308	0.47617	18.3824	12.0851	0.0181502
PBXIP1	ENSG00000163346	0.000809676	0.948769	0.476092	25	22.1473	0.291931
MINCR	ENSG00000253716	0.00444983	0.866755	0.476076	11.7647	7.46888	0.0301188
EXOC4	ENSG00000131558	0.00625373	0.612955	0.475821	25.7353	19.6577	0.0239526
GANC	ENSG00000214013	0.00820264	0.827224	0.475804	11.7647	6.3278	0.00484095
CUTALP	ENSG00000226752	0.0018578	1	0.47579	13.9706	11.0477	0.199602
LOXL3	ENSG00000115318	0.00402724	0.976471	0.475662	11.7647	7.62448	0.0373113
UST	ENSG00000111962	0.0320707	1	0.475637	10.6618	1.91909	8.28499e-08
PDK3	ENSG00000067992	0.0173997	1	0.475509	11.3971	4.20124	6.66888e-05
HMCES	ENSG00000183624	0.00634945	1	0.475192	28.3088	20.5394	0.0247775
MARF1	ENSG00000166783	0.00175458	0.96103	0.47519	15.8088	11.8257	0.184516
CDC7	ENSG00000097046	-0.00123337	0.805158	0.47514	13.9706	12.1888	0.695756
ANKRD46	ENSG00000186106	-0.000806976	0.884118	0.474998	22.4265	19.8651	0.563901
CCNF	ENSG00000162063	0.00417035	0.951858	0.474929	10.2941	6.37967	0.0351011
MTG2	ENSG00000101181	-0.000205824	0.890459	0.474858	10.2941	8.66183	0.407912
FAHD1	ENSG00000180185	0.00817647	0.983156	0.474618	26.4706	18.6722	0.0118078
CAPN6	ENSG00000077274	0.0407024	0.99145	0.474511	12.1324	1.81535	1.54743e-09
RNF25	ENSG00000163481	0.00113616	0.951841	0.474337	15.0735	11.3589	0.255946
RAD9A	ENSG00000172613	0.00315608	0.987148	0.474332	23.8971	18.6722	0.107005
FAM227A	ENSG00000184949	0.0120137	0.933087	0.474297	10.6618	4.66805	0.000812992
GZMB	ENSG00000100453	0.0168977	0.975309	0.474254	11.0294	4.04564	8.44113e-05
RASA3	ENSG00000185989	0.00531514	1	0.47303	11.0294	6.58714	0.0196593
KMT5C	ENSG00000133247	0.0122748	1	0.472819	17.6471	10.7365	0.00225886
SLC38A9	ENSG00000177058	0.00219255	1	0.472795	11.0294	7.78008	0.0975494
KIN	ENSG00000151657	0.0106538	0.994416	0.472749	30.5147	21.888	0.00394244
PPP3CC	ENSG00000120910	-0.00128741	0.692112	0.472323	21.3235	19.2946	0.702982
SYF2	ENSG00000117614	-0.00273495	0.671098	0.472134	68.0147	64.2635	0.809405
C1RL	ENSG00000139178	0.00533633	1	0.47179	13.2353	8.35062	0.0191443
IFT74	ENSG00000096872	0.00127329	0.951807	0.471543	23.5294	19.0353	0.236822
GTF2H2C	ENSG00000183474	0.00370116	0.986478	0.471269	19.8529	14.6784	0.0863939
ZBTB46	ENSG00000130584	-0.000678714	-1	0.471225	9.55882	10.7365	0.495985
ETNK2	ENSG00000143845	0.000150407	0.962201	0.471162	10.2941	8.35062	0.320177
PIGB	ENSG00000069943	0.0119818	1	0.471011	11.3971	5.18672	0.000816723
SCAND1	ENSG00000171222	0.00417171	0.752475	0.470785	65.8088	60.944	0.128045
ZNF667-AS1	ENSG00000166770	0.00155606	0.928104	0.470784	33.0882	28.6307	0.203951
ADO	ENSG00000181915	0.000964821	0.87895	0.47068	11.3971	8.76556	0.193066
BTRC	ENSG00000166167	0.00510779	1	0.470512	15.4412	10.0622	0.0484121
UTY	ENSG00000183878	0.000264182	1	0.47051	11.7647	9.95851	0.410819
TBCC	ENSG00000124659	0.00131801	0.92313	0.470444	25.3676	21.0581	0.219226
MBD1	ENSG00000141644	0.00913372	0.990404	0.47021	25.3676	16.9087	0.00769843
GNPAT	ENSG00000116906	0.00297113	0.828773	0.469887	31.6176	26.5041	0.111123
CRIM1	ENSG00000150938	0.00436879	0.662658	0.469768	25	18.6722	0.0612475
ADPRM	ENSG00000170222	0.00188323	0.822595	0.46971	11.3971	8.24689	0.115281
SCAF8	ENSG00000213079	0.00632842	1	0.469492	15.8088	10.7365	0.0291193
COX10	ENSG00000006695	0.00276235	0.866613	0.469308	11.3971	7.83195	0.0718603
CYP2R1	ENSG00000186104	0.00572639	1	0.46907	10.6618	6.1722	0.0161156
FANCA	ENSG00000187741	0.00176131	0.98211	0.468784	10.6618	7.67635	0.123835
CDKL3	ENSG00000006837	0.00442488	0.955468	0.468773	10.6618	6.58714	0.0307625
SLC40A1	ENSG00000138449	0.00303126	0.953393	0.468681	42.2794	34.8548	0.144401
CLEC14A	ENSG00000176435	0.0169658	0.913108	0.468611	11.7647	4.51245	8.0767e-05
ZNF629	ENSG00000102870	-0.000537571	1	0.468285	10.2941	9.0249	0.523161
CAMK2N1	ENSG00000162545	0.00756419	0.976383	0.468014	22.0588	15.1971	0.0157287
SERINC2	ENSG00000168528	0.00230519	1	0.467777	25.3676	19.9689	0.147576
TAF1A	ENSG00000143498	0.00361835	1	0.467463	13.6029	9.59544	0.0998692
PARP6	ENSG00000137817	0.00157272	0.967118	0.467414	11.0294	8.09129	0.137229
STARD9	ENSG00000159433	0.00334634	0.952011	0.467362	12.8676	8.81743	0.0524921
ATP6V0A2	ENSG00000185344	0.00891575	1	0.467337	15.8088	9.07676	0.00834675
ZNF160	ENSG00000170949	0.00641635	1	0.467126	12.8676	11.6701	0.0279829
LIG1	ENSG00000105486	0.00642778	0.96598	0.46686	21.3235	14.6784	0.0246474
LGALSL	ENSG00000119862	0.00148049	0.959463	0.466756	14.7059	12.2407	0.231705
IL13RA1	ENSG00000131724	0.00506674	0.909574	0.466621	28.6765	21.7324	0.0425399
MGA	ENSG00000174197	0.0286831	1	0.466481	31.25	20.0207	1.43327e-06
UNC119B	ENSG00000175970	0.0134199	0.986824	0.466463	14.7059	7.26141	0.00040206
AC009414.2	ENSG00000260025	0.00965384	0.637456	0.466445	17.6471	11.6183	0.00542213
PPARD	ENSG00000112033	0.0157712	1	0.466382	17.6471	8.86929	0.000393193
ADAMTS9	ENSG00000163638	0.00474756	0.942117	0.466185	26.4706	20.0726	0.0516415
EIF3D	ENSG00000100353	0.013806	0.822992	0.465898	75.3676	63.9523	0.00605438
ENO2	ENSG00000111674	0.0225693	0.979926	0.465756	11.0294	3.21577	6.28157e-06
INPP4A	ENSG00000040933	0.00763484	0.986002	0.465396	13.9706	8.19502	0.00623001
PYROXD1	ENSG00000121350	0.0031771	0.973906	0.465351	10.2941	6.74274	0.0582958
TRIM59	ENSG00000213186	0.00278911	0.984193	0.465308	10.2941	6.89834	0.071458
EARS2	ENSG00000103356	0.00842757	1	0.465238	13.6029	7.67635	0.00427523
PLXNA2	ENSG00000076356	0.0191113	1	0.465129	10.6618	3.4751	3.08033e-05
GTF2H3	ENSG00000111358	0.00812358	1	0.465128	21.6912	14.5747	0.0128031
FCF1	ENSG00000119616	0.00738165	0.98608	0.46506	15.8088	10.9959	0.0190361
PLCB3	ENSG00000149782	0.011809	0.987184	0.464981	15.4412	8.19502	0.000849621
EXOSC2	ENSG00000130713	0.0025558	1	0.464793	19.8529	14.834	0.137039
ZNF385D	ENSG00000151789	-0.00137002	0.97094	0.464551	16.9118	15.1452	0.751666
PLD4	ENSG00000166428	0.0336483	1	0.463859	10.6618	1.76349	4.03133e-08
ATP13A3	ENSG00000133657	0.00611851	0.988037	0.4638	21.3235	14.6266	0.0295332
SUPT3H	ENSG00000196284	0.00424015	1	0.46359	18.75	14.834	0.0711374
THOC5	ENSG00000100296	0.00624606	0.903257	0.46359	25.3676	17.9979	0.0268277
ARHGAP1	ENSG00000175220	0.00520979	0.874883	0.46351	26.4706	22.7178	0.0429662
LIN7C	ENSG00000148943	0.00228146	0.788285	0.463386	14.7059	10.8402	0.141067
LIMK2	ENSG00000182541	0.0154744	1	0.463332	17.6471	9.0249	0.000556562
NNT-AS1	ENSG00000248092	0.00180616	1	0.463152	18.0147	14.1079	0.197652
METAP1D	ENSG00000172878	0.00583148	1	0.462822	23.8971	18.0498	0.0337688
DENND5B	ENSG00000170456	0.00167915	0.762769	0.462425	17.2794	13.278	0.191035
PRUNE1	ENSG00000143363	0.0133305	0.986351	0.462325	13.9706	6.74274	0.000421756
MEX3D	ENSG00000181588	0.00929765	1	0.462107	13.2353	7.15768	0.00283884
KCMF1	ENSG00000176407	0.0072784	0.988943	0.461714	23.5294	16.8568	0.0183106
CRIP1	ENSG00000213145	0.0298426	0.843976	0.461664	32.7206	18.7241	2.09065e-06
TUBA4A	ENSG00000127824	0.0160964	0.970929	0.461636	14.7059	6.69087	0.00011642
PPAN	ENSG00000130810	0.00366776	1	0.461266	19.1176	13.7967	0.0869959
ARID1A	ENSG00000117713	0.0025663	0.960773	0.4611	37.1324	32.0021	0.188468
TRIM33	ENSG00000197323	0.00992269	1	0.461044	27.9412	18.8797	0.00539392
PDHX	ENSG00000110435	0.00402525	1	0.461015	20.5882	16.2863	0.0759847
ANKMY2	ENSG00000106524	0.0022063	1	0.460805	22.7941	18.1535	0.161455
METTL25	ENSG00000127720	0.000177908	1	0.460785	10.6618	8.66183	0.313986
PRKRIP1	ENSG00000128563	0.00991805	1	0.4606	25.7353	17.0124	0.00550398
LTBR	ENSG00000111321	0.000829144	0.936822	0.460528	38.6029	33.2988	0.306899
GK	ENSG00000198814	0.00957496	0.949963	0.460413	11.0294	5.44606	0.00254425
GLI2	ENSG00000074047	0.00818395	0.960633	0.460365	15.4412	9.75104	0.0137056
EP400P1	ENSG00000185684	0.00674832	0.929479	0.460364	13.2353	7.88382	0.00959797
KCNMB4	ENSG00000135643	0.0061785	1	0.460344	10.2941	5.75726	0.0130084
VPS11	ENSG00000160695	0.0028654	1	0.460284	16.1765	11.6701	0.128507
THAP3	ENSG00000041988	0.0068267	1	0.460229	18.3824	11.8776	0.0223973
TRIM38	ENSG00000112343	0.00401633	0.977261	0.460142	27.5735	21.0062	0.0700939
AC113404.3	ENSG00000254893	0.0215447	1	0.46	14.3382	5.44606	9.49193e-06
APOL3	ENSG00000128284	0.0230344	1	0.459921	11.3971	3.37137	5.02793e-06
LYPLA2	ENSG00000011009	0.00512217	-0.0862828	0.459526	30.1471	26.5041	0.0386709
PRDM11	ENSG00000019485	0.0265898	1	0.459414	13.2353	3.99378	9.53951e-07
AC007952.4	ENSG00000262202	0.0083358	0.898816	0.459198	13.2353	7.41701	0.00448236
PHF13	ENSG00000116273	0.0133139	1	0.459148	24.2647	14.6784	0.0012689
MCCC1	ENSG00000078070	0.00510766	1	0.459141	16.5441	10.9959	0.0484338
LONP1	ENSG00000196365	0.00789062	0.988241	0.459045	21.6912	14.1598	0.0131844
RHOU	ENSG00000116574	0.00761273	0.771922	0.458999	17.2794	12.3963	0.0153275
ABCG2	ENSG00000118777	0.00050466	1	0.458573	11.3971	9.07676	0.254974
LVRN	ENSG00000172901	0.0526387	1	0.458396	11.3971	0.518672	6.75377e-12
RGS19	ENSG00000171700	0.0095243	0.989495	0.458213	16.9118	11.2033	0.00740399
EID2B	ENSG00000176401	0.00165016	0.971761	0.458129	10.2941	7.41701	0.13197
ZFP1	ENSG00000184517	0.0035849	0.983551	0.457759	15.0735	11.2033	0.096158
AC244090.1	ENSG00000197180	0.00848485	0.855396	0.457717	11.0294	5.70539	0.00426459
SUCLG2	ENSG00000172340	0.000542549	1	0.457206	40.4412	35.166	0.366181
TMEM260	ENSG00000070269	0.00335006	1	0.457088	12.5	8.50622	0.0524921
ZNF529-AS1	ENSG00000233527	0.0112548	1	0.457028	11.7647	5.60166	0.00114371
PDE7A	ENSG00000205268	0.00276345	1	0.457004	12.5	8.76556	0.071458
UACA	ENSG00000137831	0.0106002	0.730272	0.456616	54.0441	45.332	0.0101297
PRPS2	ENSG00000101911	0.00529635	0.987844	0.456563	18.0147	14.1079	0.0424193
DYNC2H1	ENSG00000187240	0.0112943	1	0.456401	24.2647	15.612	0.00310667
BCAP29	ENSG00000075790	0.00543547	0.96397	0.456309	44.8529	39.2116	0.0570251
EDARADD	ENSG00000186197	0.00547961	1	0.456193	15.0735	9.6473	0.041177
FBXO33	ENSG00000165355	0.0079673	1	0.45593	13.2353	7.52075	0.00534923
IDH3A	ENSG00000166411	0.00472031	1	0.455614	22.0588	15.7676	0.051152
IGBP1	ENSG00000089289	0.00846241	0.937764	0.455171	58.0882	47.1992	0.0229032
CPT2	ENSG00000157184	-0.00127625	0.901734	0.455041	13.9706	12.1888	0.727478
DLG4	ENSG00000132535	0.0158408	0.978501	0.454546	14.7059	6.74274	0.000131109
STRN4	ENSG00000090372	0.0083973	1	0.454273	18.75	11.7739	0.0116325
CYB5B	ENSG00000103018	0.0241205	0.415076	0.454046	59.1912	46.3174	4.18204e-05
KAT6A	ENSG00000083168	0.00559739	0.936677	0.453111	27.5735	20.8506	0.0358146
GFOD2	ENSG00000141098	0.00775428	1	0.452919	18.3824	12.6556	0.0157164
OTULIN	ENSG00000154124	0.0199498	0.97871	0.452124	14.7059	5.96473	1.97374e-05
TGM2	ENSG00000198959	0.00774405	-0.964644	0.451968	13.6029	13.6411	0.013259
FAM76A	ENSG00000009780	0.0107621	1	0.45193	19.1176	11.2552	0.00407678
PPP4R3A	ENSG00000100796	0.012773	0.735901	0.451725	30.1471	20.5913	0.00136486
NIFK-AS1	ENSG00000236859	0.000578107	0.899359	0.451651	12.8676	11.0996	0.355749
UNC119	ENSG00000109103	-0.0018223	0.45488	0.451642	29.4118	28.6307	0.881863
RNF111	ENSG00000157450	0.00854276	0.984461	0.451452	14.7059	8.50622	0.00401778
MSL2	ENSG00000174579	0.00360967	0.98007	0.451333	12.1324	8.09129	0.0460152
TENT2	ENSG00000164329	0.00840853	1	0.451205	23.8971	15.8714	0.0101512
ZNF507	ENSG00000168813	0.00541436	1	0.451076	11.3971	6.84647	0.0186754
BRCA1	ENSG00000012048	0.00349468	1	0.450999	11.7647	7.83195	0.048983
ZNHIT3	ENSG00000273611	0.00118691	1	0.450952	42.6471	36.722	0.28261
PANK1	ENSG00000152782	0.00339856	0.976165	0.450948	11.0294	7.26141	0.051719
CPSF3	ENSG00000119203	0.00665393	0.974844	0.450768	32.3529	24.3776	0.0219847
FTO	ENSG00000140718	0.0147857	1	0.450648	20.2206	10.944	0.000670742
HIPK2	ENSG00000064393	0.00285731	0.386139	0.450523	28.6765	23.444	0.110046
PANK4	ENSG00000157881	0.0123478	0.971576	0.450496	21.6912	13.0187	0.00204408
MAN2A2	ENSG00000196547	0.00760156	0.829479	0.450421	10.6618	5.65353	0.00652147
CFAP300	ENSG00000137691	0.00634863	1	0.450387	11.7647	6.84647	0.0118134
SLFN11	ENSG00000172716	0.0327112	0.990529	0.450365	11.3971	2.23029	6.08796e-08
GAB2	ENSG00000033327	0.015343	1	0.450325	11.0294	4.30498	0.000172775
ZC3H4	ENSG00000130749	0.0100413	0.98876	0.450288	16.9118	10.166	0.00597365
DIP2C	ENSG00000151240	0.00573312	1	0.450142	13.6029	9.12863	0.0409961
RFX1	ENSG00000132005	0.0147307	0.992228	0.45012	22.7941	15.5083	0.000735285
PHF21A	ENSG00000135365	0.0133852	1	0.449448	21.6912	12.6556	0.00127902
POP4	ENSG00000105171	0.00555995	1	0.449443	27.5735	20.6432	0.0364084
CREBRF	ENSG00000164463	0.00203826	1	0.449357	22.4265	17.7905	0.173486
GDAP1	ENSG00000104381	0.00189509	0.980493	0.449229	11.7647	8.55809	0.114296
ZNF548	ENSG00000188785	0.00223072	0.929897	0.449077	18.0147	13.5892	0.163216
ZNF516	ENSG00000101493	0.00248566	0.985578	0.449027	25.7353	20.1763	0.138046
ANKRD9	ENSG00000156381	0.0136646	1	0.448873	10.6618	4.35685	0.000377325
DCPS	ENSG00000110063	0.007791	0.988993	0.448664	23.5294	15.7676	0.0137614
SORL1	ENSG00000137642	0.00901827	0.913628	0.448488	11.7647	6.12033	0.00328717
ZDHHC20	ENSG00000180776	0.00510892	1	0.448484	16.9118	11.2033	0.0438333
GCC1	ENSG00000179562	0.012632	0.944223	0.448229	13.9706	6.89834	0.000586033
INTS7	ENSG00000143493	0.00929893	1	0.4482	15.4412	9.0249	0.00825959
BBIP1	ENSG00000214413	0.005623	1	0.448122	32.7206	25.8817	0.0346604
OCIAD2	ENSG00000145247	0.00453702	0.745692	0.448025	33.4559	27.749	0.0810876
FAM98B	ENSG00000171262	0.00349641	0.984671	0.447993	18.75	13.5892	0.0939419
FASTKD5	ENSG00000215251	-0.000228388	1	0.447767	12.5	11.3589	0.499765
POLA1	ENSG00000101868	0.00769234	0.938794	0.447385	12.8676	7.31328	0.00611358
HOXB7	ENSG00000260027	0.000108455	0.917393	0.447286	13.6029	10.8921	0.380183
GFER	ENSG00000127554	-0.00113308	0.626455	0.447209	20.2206	18.6722	0.639387
ARL10	ENSG00000175414	0.00712742	1	0.447115	13.9706	8.35062	0.0079538
ZNF207	ENSG00000010244	0.0234105	0.998405	0.446683	71.6912	60.3734	0.000113986
BTAF1	ENSG00000095564	0.0091883	0.960837	0.446549	19.4853	12.0332	0.00721103
PEX5	ENSG00000139197	0.000967922	1	0.446525	14.7059	11.5664	0.296053
PLEKHA8	ENSG00000106086	0.0061165	1	0.446218	15.4412	9.75104	0.0314605
CREBZF	ENSG00000137504	0.0109293	0.96839	0.446039	29.7794	20.5394	0.00352994
SLC25A40	ENSG00000075303	0.00331137	0.979363	0.445759	10.2941	6.69087	0.0543845
SLC35A3	ENSG00000117620	0.0175134	1	0.445525	20.5882	10.5809	0.000201756
STK35	ENSG00000125834	0.0141659	1	0.445238	15.0735	7.36515	0.000283331
TBC1D24	ENSG00000162065	0.0448891	1	0.445154	20.2206	5.861	2.00114e-10
LCLAT1	ENSG00000172954	0.0037566	1	0.445003	11.7647	7.72822	0.042803
SLC43A2	ENSG00000167703	0.0146502	0.977558	0.444992	16.1765	8.09129	0.000840578
POLDIP3	ENSG00000100227	0.00250533	0.680276	0.444958	31.25	25.2593	0.132992
KIAA1191	ENSG00000122203	0.00239832	0.923744	0.444844	29.4118	24.4813	0.144889
VAMP5	ENSG00000168899	-7.13743e-05	0.826707	0.444725	36.7647	31.639	0.441087
MED15	ENSG00000099917	0.00771701	1	0.444701	23.1618	16.4938	0.0151271
HEATR6	ENSG00000068097	0.0265448	1	0.444496	17.2794	6.58714	9.2289e-07
SGSM3	ENSG00000100359	0.00283266	0.990933	0.444455	38.9706	31.8465	0.16022
KIRREL1	ENSG00000183853	0.0137901	1	0.444443	17.6471	9.3361	0.00114714
CROT	ENSG00000005469	0.0220269	1	0.444423	20.2206	10.0104	3.21933e-05
UBALD1	ENSG00000153443	0.00275007	1	0.444099	25	19.3465	0.123069
LIX1L	ENSG00000271601	-0.000132911	0.973149	0.44391	29.4118	25.778	0.433541
ATP6V1A	ENSG00000114573	0.00562072	0.978385	0.443814	23.5294	16.8568	0.0364649
DNAH14	ENSG00000185842	0.00594496	0.987306	0.443754	18.0147	12.6037	0.0332693
ZNF397	ENSG00000186812	0.00347665	1	0.443682	29.4118	23.3921	0.0894951
GPSM1	ENSG00000160360	0.0114026	1	0.443677	13.2353	6.639	0.00104891
MASP1	ENSG00000127241	0.0446233	1	0.443616	11.7647	1.29668	2.60783e-10
SDC3	ENSG00000162512	0.0125146	0.970279	0.443271	11.0294	4.82365	0.000639675
FRMD8	ENSG00000126391	0.00537511	1	0.443235	16.1765	10.4772	0.0388317
GATB	ENSG00000059691	0.00555985	0.968335	0.44293	16.5441	10.7365	0.0389299
VHL	ENSG00000134086	0.00885043	0.963043	0.442927	20.9559	16.4419	0.0094731
C6orf47	ENSG00000204439	0.0138465	1	0.442878	22.0588	12.9149	0.00107387
GGT7	ENSG00000131067	0.00858094	0.989184	0.442801	19.4853	13.278	0.0108626
CENPB	ENSG00000125817	0.0127813	1	0.442713	11.0294	4.77178	0.000565907
MIEF1	ENSG00000100335	0.0020852	1	0.442383	12.5	9.95851	0.191578
AP3M1	ENSG00000185009	0.00347507	1	0.442195	29.4118	23.029	0.0863793
KIF1C	ENSG00000129250	0.00872526	1	0.441879	18.0147	11.722	0.0104138
KCTD15	ENSG00000153885	0.00243109	0.983646	0.441783	17.6471	13.1224	0.149237
SGF29	ENSG00000176476	0.00936598	1	0.441755	19.4853	11.9295	0.00737458
TXLNG	ENSG00000086712	0.0109452	0.884903	0.44149	18.75	11.2552	0.00308758
VPS8	ENSG00000156931	0.000546473	0.689441	0.441171	12.5	10.0104	0.301705
AC104986.2	ENSG00000253948	0.0132704	0.988687	0.441137	13.2353	6.22407	0.000437135
EXOC6	ENSG00000138190	0.0119834	1	0.441108	11.7647	5.44606	0.000812775
KALRN	ENSG00000160145	0.000192916	1	0.441046	16.1765	13.278	0.397396
ZNF10	ENSG00000256223	0.00697461	1	0.441014	11.3971	6.37967	0.00873096
CPSF4	ENSG00000160917	0.00876155	0.9588	0.440666	20.9559	13.5892	0.00955764
PFN2	ENSG00000070087	0.0282419	0.222042	0.439978	74.2647	60.166	2.4921e-05
ITFG2	ENSG00000111203	-0.00128251	1	0.439927	16.9118	15.4046	0.73671
SCNM1	ENSG00000163156	0.00284474	0.859096	0.439244	30.1471	24.3776	0.118218
SIAH2	ENSG00000181788	0.00731649	0.964129	0.439215	21.6912	14.3672	0.0168428
ZFP90	ENSG00000184939	0.00592754	0.987372	0.439133	18.3824	12.2925	0.0331886
BYSL	ENSG00000112578	0.00401406	0.975055	0.43913	20.9559	15.3008	0.0739708
PHRF1	ENSG00000070047	-9.46186e-05	1	0.438971	10.2941	8.55809	0.377368
DTX2	ENSG00000091073	0.0115156	1	0.438947	12.1324	5.80913	0.0010073
DNAJC14	ENSG00000135392	0.00928877	1	0.438943	16.1765	10.7365	0.00844862
MCM6	ENSG00000076003	0.00450264	0.921813	0.438823	25.3676	19.2427	0.05515
HACD4	ENSG00000188921	0.019123	1	0.438775	14.3382	5.861	2.89536e-05
SMAP2	ENSG00000084070	-0.00142405	0.215504	0.438774	10.6618	10.9959	0.774063
NCS1	ENSG00000107130	0.0120137	1	0.438735	10.6618	4.66805	0.000812992
EPCAM	ENSG00000119888	0.00662439	0.974889	0.438564	16.1765	11.5664	0.02556
TRNT1	ENSG00000072756	0.00721255	0.98669	0.438556	22.4265	15.249	0.0167594
SUV39H2	ENSG00000152455	0.00670881	1	0.438439	18.0147	11.5145	0.0222931
LYRM7	ENSG00000186687	0.0102229	0.964319	0.438403	27.2059	18.0498	0.00468109
ZBTB4	ENSG00000174282	0.0124904	1	0.438032	16.9118	9.07676	0.00200472
BRD9	ENSG00000028310	0.00443484	0.878995	0.438015	36.7647	29.2531	0.0562503
FGFRL1	ENSG00000127418	0.0199512	1	0.437997	11.0294	3.57884	2.08214e-05
GRWD1	ENSG00000105447	0.00630515	1	0.437882	27.9412	20.9544	0.0264262
MDM2	ENSG00000135679	0.00772234	0.970088	0.437878	25.7353	17.7386	0.0141424
FECH	ENSG00000066926	0.0195407	0.99159	0.437863	21.3235	10.7365	8.76084e-05
BLOC1S5	ENSG00000188428	0.0109259	0.936685	0.437781	18.75	10.9959	0.00334698
SNAP23	ENSG00000092531	-0.000176321	0.763889	0.437696	38.6029	33.5581	0.462771
DOHH	ENSG00000129932	0.0131076	0.989637	0.437456	22.4265	13.1743	0.00130768
PRPS1	ENSG00000147224	0.00503939	0.991795	0.437448	31.9853	24.6369	0.0443908
PUSL1	ENSG00000169972	0.00926986	0.989271	0.437418	14.7059	8.29876	0.00284108
[truncated: 8,089 more rows]
